# Supplementary material for: The up‐regulation of NDRG1 by HIF counteracts the cancer‐promoting effect of HIF in VHL‐deficient clear cell renal cell carcinoma
Source: Cell Prolif. 2020 Jun 14;53(7):e12853. doi: 10.1111/cpr.12853 (PMC7377940; doi:10.1111/cpr.12853)
Supplement: Supplementary file 1 — Data S1 [file CPR-53-e12853-s001.xlsx]

## Sheet: supplementary data1
Supplementary Data 1
Differentially expressed proteins, mRNA and methylated genes obtained by comparing 786-O / EV and 786-O / VHL cells
	786-O/EV vs. 786-O/VHL proteins					786-O/EV vs. 786-O/VHL mRNA				786-O/EV vs. 786-O/VHL DNA Methylation
Accession.Number	gene name	Pvalue	log2 fold change			GeneSymbol	log2 Fold Change	Pvalue		GeneName	log2FC	Pvalue	q.value	change
16	AT2B4_HUMAN	0.0019	-3.45	Down(554)		SLAMF7	-4.61366	0.000215725		ZNF772	8.2	0.000172171	0.00850723	Hypermethylation(1816)
24	MPCP_HUMAN	0.0001	-3.26	Down(554)		MME	-3.65307	0.000897042		ZNF761	8.2	0.000881943	0.0178971	Hypermethylation(1816)
25	HKDC1_HUMAN	0.0059	-3.26	Down(554)		FAM115C	-3.47096	0.000124497		ZNF654	8.2	0.000881943	0.0178971	Hypermethylation(1816)
26	MOT4_HUMAN	0.037	-3.25	Down(554)		LTBP1	-3.39414	0.000931037		ZNF429	8.2	0.00148086	0.0234217	Hypermethylation(1816)
29	CAV1_HUMAN	0.0011	-3.23	Down(554)		SEMA5B	-3.3664	0.00275904		UHRF1	8.2	0.000742238	0.0165671	Hypermethylation(1816)
30	68MP_HUMAN	0.0049	-3.23	Down(554)		MYH13	-3.29609	0.00144539		UGT1A9	8.2	9.64e-05	0.00653538	Hypermethylation(1816)
31	COX2_HUMAN	0.00076	-3.22	Down(554)		SYT1	-2.9202	0.0010839		UGP2	8.2	0.000368554	0.012034	Hypermethylation(1816)
36	TM9S4_HUMAN	0.0099	-3.18	Down(554)		ST8SIA5	-2.90737	9.62e-05		TUBAL3	8.2	6.61e-06	0.00166686	Hypermethylation(1816)
37	AT2A2_HUMAN	0.0001	-3.17	Down(554)		HHIP	-2.90282	0.000220691		TRAPPC6B	8.2	0.000811317	0.0174401	Hypermethylation(1816)
41	HACD3_HUMAN	0.007	-3.12	Down(554)		PDCL2	-2.77409	0.000576968		TRA2A	8.2	1.49e-05	0.00256397	Hypermethylation(1816)
44	HM13_HUMAN	0.023	-3.1	Down(554)		CLGN	-2.58767	0.000471875		TNFAIP6	8.2	0.000401713	0.0124679	Hypermethylation(1816)
49	SCRB2_HUMAN	0.012	-3.08	Down(554)		HRASLS	-2.40952	0.00051786		TMX4	8.2	0.000881943	0.0178971	Hypermethylation(1816)
50	HYEP_HUMAN	0.0001	-3.07	Down(554)		BEND5	-2.40111	0.00080579		TMEM236	8.2	3.21e-06	0.00104112	Hypermethylation(1816)
56	ABCD3_HUMAN	0.0001	-3.02	Down(554)		CA9	-2.36752	0.000107229		TJP2	8.2	0.00148086	0.0234217	Hypermethylation(1816)
61	PRAF3_HUMAN	0.0001	-2.97	Down(554)		MAP7D2	-2.3342	0.00110381		TBC1D2	8.2	0.00026437	0.0102475	Hypermethylation(1816)
63	CD47_HUMAN	0.004	-2.96	Down(554)		TMEM47	-2.31636	3.95e-05		TAF1L	8.2	1.49e-05	0.00256397	Hypermethylation(1816)
65	STT3A_HUMAN	0.00013	-2.95	Down(554)		SLC26A4	-2.31376	0.000896993		SVIL	8.2	5.39e-05	0.00495266	Hypermethylation(1816)
73	SPCS2_HUMAN	0.0096	-2.88	Down(554)		GDNF-AS1	-2.31143	0.000149072		SUSD6	8.2	0.00263611	0.0325912	Hypermethylation(1816)
76	BAP31_HUMAN	0.00031	-2.85	Down(554)		FLJ00382	-2.28462	0.000338929		STX7	8.2	0.00026437	0.0102475	Hypermethylation(1816)
77	ERGI3_HUMAN	0.014	-2.84	Down(554)		TENM2	-2.2766	1.54e-06		SPIN2A	8.2	0.00148086	0.0234217	Hypermethylation(1816)
78	LRC59_HUMAN	0.0001	-2.83	Down(554)		RP11-216L13.17	-2.23045	0.00049748		SIAH3	8.2	0.000345089	0.0116604	Hypermethylation(1816)
79	TMX1_HUMAN	0.00011	-2.83	Down(554)		FAM83F	-2.22983	0.0125373		SAMD4A	8.2	0.000345089	0.0116604	Hypermethylation(1816)
82	UD16_HUMAN	0.0001	-2.82	Down(554)		TCAF2	-2.16023	0.000273725		RPTOR	8.2	0.000742238	0.0165671	Hypermethylation(1816)
83	RDH11_HUMAN	0.011	-2.82	Down(554)		ST8SIA2	-2.15846	3e-05		RPS20	8.2	1.05e-08	6.02e-05	Hypermethylation(1816)
84	NCEH1_HUMAN	0.0001	-2.81	Down(554)		KLHL4	-2.14143	0.000262513		RIT2	8.2	0.000485076	0.0136839	Hypermethylation(1816)
86	SAC1_HUMAN	0.012	-2.8	Down(554)		KCNAB1	-2.12335	0.00359628		RBFOX3	8.2	1.18e-08	6.02e-05	Hypermethylation(1816)
89	SYMPK_HUMAN	0.001	-2.78	Down(554)		UGT2B4	-2.12303	0.00678007		RARS	8.2	0.000828708	0.017514	Hypermethylation(1816)
91	VAPA_HUMAN	0.0011	-2.75	Down(554)		AX746771	-2.09719	0.00428543		PTPRZ1	8.2	9.64e-05	0.00653538	Hypermethylation(1816)
94	VATH_HUMAN	0.0065	-2.69	Down(554)		ZP1	-2.06874	0.00161453		PSMC5	8.2	0.000401713	0.0124679	Hypermethylation(1816)
101	STAT1_HUMAN	0.0001	-2.64	Down(554)		C10orf90	-2.06825	3.88e-05		PRAMEF15	8.2	0.000811317	0.0174401	Hypermethylation(1816)
102	DHB12_HUMAN	0.0003	-2.64	Down(554)		ITPR1	-2.06704	0.000208569		PRAMEF15	8.2	1.53e-06	0.000655302	Hypermethylation(1816)
106	CDC42_HUMAN	0.021	-2.62	Down(554)		SFRP2	-2.04749	0.000255309		PIK3CG	8.2	0.000371309	0.0120495	Hypermethylation(1816)
110	MBB1A_HUMAN	0.0001	-2.6	Down(554)		SOST	-1.99782	0.00193205		PDE11A	8.2	0.00022936	0.0095733	Hypermethylation(1816)
111	COPB_HUMAN	0.0001	-2.58	Down(554)		PAIP2B	-1.99695	0.0134706		PAEP	8.2	0.000742238	0.0165671	Hypermethylation(1816)
112	RAB10_HUMAN	0.0013	-2.58	Down(554)		YPEL1	-1.99607	0.0116917		OR52J3	8.2	0.00169418	0.0250577	Hypermethylation(1816)
115	SPCS1_HUMAN	0.011	-2.57	Down(554)		ZNF175	-1.96087	0.000451945		OR2T4	8.2	0.000172171	0.00850723	Hypermethylation(1816)
116	LAT1_HUMAN	0.0001	-2.57	Down(554)		GAD1	-1.93781	0.00237671		OMG	8.2	6.99e-06	0.00172402	Hypermethylation(1816)
118	ARL8B_HUMAN	0.048	-2.56	Down(554)		TAS2R31	-1.84443	0.0181816		NGF	8.2	7.25e-05	0.00566695	Hypermethylation(1816)
119	RHOG_HUMAN	0.00036	-2.55	Down(554)		SH3GL3	-1.83755	6.29e-05		NBAS	8.2	0.000401713	0.0124679	Hypermethylation(1816)
120	AT1B3_HUMAN	0.015	-2.55	Down(554)		LDHAL6A	-1.82687	0.00119467		NAT8	8.2	0.000345089	0.0116604	Hypermethylation(1816)
121	SCAM3_HUMAN	0.0041	-2.54	Down(554)		FAM105A	-1.81847	0.00035967		MMS22L	8.2	1.52e-05	0.00256397	Hypermethylation(1816)
122	SCPDL_HUMAN	0.037	-2.54	Down(554)		ISM2	-1.80693	0.000285718		MGEA5	8.2	4.94e-05	0.00479322	Hypermethylation(1816)
126	XPO1_HUMAN	0.0001	-2.52	Down(554)		BEND6	-1.79484	0.00116289		METTL17	8.2	0.000742238	0.0165671	Hypermethylation(1816)
127	AAAT_HUMAN	0.0038	-2.52	Down(554)		SLC1A1	-1.79039	0.000281308		METTL12	8.2	0.000172171	0.00850723	Hypermethylation(1816)
130	TXTP_HUMAN	0.0001	-2.5	Down(554)		STC1	-1.78907	2.04e-06		MAFF	8.2	0.00169418	0.0250577	Hypermethylation(1816)
131	STT3B_HUMAN	0.00065	-2.5	Down(554)		RNASE4	-1.78755	0.0106849		LRPPRC	8.2	0.00263611	0.0325912	Hypermethylation(1816)
135	DRS7B_HUMAN	0.023	-2.49	Down(554)		2019-09-08	-1.7534	0.00926529		LOC645382	8.2	9.95e-05	0.00663847	Hypermethylation(1816)
136	CKAP5_HUMAN	0.0001	-2.48	Down(554)		CASC1	-1.74703	0.0496116		LIMD1	8.2	7.25e-05	0.00566695	Hypermethylation(1816)
137	TBL2_HUMAN	0.0021	-2.48	Down(554)		BNIP3L	-1.7445	0.000751011		LCP1	8.2	0.000881943	0.0178971	Hypermethylation(1816)
142	PELP1_HUMAN	0.0012	-2.44	Down(554)		STXBP6	-1.7215	0.00163535		KBTBD6	8.2	7.25e-05	0.00566695	Hypermethylation(1816)
143	SC11A_HUMAN	0.004	-2.44	Down(554)		MGC13053	-1.7026	0.0393421		KATNA1	8.2	0.000108563	0.00690116	Hypermethylation(1816)
145	NB5R3_HUMAN	0.0001	-2.43	Down(554)		ACO1	-1.68447	0.00189798		ISPD	8.2	0.000881943	0.0178971	Hypermethylation(1816)
149	BAX_HUMAN	0.0048	-2.41	Down(554)		ATM	-1.6807	0.00896894		IGDCC3	8.2	0.000393382	0.0123864	Hypermethylation(1816)
150	SNUT2_HUMAN	0.0097	-2.4	Down(554)		TPM4	-1.66259	0.00174713		IFI27	8.2	0.000811317	0.0174401	Hypermethylation(1816)
153	S4A7_HUMAN	0.00026	-2.39	Down(554)		ENO2	-1.6513	0.000237556		HCRTR1	8.2	0.000881943	0.0178971	Hypermethylation(1816)
154	HERC4_HUMAN	0.0036	-2.39	Down(554)		NCF2	-1.62401	0.0217207		GSX1	8.2	0.0005703	0.0148353	Hypermethylation(1816)
155	LAP2B_HUMAN	0.0047	-2.38	Down(554)		OR51A2	-1.62244	0.013822		GRIA4	8.2	7.25e-05	0.00566695	Hypermethylation(1816)
158	CAH12_HUMAN	0.039	-2.37	Down(554)		LOX	-1.62197	0.000822952		GBP7	8.2	0.000485076	0.0136839	Hypermethylation(1816)
159	SC22B_HUMAN	0.0001	-2.36	Down(554)		F3	-1.61012	0.00735281		GATC	8.2	7.2e-06	0.0017356	Hypermethylation(1816)
164	AT1A1_HUMAN	0.0001	-2.35	Down(554)		CCDC110	-1.59985	0.0194494		FBN3	8.2	0.000324326	0.0113544	Hypermethylation(1816)
166	LMAN2_HUMAN	0.0001	-2.33	Down(554)		C1orf21	-1.5908	0.000629991		FAM9B	8.2	0.000345089	0.0116604	Hypermethylation(1816)
168	PDS5A_HUMAN	0.00011	-2.32	Down(554)		TMEM168	-1.5811	1.78e-05		FAM115C	8.2	0.00263611	0.0325912	Hypermethylation(1816)
169	DCBD2_HUMAN	0.027	-2.32	Down(554)		MANEA	-1.56155	0.000189623		EYA1	8.2	0.0005703	0.0148353	Hypermethylation(1816)
171	XPO2_HUMAN	0.0001	-2.31	Down(554)		UGT1A9	-1.55908	0.00107552		ERMAP	8.2	0.00169418	0.0250577	Hypermethylation(1816)
172	SEC63_HUMAN	0.029	-2.31	Down(554)		MEOX1	-1.5557	0.000178424		EIF3F	8.2	8.87e-05	0.0063109	Hypermethylation(1816)
174	EMD_HUMAN	0.0001	-2.3	Down(554)		RP11-159G9.5	-1.55348	6.36e-05		DSN1	8.2	2.81e-05	0.00363853	Hypermethylation(1816)
175	NCPR_HUMAN	0.0001	-2.29	Down(554)		FABP4	-1.55214	0.00134235		DSE	8.2	0.00148086	0.0234217	Hypermethylation(1816)
178	PRP8_HUMAN	0.0001	-2.28	Down(554)		ADM	-1.55148	0.00237232		DMKN	8.2	0.00169418	0.0250577	Hypermethylation(1816)
180	RAP2B_HUMAN	0.0082	-2.28	Down(554)		ARPP21	-1.54991	0.00852368		DGKH	8.2	0.0005703	0.0148353	Hypermethylation(1816)
181	COMT_HUMAN	0.00036	-2.27	Down(554)		CWF19L2	-1.54856	0.000155632		DEFB115	8.2	0.000811317	0.0174401	Hypermethylation(1816)
184	ABCB7_HUMAN	0.0021	-2.26	Down(554)		CCNG2	-1.54655	0.0400375		DAAM1	8.2	0.000881943	0.0178971	Hypermethylation(1816)
186	ACSL3_HUMAN	0.0022	-2.25	Down(554)		PDCD4	-1.54424	0.0304261		CXCL5	8.2	1.08e-05	0.00215	Hypermethylation(1816)
187	MPRI_HUMAN	0.0001	-2.25	Down(554)		EXOC5	-1.54418	0.000128045		CTBP2	8.2	0.00263611	0.0325912	Hypermethylation(1816)
188	MCU_HUMAN	0.028	-2.25	Down(554)		ZFYVE16	-1.52816	0.000314142		COMMD8	8.2	0.00263611	0.0325912	Hypermethylation(1816)
189	NOL6_HUMAN	0.0001	-2.24	Down(554)		MYH8	-1.52599	0.0111762		CLDN14	8.2	4.94e-05	0.00479322	Hypermethylation(1816)
190	MA2A1_HUMAN	0.0013	-2.24	Down(554)		DSE	-1.52443	0.00038114		CDY1B	8.2	0.000828708	0.017514	Hypermethylation(1816)
192	ERGI1_HUMAN	0.0001	-2.23	Down(554)		GCC2	-1.52328	0.00109688		CDY1	8.2	0.000828708	0.017514	Hypermethylation(1816)
193	WDR36_HUMAN	0.0019	-2.23	Down(554)		HAS2	-1.52258	0.000903301		CD38	8.2	1.06e-06	0.000503498	Hypermethylation(1816)
194	COX6C_HUMAN	0.0023	-2.23	Down(554)		TFR2	-1.51978	0.00116734		CAPZA3	8.2	0.000154419	0.00803991	Hypermethylation(1816)
195	1B07_HUMAN	0.011	-2.22	Down(554)		TMCO3	-1.50593	0.00431995		CACNG5	8.2	0.00169418	0.0250577	Hypermethylation(1816)
196	ACAD9_HUMAN	0.00025	-2.22	Down(554)		AK125437	-1.50272	0.0171747		C4orf19	8.2	3.13e-06	0.00103849	Hypermethylation(1816)
200	NICA_HUMAN	0.0036	-2.21	Down(554)		CENPF	-1.50115	0.0138824		C2orf49	8.2	3.02e-08	6.02e-05	Hypermethylation(1816)
201	ATLA3_HUMAN	0.0001	-2.2	Down(554)		HERC1	-1.49948	0.0042045		C19orf66	8.2	0.00263611	0.0325912	Hypermethylation(1816)
202	IPO5_HUMAN	0.0001	-2.2	Down(554)		MAP3K15	-1.49941	0.00342916		C14orf79	8.2	3.84e-06	0.00114204	Hypermethylation(1816)
203	EMC1_HUMAN	0.0001	-2.2	Down(554)		ANKRD12	-1.49851	0.0105966		C12orf45	8.2	0.000828708	0.017514	Hypermethylation(1816)
204	GNAS1_HUMAN	0.0001	-2.2	Down(554)		AIM1	-1.49768	0.00173343		C11orf74	8.2	7.25e-05	0.00566695	Hypermethylation(1816)
205	GSLG1_HUMAN	0.0044	-2.2	Down(554)		ACTN2	-1.49629	0.00043595		BTBD16	8.2	0.000401713	0.0124679	Hypermethylation(1816)
208	STX18_HUMAN	0.0049	-2.19	Down(554)		KIAA2026	-1.48862	0.00771916		BSPRY	8.2	0.00263611	0.0325912	Hypermethylation(1816)
210	GCN1_HUMAN	0.0001	-2.18	Down(554)		ZNF763	-1.48333	0.00190989		BDNF	8.2	0.00169418	0.0250577	Hypermethylation(1816)
214	FLOT2_HUMAN	0.0001	-2.17	Down(554)		G2E3	-1.473	0.00162169		BCL2L13	8.2	0.00148086	0.0234217	Hypermethylation(1816)
215	IPO4_HUMAN	0.043	-2.17	Down(554)		EFCAB13	-1.4698	0.0497952		ARHGAP24	8.2	0.00148086	0.0234217	Hypermethylation(1816)
216	EMC4_HUMAN	0.01	-2.17	Down(554)		ASPH	-1.4678	0.00238556		AREG	8.2	3.23e-07	0.00022014	Hypermethylation(1816)
218	CND1_HUMAN	0.0026	-2.16	Down(554)		ANLN	-1.46414	0.00153073		AREG	8.2	0.000371309	0.0120495	Hypermethylation(1816)
219	ABD12_HUMAN	0.026	-2.16	Down(554)		NEK7	-1.4633	7.85e-05		APLNR	8.2	0.000811317	0.0174401	Hypermethylation(1816)
220	CAND1_HUMAN	0.0001	-2.15	Down(554)		DSEL	-1.44884	0.00187011		AMOTL1	8.2	0.00263611	0.0325912	Hypermethylation(1816)
221	MPRD_HUMAN	0.023	-2.15	Down(554)		APC	-1.44741	0.0101346		ACTL9	8.2	2.44e-05	0.00337497	Hypermethylation(1816)
222	FAF2_HUMAN	0.0001	-2.14	Down(554)		FAM26F	-1.4474	4.28e-05		ABHD5	8.2	0.00148086	0.0234217	Hypermethylation(1816)
224	ITB1_HUMAN	0.0001	-2.13	Down(554)		SLC39A10	-1.4458	2.29e-05		YBX1	7.16	8.83e-09	6.02e-05	Hypermethylation(1816)
225	TBCD_HUMAN	0.0048	-2.13	Down(554)		TNNC1	-1.44497	0.00804238		CALR	5.76	1.04e-07	9.65e-05	Hypermethylation(1816)
227	SYIM_HUMAN	0.0001	-2.12	Down(554)		PXDN	-1.44437	0.00294947		G0S2	5.56	1.86e-08	6.02e-05	Hypermethylation(1816)
228	COPA_HUMAN	0.0001	-2.11	Down(554)		PGAP1	-1.44374	0.046385		TLR4	5.52	9.55e-07	0.00047255	Hypermethylation(1816)
229	GLE1_HUMAN	0.024	-2.11	Down(554)		BX088651.1	-1.44319	0.0140185		AZIN1	5.35	4.34e-09	6.02e-05	Hypermethylation(1816)
233	IPO7_HUMAN	0.00011	-2.1	Down(554)		TCP11L2	-1.43811	0.0261798		UTP11L	5.24	1.33e-08	6.02e-05	Hypermethylation(1816)
234	CYFP1_HUMAN	0.011	-2.1	Down(554)		ZNF493	-1.43761	0.0209803		RPL37	5.18	7.78e-08	8.2e-05	Hypermethylation(1816)
235	SYYM_HUMAN	0.0066	-2.1	Down(554)		FZD6	-1.43043	3.66e-05		RPS9	5.06	2.93e-08	6.02e-05	Hypermethylation(1816)
237	GNAI2_HUMAN	0.0026	-2.07	Down(554)		ADAM9	-1.4298	0.00509827		MGAT1	5.01	5.2e-05	0.00486486	Hypermethylation(1816)
238	MTCH2_HUMAN	0.00027	-2.07	Down(554)		DLEU2L	-1.42922	0.0206434		SH3BGRL3	4.89	5.5e-08	7.19e-05	Hypermethylation(1816)
239	GBP1_HUMAN	0.00055	-2.07	Down(554)		ARHGEF7	-1.42787	0.0118715		ARHGEF3	4.86	0.000141282	0.00774052	Hypermethylation(1816)
240	GALT2_HUMAN	0.0025	-2.06	Down(554)		ZNF583	-1.42616	0.00272417		PCED1B	4.84	1.64e-08	6.02e-05	Hypermethylation(1816)
241	PLRKT_HUMAN	0.0087	-2.06	Down(554)		PIK3C2A	-1.42525	0.00612452		ARF1	4.83	4.61e-05	0.0046265	Hypermethylation(1816)
243	SYRC_HUMAN	0.0001	-2.05	Down(554)		FRMD6	-1.41759	0.000405433		TTYH2	4.81	0.000111481	0.00694837	Hypermethylation(1816)
244	BASI_HUMAN	0.0001	-2.05	Down(554)		GRIK2	-1.4174	0.000408817		OR7C2	4.8	0.000281097	0.0106314	Hypermethylation(1816)
246	MTX1_HUMAN	0.0001	-2.04	Down(554)		LMAN1	-1.41676	0.00198265		CD52	4.76	0.000378562	0.0121763	Hypermethylation(1816)
247	NDUC2_HUMAN	0.021	-2.04	Down(554)		DST	-1.41388	0.00632852		CYCS	4.72	2.9e-08	6.02e-05	Hypermethylation(1816)
249	LEMD2_HUMAN	0.0043	-2.04	Down(554)		RNF125	-1.41341	0.00644505		RRM2	4.69	0.000221653	0.00951612	Hypermethylation(1816)
254	TPSN_HUMAN	0.042	-2.02	Down(554)		SLC16A9	-1.41106	0.0120975		KCNN4	4.68	0.000468313	0.0133903	Hypermethylation(1816)
255	EPHB2_HUMAN	0.0022	-2.02	Down(554)		ARRDC3	-1.41045	5.62e-05		2019-09-09	4.6	0.000571116	0.0148353	Hypermethylation(1816)
258	SYIC_HUMAN	0.0001	-2.01	Down(554)		BBX	-1.41043	0.0126648		FAM189B	4.6	0.000225086	0.0095224	Hypermethylation(1816)
259	VAPB_HUMAN	0.0086	-2	Down(554)		NBEA	-1.41042	0.0246906		BABAM1	4.6	0.000571116	0.0148353	Hypermethylation(1816)
260	1C07_HUMAN	0.0025	-2	Down(554)		TSPAN13	-1.40059	0.00298584		UGT8	4.54	2.79e-06	0.000981331	Hypermethylation(1816)
261	ADA10_HUMAN	0.033	-2	Down(554)		ELL2	-1.39817	6.86e-06		PRPF38A	4.54	0.000874291	0.0178971	Hypermethylation(1816)
263	GALT7_HUMAN	0.035	-2	Down(554)		RASA1	-1.39781	0.00495851		MAPKAPK5	4.54	0.00110598	0.0201189	Hypermethylation(1816)
269	NAA15_HUMAN	0.0001	-1.97	Down(554)		HSPA13	-1.39215	0.000976898		SPIN4	4.52	1.08e-07	9.86e-05	Hypermethylation(1816)
270	LYRIC_HUMAN	0.0001	-1.96	Down(554)		ENPP1	-1.38444	0.000601082		CTXN2	4.52	0.000959864	0.0185293	Hypermethylation(1816)
271	DHX30_HUMAN	0.0001	-1.96	Down(554)		CNOT8	-1.38243	5.69e-05		C15orf54	4.5	0.0013562	0.0226382	Hypermethylation(1816)
272	GGT1_HUMAN	0.0097	-1.96	Down(554)		VEPH1	-1.38183	0.00311184		SIRPD	4.49	0.00129084	0.0219599	Hypermethylation(1816)
275	MLEC_HUMAN	0.0012	-1.95	Down(554)		POSTN	-1.37866	0.0104783		RPL36AL	4.48	7.13e-08	7.91e-05	Hypermethylation(1816)
277	TNPO1_HUMAN	0.0034	-1.95	Down(554)		ERBB2IP	-1.37754	0.000630512		NXT2	4.48	0.000457629	0.0132435	Hypermethylation(1816)
280	ECE1_HUMAN	0.0024	-1.94	Down(554)		TGFBI	-1.37727	0.000450003		SFT2D3	4.47	0.00136619	0.0227593	Hypermethylation(1816)
281	NOC3L_HUMAN	0.0036	-1.94	Down(554)		RECQL	-1.37558	1.46e-05		KRTAP1-4	4.46	3.28e-06	0.00105909	Hypermethylation(1816)
285	4F2_HUMAN	0.0001	-1.92	Down(554)		BMPER	-1.37424	0.00019941		XBP1	4.42	1.32e-08	6.02e-05	Hypermethylation(1816)
286	NAT10_HUMAN	0.0001	-1.92	Down(554)		NIPBL	-1.366	0.000726973		RUFY1	4.42	0.00165087	0.024883	Hypermethylation(1816)
287	MYO6_HUMAN	0.0001	-1.92	Down(554)		IQCC	-1.36494	0.0229571		H1F0	4.42	4.4e-08	6.4e-05	Hypermethylation(1816)
289	AP2A1_HUMAN	0.0001	-1.92	Down(554)		KLHL2	-1.36485	0.000797014		HSD3B2	4.37	0.00237693	0.0307687	Hypermethylation(1816)
290	STAT3_HUMAN	0.0022	-1.92	Down(554)		CACNA2D1	-1.36165	0.0042152		RPL37	4.34	6.08e-08	7.42e-05	Hypermethylation(1816)
293	EIF3L_HUMAN	0.0001	-1.91	Down(554)		EHBP1	-1.35984	0.00455661		MRPL17	4.29	2.82e-08	6.02e-05	Hypermethylation(1816)
294	NBAS_HUMAN	0.0001	-1.91	Down(554)		VLDLR	-1.35918	0.00448906		OVGP1	4.28	2.02e-06	0.000785686	Hypermethylation(1816)
300	PSMD3_HUMAN	0.0001	-1.9	Down(554)		PRSS35	-1.35582	0.0010461		OTUD6B	4.28	9.79e-07	0.000480098	Hypermethylation(1816)
301	AFG32_HUMAN	0.0001	-1.9	Down(554)		BBS9	-1.35282	0.00212222		C7orf31	4.25	0.00442018	0.0448499	Hypermethylation(1816)
302	GNA13_HUMAN	0.0001	-1.9	Down(554)		FILIP1L	-1.35171	0.0185175		PI16	4.23	0.00358837	0.0396329	Hypermethylation(1816)
303	SRPK1_HUMAN	0.0074	-1.9	Down(554)		KIDINS220	-1.35136	0.00148282		ACE	4.19	0.00490067	0.0476245	Hypermethylation(1816)
305	AL3A2_HUMAN	0.0049	-1.9	Down(554)		PDE5A	-1.35073	0.0152406		TUBB	4.15	2.44e-07	0.000180325	Hypermethylation(1816)
306	TBA1C_HUMAN	0.0072	-1.89	Down(554)		TRHDE	-1.34933	0.00679143		SYNJ2	4.14	0.0092942	0.0715237	Hypermethylation(1816)
307	CALX_HUMAN	0.0001	-1.89	Down(554)		WDR52	-1.34895	0.00446986		KLF1	4.14	5e-05	0.00479919	Hypermethylation(1816)
308	DIC_HUMAN	0.0049	-1.89	Down(554)		UGT1A8	-1.34457	0.00215931		ABCF3	4.14	0.0092942	0.0715237	Hypermethylation(1816)
309	GPI8_HUMAN	0.0012	-1.89	Down(554)		ZNF699	-1.34374	0.000420037		CPSF3	4.11	7.17e-05	0.00566695	Hypermethylation(1816)
312	NOP14_HUMAN	0.0023	-1.88	Down(554)		MKRN3	-1.34363	0.000305069		TRPS1	4.1	0.00796696	0.0667311	Hypermethylation(1816)
317	EGFR_HUMAN	0.0001	-1.85	Down(554)		WDR11	-1.34363	0.000772964		DHX36	4.1	0.00796696	0.0667311	Hypermethylation(1816)
318	CSKP_HUMAN	0.0001	-1.85	Down(554)		ARHGDIB	-1.33633	2.18e-05		ATMIN	4.1	5.99e-05	0.00520146	Hypermethylation(1816)
319	CN37_HUMAN	0.00096	-1.85	Down(554)		SERPINB7	-1.33536	0.00478257		PCSK5	4.09	8.09e-05	0.00606002	Hypermethylation(1816)
320	STX7_HUMAN	0.022	-1.85	Down(554)		AK025127	-1.33192	0.000958772		MKRN3	4.08	7.22e-05	0.00566695	Hypermethylation(1816)
321	STAG2_HUMAN	0.022	-1.85	Down(554)		GLUD1	-1.32897	4.49e-05		IWS1	4.08	7.22e-05	0.00566695	Hypermethylation(1816)
323	PRKDC_HUMAN	0.0001	-1.84	Down(554)		RLIM	-1.32768	0.0320579		SNAPC5	4.07	9.2e-08	9e-05	Hypermethylation(1816)
324	ITPR3_HUMAN	0.00015	-1.84	Down(554)		PGBD5	-1.32554	0.00224552		RNF217	4.07	1.59e-05	0.00262729	Hypermethylation(1816)
325	LBR_HUMAN	0.0073	-1.84	Down(554)		FTCDNL1	-1.32545	0.000197965		GGA3	4.06	5.63e-05	0.00506242	Hypermethylation(1816)
328	AP2A2_HUMAN	0.0001	-1.83	Down(554)		SCN9A	-1.32193	0.0157217		PDIA3	4.04	0.00932703	0.0716732	Hypermethylation(1816)
329	NUP93_HUMAN	0.00011	-1.83	Down(554)		PYROXD1	-1.32105	5.17e-05		CDH26	4.04	0.00932703	0.0716732	Hypermethylation(1816)
330	MA1B1_HUMAN	0.00012	-1.83	Down(554)		ROCK2	-1.32073	0.000198004		RPS12	4.03	1.28e-08	6.02e-05	Hypermethylation(1816)
331	ARF5_HUMAN	0.037	-1.83	Down(554)		CAPSL	-1.32033	0.0194256		ARL6	4.02	2.91e-05	0.00367227	Hypermethylation(1816)
332	RHOC_HUMAN	0.032	-1.83	Down(554)		GJA1	-1.31695	0.000895631		PSMG3	4.01	2.32e-05	0.00327162	Hypermethylation(1816)
333	FAM3C_HUMAN	0.018	-1.82	Down(554)		ZNF177	-1.30553	0.000919654		NCR2	4.01	0.000178405	0.00857225	Hypermethylation(1816)
334	NU205_HUMAN	0.02	-1.82	Down(554)		SENP7	-1.30455	0.00875709		CAPS	3.97	6.22e-06	0.0015939	Hypermethylation(1816)
339	RAB7A_HUMAN	0.00013	-1.81	Down(554)		CTDSPL2	-1.30383	0.00144134		GATB	3.92	0.000305789	0.0111072	Hypermethylation(1816)
340	TLDC1_HUMAN	0.0068	-1.81	Down(554)		ARHGEF6	-1.30334	3.88e-06		CCDC73	3.9	0.000310519	0.0112064	Hypermethylation(1816)
341	ZNT9_HUMAN	0.02	-1.81	Down(554)		ECSCR	-1.30255	0.015016		CTPS1	3.85	9.08e-06	0.00199864	Hypermethylation(1816)
342	QCR8_HUMAN	0.014	-1.81	Down(554)		GAB1	-1.30225	0.00342258		DOK3	3.82	6.91e-06	0.00171483	Hypermethylation(1816)
344	LMAN1_HUMAN	0.0001	-1.8	Down(554)		HBT8	-1.30167	0.0104338		UBC	3.81	6.71e-08	7.7e-05	Hypermethylation(1816)
345	VAMP3_HUMAN	0.00099	-1.8	Down(554)		KCTD3	-1.30154	0.00136542		MAGI2	3.81	0.000582056	0.0148353	Hypermethylation(1816)
346	TMEM2_HUMAN	0.0018	-1.8	Down(554)		TTC3	-1.3013	0.0180517		FAM126A	3.81	2.91e-05	0.00367227	Hypermethylation(1816)
349	EIF3E_HUMAN	0.0001	-1.79	Down(554)		ZNF345	-1.30115	0.00576365		DNASE2	3.81	0.000562162	0.0148353	Hypermethylation(1816)
350	ARF6_HUMAN	0.011	-1.79	Down(554)		RAP2B	-1.30003	0.0164372		HS1BP3	3.8	0.000116178	0.00712515	Hypermethylation(1816)
351	WDR43_HUMAN	0.024	-1.79	Down(554)		NSF	-1.29713	0.000986156		NOL7	3.79	2.06e-07	0.000157175	Hypermethylation(1816)
353	TRI25_HUMAN	0.0001	-1.78	Down(554)		CNTNAP3B	-1.29522	0.00137201		AIF1	3.79	0.000526851	0.0143333	Hypermethylation(1816)
356	MYOF_HUMAN	0.0001	-1.77	Down(554)		KRT34	-1.29416	0.00593045		EEF1A1	3.77	6.66e-08	7.67e-05	Hypermethylation(1816)
357	CADH2_HUMAN	0.00097	-1.77	Down(554)		RUNDC3B	-1.29399	0.0303025		DCDC2B	3.77	7.31e-05	0.005698	Hypermethylation(1816)
358	STX4_HUMAN	0.046	-1.77	Down(554)		CCDC183	-1.29323	0.0238922		ABCF3	3.77	0.000429245	0.012751	Hypermethylation(1816)
361	TMEDA_HUMAN	0.00011	-1.76	Down(554)		IFT80	-1.29275	0.00107212		PARP9	3.75	0.00011674	0.00715124	Hypermethylation(1816)
362	NNTM_HUMAN	0.0001	-1.76	Down(554)		DMTF1	-1.29088	0.00249786		R3HCC1	3.74	2.33e-08	6.02e-05	Hypermethylation(1816)
363	MCMBP_HUMAN	0.00012	-1.76	Down(554)		CREBRF	-1.29031	0.0141567		MCL1	3.74	0.000567596	0.0148353	Hypermethylation(1816)
365	MYO1B_HUMAN	0.0001	-1.75	Down(554)		CNRIP1	-1.28935	0.000279544		OSBPL9	3.72	0.000767492	0.0169295	Hypermethylation(1816)
366	SNP23_HUMAN	0.012	-1.75	Down(554)		ZNF83	-1.28796	0.00585288		KCNJ8	3.7	0.000874293	0.0178971	Hypermethylation(1816)
367	FAKD2_HUMAN	0.012	-1.75	Down(554)		CAMK4	-1.28751	0.00199833		EHF	3.7	0.000874293	0.0178971	Hypermethylation(1816)
368	CBPD_HUMAN	0.0001	-1.74	Down(554)		MXI1	-1.28644	0.0119934		C1orf131	3.7	0.00105983	0.0198116	Hypermethylation(1816)
369	F120A_HUMAN	0.00023	-1.74	Down(554)		SHOC2	-1.28572	3.54e-05		ARID3B	3.7	0.000874293	0.0178971	Hypermethylation(1816)
370	NDUB8_HUMAN	0.049	-1.74	Down(554)		AIDA	-1.28398	0.000794205		COLEC11	3.69	0.000183098	0.0086079	Hypermethylation(1816)
371	GOLI4_HUMAN	0.0001	-1.73	Down(554)		ZNF141	-1.2816	0.000103854		C6orf229	3.69	0.000942739	0.0184225	Hypermethylation(1816)
372	ARF4_HUMAN	0.0001	-1.73	Down(554)		AGO4	-1.27883	0.00235998		SLITRK2	3.68	0.00069534	0.0161905	Hypermethylation(1816)
376	1A03_HUMAN	0.023	-1.72	Down(554)		AKAP9	-1.27764	0.00461254		ZNF214	3.67	0.000111482	0.00694837	Hypermethylation(1816)
377	CAN1_HUMAN	0.0001	-1.72	Down(554)		MAN1A2	-1.27718	0.00280833		MYLK	3.67	0.00108091	0.0200615	Hypermethylation(1816)
378	RCL1_HUMAN	0.0068	-1.72	Down(554)		VPS45	-1.27654	0.00026211		WIBG	3.65	0.00120512	0.0210999	Hypermethylation(1816)
382	RPN2_HUMAN	0.0001	-1.71	Down(554)		PPP3CB	-1.27431	9.78e-05		MGLL	3.65	0.000288368	0.0108128	Hypermethylation(1816)
383	NCLN_HUMAN	0.0001	-1.71	Down(554)		ZDHHC17	-1.27133	0.000459232		MBD3L2	3.65	0.00120512	0.0210999	Hypermethylation(1816)
384	ERLN1_HUMAN	0.018	-1.71	Down(554)		DDX21	-1.27021	0.00331381		MOB3C	3.64	0.000403871	0.0124679	Hypermethylation(1816)
385	RAB35_HUMAN	0.027	-1.71	Down(554)		ALMS1	-1.27005	0.0163441		FBF1	3.64	0.00220416	0.0293022	Hypermethylation(1816)
386	FMNL2_HUMAN	0.0029	-1.71	Down(554)		STEAP1B	-1.27002	0.00172709		DHTKD1	3.64	0.000403871	0.0124679	Hypermethylation(1816)
388	AP1S1_HUMAN	0.036	-1.71	Down(554)		POLA1	-1.26942	0.000625087		SLC15A4	3.63	0.00229372	0.0299977	Hypermethylation(1816)
390	RAB5C_HUMAN	0.001	-1.7	Down(554)		CDY2A	-1.26919	0.00166562		NGFRAP1	3.63	5.35e-05	0.004942	Hypermethylation(1816)
391	DDRGK_HUMAN	0.00028	-1.7	Down(554)		PIAS2	-1.26917	2.11e-05		DCAF7	3.63	0.00125808	0.0215569	Hypermethylation(1816)
392	JAK1_HUMAN	0.034	-1.7	Down(554)		FST	-1.26897	0.0492655		SDCCAG8	3.61	0.00087429	0.0178971	Hypermethylation(1816)
393	YES_HUMAN	0.0064	-1.7	Down(554)		PRNP	-1.26832	0.000111531		PHF19	3.61	0.00199714	0.0280372	Hypermethylation(1816)
398	COPG1_HUMAN	0.0001	-1.69	Down(554)		CRYBG3	-1.26527	0.00153305		CLDN20	3.6	0.000308498	0.0111595	Hypermethylation(1816)
402	SF3B1_HUMAN	0.0001	-1.68	Down(554)		MAMDC2	-1.26014	0.000620599		RPS21	3.59	6.85e-08	7.76e-05	Hypermethylation(1816)
403	STIM1_HUMAN	0.0001	-1.68	Down(554)		INA	-1.25974	0.00675555		CNOT11	3.59	0.00034649	0.011689	Hypermethylation(1816)
404	TBRG4_HUMAN	0.0001	-1.68	Down(554)		CFH	-1.25887	0.00334294		C1orf189	3.59	2.72e-08	6.02e-05	Hypermethylation(1816)
405	SPTC2_HUMAN	0.0079	-1.68	Down(554)		HNRNPH1	-1.2588	0.000837829		ZC3H12D	3.57	0.000243096	0.0098579	Hypermethylation(1816)
406	NU155_HUMAN	0.0001	-1.67	Down(554)		RPA1	-1.25511	0.000202172		RPSA	3.57	0.000243096	0.0098579	Hypermethylation(1816)
408	CSN3_HUMAN	0.021	-1.67	Down(554)		RBL2	-1.25367	0.00437124		RIMS2	3.57	0.00185497	0.0266694	Hypermethylation(1816)
410	NU107_HUMAN	0.0001	-1.66	Down(554)		PER3	-1.25246	0.00356493		CRIPAK	3.57	0.00185497	0.0266694	Hypermethylation(1816)
411	CWC22_HUMAN	0.0037	-1.66	Down(554)		PLA2G4C	-1.25169	0.012445		ASPH	3.57	0.000225089	0.0095224	Hypermethylation(1816)
416	SYVC_HUMAN	0.0001	-1.65	Down(554)		NUBPL	-1.25116	0.00049076		RBL2	3.56	0.000965745	0.0185996	Hypermethylation(1816)
417	RL10A_HUMAN	0.0001	-1.65	Down(554)		SLN	-1.25082	0.0168733		TBC1D2B	3.55	4.22e-05	0.00438583	Hypermethylation(1816)
420	EPHA2_HUMAN	0.0013	-1.64	Down(554)		RRM2B	-1.25024	0.00136885		ZNF506	3.54	0.00328963	0.0373009	Hypermethylation(1816)
421	TMX3_HUMAN	0.00071	-1.64	Down(554)		CEP112	-1.24987	0.00272771		LPAR3	3.54	0.000551996	0.0146451	Hypermethylation(1816)
422	PLK1_HUMAN	0.014	-1.64	Down(554)		ALCAM	-1.24969	0.000439032		ZNF410	3.53	0.00165087	0.024883	Hypermethylation(1816)
428	ESYT1_HUMAN	0.0001	-1.62	Down(554)		NCOA7	-1.24864	0.032708		RIPK1	3.53	0.00165087	0.024883	Hypermethylation(1816)
429	CD44_HUMAN	0.013	-1.62	Down(554)		WDR48	-1.24659	0.000287345		OR10K1	3.53	0.000340588	0.0116477	Hypermethylation(1816)
430	SPB1_HUMAN	0.0001	-1.62	Down(554)		FER	-1.24626	5.01e-06		LOC388282	3.52	0.000487889	0.0137264	Hypermethylation(1816)
431	PWP2_HUMAN	0.0033	-1.62	Down(554)		CXorf23	-1.24551	0.00846034		LAIR1	3.52	0.00168348	0.0250577	Hypermethylation(1816)
433	MOGS_HUMAN	0.0001	-1.61	Down(554)		KATNAL2	-1.24479	0.0155498		CCL15	3.52	0.00168348	0.0250577	Hypermethylation(1816)
434	GNA11_HUMAN	0.0066	-1.61	Down(554)		KDM4C	-1.24371	0.00642188		C2orf88	3.52	0.00206331	0.0281721	Hypermethylation(1816)
435	SPTC1_HUMAN	0.0023	-1.61	Down(554)		PRKDC	-1.24325	0.0104036		GDI1	3.51	2.2e-07	0.000165288	Hypermethylation(1816)
436	HIP1_HUMAN	0.00014	-1.61	Down(554)		CGB8	-1.24027	0.00103169		STAC	3.5	0.00381593	0.040873	Hypermethylation(1816)
438	ERGI2_HUMAN	0.018	-1.61	Down(554)		HOOK3	-1.23743	0.00010421		HSD3B7	3.5	0.000230846	0.00960949	Hypermethylation(1816)
444	CKAP4_HUMAN	0.0001	-1.6	Down(554)		PRKACB	-1.23735	0.00545725		ASB1	3.5	0.00575362	0.0534751	Hypermethylation(1816)
445	IMB1_HUMAN	0.0001	-1.6	Down(554)		STAG1	-1.23735	0.000278569		NCR2	3.49	0.00264913	0.0326697	Hypermethylation(1816)
446	RAB2A_HUMAN	0.00031	-1.6	Down(554)		DENND4C	-1.23444	0.00346977		SP4	3.48	0.00165087	0.024883	Hypermethylation(1816)
447	RRP1B_HUMAN	0.0001	-1.6	Down(554)		WRN	-1.23247	0.000338101		LIN9	3.48	0.000121308	0.0071965	Hypermethylation(1816)
448	RRAS2_HUMAN	0.00032	-1.6	Down(554)		VTA1	-1.23084	0.000294156		GPR87	3.48	0.000664085	0.0158769	Hypermethylation(1816)
450	ADAS_HUMAN	0.0001	-1.59	Down(554)		ITGB8	-1.2306	6.65e-05		DGAT2L6	3.48	0.00165087	0.024883	Hypermethylation(1816)
451	GTR1_HUMAN	0.00063	-1.59	Down(554)		VPS13A	-1.23032	0.0146921		ANAPC15	3.48	0.00165087	0.024883	Hypermethylation(1816)
453	SYMC_HUMAN	0.0001	-1.58	Down(554)		TRPC1	-1.23025	0.0001215		PNMA6A	3.47	0.000173857	0.0085346	Hypermethylation(1816)
458	LSR_HUMAN	0.046	-1.58	Down(554)		TNFAIP6	-1.22978	1.54e-05		RSPRY1	3.46	0.000429244	0.012751	Hypermethylation(1816)
459	ECM29_HUMAN	0.0001	-1.57	Down(554)		ITPR2	-1.22929	0.00182889		REEP5	3.46	0.000429244	0.012751	Hypermethylation(1816)
468	AP2B1_HUMAN	0.0001	-1.55	Down(554)		C4orf47	-1.22885	0.00843565		WDR38	3.45	0.000159645	0.00819986	Hypermethylation(1816)
469	SUN2_HUMAN	0.0001	-1.55	Down(554)		SMARCAD1	-1.22795	0.000758555		BAIAP2	3.45	0.0020498	0.0281721	Hypermethylation(1816)
470	ESYT2_HUMAN	0.0012	-1.55	Down(554)		CSDE1	-1.22791	0.000237363		USP17L21	3.44	2.32e-07	0.000173223	Hypermethylation(1816)
471	RAB18_HUMAN	0.00064	-1.55	Down(554)		CCSAP	-1.22553	0.000364997		USP17L12	3.44	2.32e-07	0.000173223	Hypermethylation(1816)
472	YKT6_HUMAN	0.0022	-1.55	Down(554)		RNPC3	-1.22354	0.00657305		TRIM64C	3.44	0.00315091	0.0363232	Hypermethylation(1816)
473	VTI1B_HUMAN	0.0067	-1.55	Down(554)		CGB7	-1.22337	0.000322766		SLC35G5	3.44	0.00315091	0.0363232	Hypermethylation(1816)
476	LETM1_HUMAN	0.0028	-1.54	Down(554)		CAMK1D	-1.22293	3.87e-05		MYOM3	3.44	0.000291379	0.010901	Hypermethylation(1816)
478	GOLM1_HUMAN	0.0016	-1.54	Down(554)		PCMTD2	-1.2228	0.000735233		MTRNR2L1	3.44	0.0030343	0.035578	Hypermethylation(1816)
479	MAVS_HUMAN	0.011	-1.53	Down(554)		PPIP5K2	-1.22236	0.00322929		MCRS1	3.44	0.00315091	0.0363232	Hypermethylation(1816)
484	BYST_HUMAN	0.00058	-1.52	Down(554)		COG6	-1.22202	0.00066025		LRIT3	3.44	0.00315091	0.0363232	Hypermethylation(1816)
486	THOC5_HUMAN	0.013	-1.52	Down(554)		PCYOX1	-1.22105	0.000711128		HTR2B	3.44	0.0030343	0.035578	Hypermethylation(1816)
488	LPPRC_HUMAN	0.0001	-1.51	Down(554)		FBXL20	-1.22091	0.0037408		EEF1B2	3.44	3.44e-08	6.02e-05	Hypermethylation(1816)
492	RB22A_HUMAN	0.0041	-1.51	Down(554)		PLS3	-1.21936	0.000884527		SLC3A1	3.43	2.37e-07	0.000176254	Hypermethylation(1816)
493	SIN3A_HUMAN	0.028	-1.5	Down(554)		AK128361	-1.21842	0.00395428		KRT81	3.43	0.000383368	0.0122749	Hypermethylation(1816)
494	DRG1_HUMAN	0.0012	-1.5	Down(554)		AOX1	-1.21756	0.00334052		STARD5	3.42	0.00584732	0.0540086	Hypermethylation(1816)
501	PSMD1_HUMAN	0.0001	-1.49	Down(554)		SBNO1	-1.21692	0.00212541		2019-09-09	3.42	0.00488246	0.0475203	Hypermethylation(1816)
504	COX20_HUMAN	0.011	-1.49	Down(554)		R3HDM1	-1.21636	0.00486452		EBF2	3.42	4.67e-05	0.00465354	Hypermethylation(1816)
507	NDUA9_HUMAN	0.0038	-1.47	Down(554)		CYP7B1	-1.21419	0.000824269		PTS	3.41	0.000429243	0.012751	Hypermethylation(1816)
509	NDUB6_HUMAN	0.049	-1.47	Down(554)		PAN2	-1.21272	0.0216366		PTPN20B	3.41	0.00403045	0.0420278	Hypermethylation(1816)
510	VATC1_HUMAN	0.031	-1.47	Down(554)		ZNF569	-1.21253	0.00257662		DGCR6L	3.41	0.00403045	0.0420278	Hypermethylation(1816)
513	OCAD2_HUMAN	0.026	-1.46	Down(554)		TMCC1	-1.2121	0.000326244		TUBB6	3.39	0.00329053	0.0373009	Hypermethylation(1816)
516	LCAP_HUMAN	0.008	-1.46	Down(554)		DIXDC1	-1.21193	1.12e-05		SPRYD3	3.39	0.000106609	0.00683376	Hypermethylation(1816)
517	RB3GP_HUMAN	0.027	-1.46	Down(554)		G0S2	-1.21018	0.00295799		MED27	3.39	0.00329053	0.0373009	Hypermethylation(1816)
526	PUR8_HUMAN	0.0001	-1.43	Down(554)		GNB3	-1.20873	0.000296928		INSL5	3.39	0.00329053	0.0373009	Hypermethylation(1816)
529	LNP_HUMAN	0.025	-1.43	Down(554)		MSANTD3-TMEFF1	-1.20551	7.99e-05		C2orf78	3.39	0.00636549	0.0574039	Hypermethylation(1816)
532	SYQ_HUMAN	0.0001	-1.42	Down(554)		DNAJC13	-1.20395	0.00699083		BPNT1	3.39	0.00636549	0.0574039	Hypermethylation(1816)
533	RBGPR_HUMAN	0.0005	-1.42	Down(554)		TBC1D8B	-1.20345	0.0160082		ESRRG	3.38	0.00114578	0.0206015	Hypermethylation(1816)
534	AP1G1_HUMAN	0.033	-1.42	Down(554)		EIF4B	-1.19935	0.00401797		TRAPPC3L	3.35	0.00425842	0.0436747	Hypermethylation(1816)
535	AKAP1_HUMAN	0.0034	-1.42	Down(554)		NBEAL1	-1.19927	0.013251		RNF135	3.35	0.00772114	0.0654608	Hypermethylation(1816)
540	TOP2A_HUMAN	0.0001	-1.41	Down(554)		RIF1	-1.19618	0.00143859		PLEKHG2	3.35	0.00425842	0.0436747	Hypermethylation(1816)
541	VPS35_HUMAN	0.0056	-1.41	Down(554)		HMBOX1	-1.19406	0.0088307		N6AMT1	3.35	0.00772114	0.0654608	Hypermethylation(1816)
544	RPN1_HUMAN	0.0001	-1.4	Down(554)		PPP1R9A	-1.19032	0.00291513		ATP7B	3.35	0.00425842	0.0436747	Hypermethylation(1816)
545	SRPRA_HUMAN	0.0001	-1.4	Down(554)		KLHL5	-1.19003	0.000245669		RPL23	3.34	3.43e-08	6.02e-05	Hypermethylation(1816)
550	USO1_HUMAN	0.0001	-1.38	Down(554)		HDHD2	-1.18877	0.00124087		COL4A4	3.34	0.00671544	0.0595707	Hypermethylation(1816)
556	COPG2_HUMAN	0.0078	-1.36	Down(554)		BRCA1	-1.1878	0.00482387		APOA1BP	3.34	0.00125148	0.0215349	Hypermethylation(1816)
557	NB5R1_HUMAN	0.012	-1.36	Down(554)		HEG1	-1.18755	0.00933656		TMPRSS4	3.33	2.93e-05	0.00369338	Hypermethylation(1816)
558	WDR11_HUMAN	0.029	-1.36	Down(554)		AGL	-1.18536	0.00194613		COL6A2	3.33	0.0007595	0.0168468	Hypermethylation(1816)
560	CCHL_HUMAN	0.00026	-1.36	Down(554)		RNF145	-1.18517	3.48e-05		SET	3.32	3.43e-08	6.02e-05	Hypermethylation(1816)
565	CLH1_HUMAN	0.0001	-1.35	Down(554)		USPL1	-1.18493	9.37e-05		KMT2D	3.32	7.91e-05	0.00599305	Hypermethylation(1816)
566	POP1_HUMAN	0.00015	-1.35	Down(554)		RAB4A	-1.18169	0.000160165		HOXA6	3.32	3.51e-05	0.00397834	Hypermethylation(1816)
568	GNAQ_HUMAN	0.00011	-1.35	Down(554)		IRS2	-1.18129	0.000287895		FAM171B	3.31	0.00165088	0.024883	Hypermethylation(1816)
570	EXOS7_HUMAN	0.0001	-1.35	Down(554)		CDK8	-1.18125	0.000516513		DDX21	3.31	0.00165088	0.024883	Hypermethylation(1816)
571	MET_HUMAN	0.0067	-1.35	Down(554)		GNAI3	-1.17936	2.79e-05		CR2	3.31	0.00175518	0.0257344	Hypermethylation(1816)
572	DYHC1_HUMAN	0.0001	-1.34	Down(554)		HELB	-1.17839	0.00853158		REN	3.3	0.00139742	0.0230682	Hypermethylation(1816)
574	AAAS_HUMAN	0.00034	-1.34	Down(554)		DHX40	-1.17804	0.000143568		TCEAL4	3.29	4.06e-08	6.32e-05	Hypermethylation(1816)
578	RAB14_HUMAN	0.00041	-1.33	Down(554)		PPIP5K1	-1.1776	0.00433169		HAUS4	3.29	0.011499	0.0822409	Hypermethylation(1816)
582	U520_HUMAN	0.0001	-1.32	Down(554)		ZNF227	-1.17753	0.000348533		C1QTNF2	3.29	0.00851467	0.0686771	Hypermethylation(1816)
583	BAZ1B_HUMAN	0.0033	-1.32	Down(554)		ARG2	-1.17613	2.07e-05		BRSK2	3.29	0.00189303	0.0270559	Hypermethylation(1816)
584	UBR4_HUMAN	0.0034	-1.32	Down(554)		ADGRG6	-1.17444	0.00201757		ACTR3	3.29	0.00851467	0.0686771	Hypermethylation(1816)
585	CY1_HUMAN	0.041	-1.32	Down(554)		AC026703.1	-1.17355	0.00322458		ZC3H12D	3.27	0.000427951	0.012751	Hypermethylation(1816)
593	ACACA_HUMAN	0.0038	-1.29	Down(554)		HMMR	-1.17323	0.00367589		MAGOHB	3.27	4.43e-05	0.00453802	Hypermethylation(1816)
594	NIBAN_HUMAN	0.0014	-1.29	Down(554)		MYO9A	-1.17063	0.0178374		ZNF749	3.26	0.00165087	0.024883	Hypermethylation(1816)
596	AP1B1_HUMAN	0.0022	-1.29	Down(554)		NRP1	-1.17046	0.000748423		SNX10	3.26	4.91e-05	0.0047849	Hypermethylation(1816)
599	SUN1_HUMAN	0.0028	-1.28	Down(554)		RB1CC1	-1.16972	0.0175592		SLC30A4	3.26	0.00731945	0.0631747	Hypermethylation(1816)
600	MICA2_HUMAN	0.038	-1.28	Down(554)		ZNF841	-1.16959	0.00154766		RGS3	3.26	0.00731945	0.0631747	Hypermethylation(1816)
601	RAB1A_HUMAN	0.0051	-1.27	Down(554)		ZNF268	-1.16916	0.000157308		PRLR	3.26	0.00194033	0.0275636	Hypermethylation(1816)
602	FAS_HUMAN	0.0001	-1.27	Down(554)		OPN3	-1.16852	0.00349863		OR1L6	3.26	0.00731945	0.0631747	Hypermethylation(1816)
603	SMCA5_HUMAN	0.0001	-1.27	Down(554)		SH3BP5	-1.16844	0.00204772		HCAR1	3.26	0.00731945	0.0631747	Hypermethylation(1816)
604	2A5D_HUMAN	0.046	-1.27	Down(554)		WWP1	-1.16797	2.07e-05		GLIS3	3.26	0.00731945	0.0631747	Hypermethylation(1816)
608	RBP2_HUMAN	0.0001	-1.26	Down(554)		CCDC88A	-1.16565	0.00930795		FRRS1L	3.26	0.00731945	0.0631747	Hypermethylation(1816)
611	GOSR1_HUMAN	0.0017	-1.24	Down(554)		HNRNPA1	-1.16554	0.000231812		FBXO33	3.26	0.00194033	0.0275636	Hypermethylation(1816)
615	H15_HUMAN	0.048	-1.23	Down(554)		SMC2	-1.16544	0.00314587		DRD3	3.26	0.000471397	0.0134567	Hypermethylation(1816)
616	MSH6_HUMAN	0.0015	-1.23	Down(554)		FAM183A	-1.16348	0.00492155		PDZD8	3.25	0.000106468	0.00683376	Hypermethylation(1816)
620	RNZ2_HUMAN	0.0036	-1.22	Down(554)		PQLC3	-1.16337	0.00694772		NSUN7	3.24	7.53e-07	0.000400301	Hypermethylation(1816)
625	UGGG1_HUMAN	0.0001	-1.21	Down(554)		IL6ST	-1.16139	0.000155724		CUX2	3.24	0.00104593	0.0196331	Hypermethylation(1816)
626	PSMD6_HUMAN	0.0075	-1.21	Down(554)		SACM1L	-1.1613	0.00171739		SMCP	3.23	0.00368773	0.0402076	Hypermethylation(1816)
628	LAMP2_HUMAN	0.0024	-1.21	Down(554)		ASPM	-1.16109	0.0209537		MROH8	3.23	0.0118181	0.083453	Hypermethylation(1816)
630	DHX9_HUMAN	0.0001	-1.2	Down(554)		RPL11	-1.16033	7.32e-05		XXYLT1	3.22	0.00249876	0.0318646	Hypermethylation(1816)
631	FLII_HUMAN	0.0001	-1.2	Down(554)		METTL14	-1.15928	4.94e-05		ZNF276	3.21	0.00165087	0.024883	Hypermethylation(1816)
633	KI67_HUMAN	0.0001	-1.19	Down(554)		DHX9	-1.15855	7.59e-05		TYW1B	3.21	0.00165087	0.024883	Hypermethylation(1816)
634	EIF3C_HUMAN	0.0001	-1.19	Down(554)		TRIM23	-1.15845	0.00140752		YIPF6	3.2	0.0270333	0.146268	Hypermethylation(1816)
635	RRP5_HUMAN	0.00011	-1.19	Down(554)		AC004381.6	-1.15795	0.00194762		RBFOX2	3.2	0.000580027	0.0148353	Hypermethylation(1816)
636	INF2_HUMAN	0.0001	-1.19	Down(554)		APLF	-1.15719	0.00171964		C2orf82	3.2	0.0270333	0.146268	Hypermethylation(1816)
638	ERAP2_HUMAN	0.0012	-1.19	Down(554)		ADGRB3	-1.15621	0.00678696		ZNF138	3.19	0.0086048	0.0688877	Hypermethylation(1816)
645	COX41_HUMAN	0.00036	-1.18	Down(554)		CMTM6	-1.15543	1.73e-05		ZMPSTE24	3.19	0.0086048	0.0688877	Hypermethylation(1816)
646	CLAP2_HUMAN	0.00028	-1.18	Down(554)		USP12	-1.15543	0.00591071		SYF2	3.19	0.0086048	0.0688877	Hypermethylation(1816)
648	MOV10_HUMAN	0.016	-1.17	Down(554)		C7orf60	-1.15153	6.91e-05		RPH3A	3.19	0.0086048	0.0688877	Hypermethylation(1816)
649	PGRC2_HUMAN	0.0001	-1.17	Down(554)		USP46	-1.15088	0.000615395		PECR	3.19	0.000217767	0.00942229	Hypermethylation(1816)
650	RT02_HUMAN	0.0041	-1.17	Down(554)		LIG4	-1.14986	0.00105009		HIST1H1A	3.19	0.0086048	0.0688877	Hypermethylation(1816)
652	LTOR1_HUMAN	0.014	-1.16	Down(554)		DIAPH2	-1.1496	1.43e-05		FRMPD4	3.19	0.0086048	0.0688877	Hypermethylation(1816)
653	ELP1_HUMAN	0.0054	-1.16	Down(554)		CXorf57	-1.14843	0.0240932		CD3E	3.19	0.0086048	0.0688877	Hypermethylation(1816)
654	ERC6L_HUMAN	0.012	-1.16	Down(554)		ZNF644	-1.14842	0.000974224		SLC25A12	3.18	0.000120697	0.00717919	Hypermethylation(1816)
655	SC24B_HUMAN	0.04	-1.16	Down(554)		AP001885.1	-1.14563	0.00168061		HMGA1	3.18	0.00104652	0.0196401	Hypermethylation(1816)
656	RIC8A_HUMAN	0.022	-1.16	Down(554)		LRBA	-1.14445	0.0144129		SP140L	3.17	0.00315091	0.0363232	Hypermethylation(1816)
658	CTNB1_HUMAN	0.022	-1.15	Down(554)		TWF1	-1.14443	0.000167376		LRRFIP2	3.17	0.00315091	0.0363232	Hypermethylation(1816)
659	SYF1_HUMAN	0.0027	-1.15	Down(554)		2019-09-10	-1.14384	0.000719478		GRPR	3.17	0.00285259	0.03448	Hypermethylation(1816)
664	SF3B3_HUMAN	0.0001	-1.14	Down(554)		NOG	-1.13973	0.000164362		FPR1	3.17	0.00315091	0.0363232	Hypermethylation(1816)
667	API5_HUMAN	0.0017	-1.14	Down(554)		FNBP1L	-1.13902	0.000425833		ATG5	3.17	4.5e-05	0.00457014	Hypermethylation(1816)
668	ALDH2_HUMAN	0.0047	-1.14	Down(554)		DCUN1D2	-1.13897	0.000916831		AMPD1	3.17	0.00315091	0.0363232	Hypermethylation(1816)
671	CTNA1_HUMAN	0.0001	-1.13	Down(554)		NXT2	-1.13829	0.00244464		ZNF502	3.15	0.00334308	0.0376677	Hypermethylation(1816)
672	HUWE1_HUMAN	0.0046	-1.13	Down(554)		CCDC132	-1.13756	0.00117078		TRIM69	3.15	0.00024903	0.00995591	Hypermethylation(1816)
673	STXB3_HUMAN	0.0035	-1.13	Down(554)		TAS2R43	-1.13483	0.00676214		INTS10	3.14	0.02862	0.152062	Hypermethylation(1816)
674	VP26A_HUMAN	0.0001	-1.13	Down(554)		PHKB	-1.13338	0.0022614		GRXCR1	3.14	0.02862	0.152062	Hypermethylation(1816)
675	PDPR_HUMAN	0.039	-1.13	Down(554)		TENM4	-1.1327	0.00527894		FAM71E2	3.14	0.02862	0.152062	Hypermethylation(1816)
677	ACTN1_HUMAN	0.0001	-1.12	Down(554)		TIMM21	-1.13237	0.000273614		CXCL11	3.14	0.00388024	0.0411787	Hypermethylation(1816)
678	ASPH_HUMAN	0.0001	-1.12	Down(554)		C6orf170	-1.13128	0.00474159		CCND3	3.14	0.00079834	0.0174027	Hypermethylation(1816)
682	DSRAD_HUMAN	0.0001	-1.11	Down(554)		STXBP5	-1.13104	0.000577858		TIPARP	3.12	4e-08	6.31e-05	Hypermethylation(1816)
687	SENP3_HUMAN	0.012	-1.1	Down(554)		DYNC1I1	-1.13081	0.0219893		SUGP2	3.12	0.000105678	0.00683376	Hypermethylation(1816)
689	RAB6A_HUMAN	0.016	-1.09	Down(554)		TAF9B	-1.12992	0.000301638		SPATA6	3.12	2.64e-05	0.00353728	Hypermethylation(1816)
690	PRP6_HUMAN	0.0001	-1.09	Down(554)		KIF5B	-1.12884	0.00197172		PCYT2	3.12	0.00115471	0.0206824	Hypermethylation(1816)
691	ARM10_HUMAN	0.014	-1.09	Down(554)		TJP1	-1.12876	0.00146858		NCALD	3.12	0.000100675	0.0066942	Hypermethylation(1816)
693	NT5D1_HUMAN	0.007	-1.09	Down(554)		CHML	-1.12861	0.000212853		LOC100129216	3.12	0.000390827	0.0123864	Hypermethylation(1816)
699	FINC_HUMAN	0.0001	-1.07	Down(554)		BLOC1S6	-1.12836	0.000531859		TMEM168	3.11	0.002138	0.0286773	Hypermethylation(1816)
701	RTKN_HUMAN	0.0095	-1.07	Down(554)		PIGA	-1.12834	0.000225812		LDHAL6A	3.11	0.0029633	0.0351251	Hypermethylation(1816)
704	SK2L2_HUMAN	0.0011	-1.06	Down(554)		LSM14A	-1.12825	0.000309665		TAMM41	3.1	0.0283408	0.151228	Hypermethylation(1816)
705	SUGP2_HUMAN	0.0036	-1.06	Down(554)		STRN	-1.1281	0.00062479		TTC23	3.09	0.00747319	0.0639755	Hypermethylation(1816)
706	OGT1_HUMAN	0.01	-1.06	Down(554)		TRPM7	-1.12761	0.00645119		TRIM34	3.09	0.0123154	0.0851447	Hypermethylation(1816)
707	UTP4_HUMAN	0.0025	-1.06	Down(554)		MIB1	-1.12753	0.00453298		SPINK5	3.09	0.0123154	0.0851447	Hypermethylation(1816)
708	CTRO_HUMAN	0.0082	-1.06	Down(554)		LHFP	-1.127	0.00199119		SH2B2	3.09	0.0123154	0.0851447	Hypermethylation(1816)
712	ATX10_HUMAN	0.00031	-1.05	Down(554)		PAQR3	-1.12677	0.000677627		RNF5	3.09	0.0123154	0.0851447	Hypermethylation(1816)
713	SFXN3_HUMAN	0.011	-1.05	Down(554)		TMEM66	-1.12611	0.000821002		PCDHGA3	3.09	0.0123154	0.0851447	Hypermethylation(1816)
714	PLSI_HUMAN	0.00011	-1.05	Down(554)		STAU2	-1.12555	4.65e-05		OR2M2	3.09	0.00747319	0.0639755	Hypermethylation(1816)
719	ARC1B_HUMAN	0.024	-1.04	Down(554)		RAP1GDS1	-1.12485	0.000154975		NDUFA8	3.09	2.56e-08	6.02e-05	Hypermethylation(1816)
720	SMHD1_HUMAN	0.00051	-1.04	Down(554)		AC007382.1	-1.12478	0.00976526		MTHFD2L	3.09	0.00747319	0.0639755	Hypermethylation(1816)
726	DKC1_HUMAN	0.0001	-1.03	Down(554)		CPED1	-1.12453	0.0142629		LRRC18	3.09	0.0123154	0.0851447	Hypermethylation(1816)
727	PHIP_HUMAN	0.016	-1.03	Down(554)		NPR3	-1.12369	0.00127965		CGGBP1	3.09	0.0123154	0.0851447	Hypermethylation(1816)
728	RAB5B_HUMAN	0.0067	-1.03	Down(554)		NTAN1	-1.12349	4.17e-05		CDCP2	3.09	0.0123154	0.0851447	Hypermethylation(1816)
733	IF4G1_HUMAN	0.0001	-1.02	Down(554)		PHTF2	-1.12297	0.0011384		C21orf58	3.09	0.00747319	0.0639755	Hypermethylation(1816)
734	CMC1_HUMAN	0.0001	-1.02	Down(554)		RCN1	-1.12235	0.000217898		C16orf89	3.09	0.0123154	0.0851447	Hypermethylation(1816)
739	NOP56_HUMAN	0.0001	-1.01	Down(554)		FAM20B	-1.12198	0.00128191		BTBD11	3.09	0.0123154	0.0851447	Hypermethylation(1816)
740	6PGD_HUMAN	0.0001	-1.01	Down(554)		MAP4K4	-1.12124	0.00018013		BBS10	3.09	0.0123154	0.0851447	Hypermethylation(1816)
741	CD166_HUMAN	0.028	-1.01	Down(554)		DDIT4	-1.12021	0.00238406		ALKBH8	3.09	0.0123154	0.0851447	Hypermethylation(1816)
748	ARP10_HUMAN	0.028	-1	Down(554)		DDX3Y	-1.11999	9.24e-05		GPR113	3.08	0.00400592	0.0419504	Hypermethylation(1816)
752	C1TM_HUMAN	0.0001	-0.99	Down(554)		MEX3B	-1.11953	0.00795247		FAM208A	3.08	5.44e-05	0.00497555	Hypermethylation(1816)
753	RIF1_HUMAN	0.0022	-0.99	Down(554)		CYTIP	-1.11858	0.00484207		FBXL14	3.06	0.000299379	0.0109884	Hypermethylation(1816)
758	MCM6_HUMAN	0.0001	-0.98	Down(554)		ZNF806	-1.11781	0.0362374		FXYD7	3.05	0.000135784	0.00758367	Hypermethylation(1816)
759	KIF4A_HUMAN	0.00018	-0.98	Down(554)		PBXIP1	-1.11736	0.0184477		VGLL2	3.04	0.0271031	0.146482	Hypermethylation(1816)
760	FKBP8_HUMAN	0.048	-0.98	Down(554)		CSTF3	-1.11728	0.00436328		TBC1D22A	3.03	0.00145043	0.0234217	Hypermethylation(1816)
761	TMED4_HUMAN	0.021	-0.98	Down(554)		DOCK9	-1.11705	0.000147554		PPM1L	3.03	0.00019186	0.00883926	Hypermethylation(1816)
762	AMACR_HUMAN	0.0074	-0.98	Down(554)		ZNF280D	-1.11649	0.012242		ORM1	3.03	9.46e-05	0.00650273	Hypermethylation(1816)
763	SYTM_HUMAN	0.049	-0.98	Down(554)		EXOC4	-1.11505	0.000191944		NAPRT	3.03	3.06e-07	0.000213717	Hypermethylation(1816)
764	STRBP_HUMAN	0.013	-0.98	Down(554)		KATNAL1	-1.11441	0.0107837		GRM4	3.03	0.00019874	0.00899356	Hypermethylation(1816)
766	CARM1_HUMAN	0.0038	-0.97	Down(554)		PABPC1	-1.11395	0.00648068		TBC1D9B	3.02	3.04e-07	0.000212389	Hypermethylation(1816)
767	IF4G3_HUMAN	0.0055	-0.97	Down(554)		DOCK7	-1.11178	0.0162767		STXBP3	3.02	4.19e-05	0.00438092	Hypermethylation(1816)
771	PLAP_HUMAN	0.0036	-0.96	Down(554)		EPB41L2	-1.11137	5.75e-05		OR4C12	3.02	0.00018125	0.00857225	Hypermethylation(1816)
775	GFPT1_HUMAN	0.0001	-0.95	Down(554)		CCDC176	-1.10972	0.0091995		FAM183A	3.02	0.00601566	0.055103	Hypermethylation(1816)
776	ACSL4_HUMAN	0.0019	-0.95	Down(554)		LCA5	-1.10947	0.0306679		UGT2B15	3.01	0.00532053	0.0504758	Hypermethylation(1816)
777	BMS1_HUMAN	0.00021	-0.95	Down(554)		CGB5	-1.10827	0.000194376		NEDD9	3.01	0.000527431	0.0143416	Hypermethylation(1816)
779	DNMT1_HUMAN	0.001	-0.95	Down(554)		LRP11	-1.10819	0.00405457		MLX	3.01	0.000893558	0.0180063	Hypermethylation(1816)
780	DNLI3_HUMAN	0.0045	-0.95	Down(554)		SRD5A3	-1.10797	0.00116883		GNA12	3.01	0.00532053	0.0504758	Hypermethylation(1816)
784	PTN14_HUMAN	0.0022	-0.94	Down(554)		CAT	-1.10741	0.00155657		FLT1	3.01	0.000934204	0.0183407	Hypermethylation(1816)
787	KINH_HUMAN	0.0001	-0.93	Down(554)		GCNT1	-1.10647	0.0018599		CT45A7	3.01	0.00376611	0.0405632	Hypermethylation(1816)
788	SVIL_HUMAN	0.0001	-0.93	Down(554)		RIOK3	-1.1064	0.000594135		METTL24	3	0.000379478	0.0121931	Hypermethylation(1816)
789	IMA1_HUMAN	0.0001	-0.93	Down(554)		ADSSL1	-1.10601	0.01064		ST6GALNAC3	2.99	0.00707306	0.0616921	Hypermethylation(1816)
790	MAGD2_HUMAN	0.014	-0.93	Down(554)		RAP1B	-1.10579	0.000237253		SFTPB	2.99	0.00707306	0.0616921	Hypermethylation(1816)
793	SYLC_HUMAN	0.0001	-0.92	Down(554)		HLTF	-1.10569	0.00194457		LECT2	2.99	0.00252443	0.0321399	Hypermethylation(1816)
794	HMOX2_HUMAN	0.00035	-0.92	Down(554)		ZFP69B	-1.10464	0.000198787		HSH2D	2.99	0.00707306	0.0616921	Hypermethylation(1816)
795	ZCCHV_HUMAN	0.0001	-0.92	Down(554)		ZNF484	-1.10373	0.000238117		HHLA3	2.99	8.23e-05	0.00614243	Hypermethylation(1816)
796	AP2M1_HUMAN	0.046	-0.92	Down(554)		GABPA	-1.10336	2.64e-05		DCBLD2	2.99	0.00707306	0.0616921	Hypermethylation(1816)
799	SYTC_HUMAN	0.0001	-0.91	Down(554)		RMI1	-1.10328	0.000421888		PDIA4	2.98	0.000200568	0.009028	Hypermethylation(1816)
800	SFXN1_HUMAN	0.0001	-0.91	Down(554)		BIRC6	-1.1032	0.00494338		AAMP	2.98	5.1e-07	0.000305656	Hypermethylation(1816)
801	NU133_HUMAN	0.0001	-0.91	Down(554)		UAP1	-1.1032	0.000136107		PI4K2A	2.96	0.00176434	0.0257785	Hypermethylation(1816)
802	MIA3_HUMAN	0.0001	-0.91	Down(554)		SNAP25	-1.10309	0.0101912		MTRNR2L2	2.96	8.87e-06	0.00195921	Hypermethylation(1816)
806	DDX21_HUMAN	0.0001	-0.9	Down(554)		TMEM170B	-1.10288	0.0154403		IGFL4	2.96	4.65e-05	0.00464582	Hypermethylation(1816)
807	PLST_HUMAN	0.0001	-0.9	Down(554)		CLVS1	-1.1026	0.011097		CCDC120	2.96	0.000737626	0.0165671	Hypermethylation(1816)
808	PYR1_HUMAN	0.0001	-0.9	Down(554)		ZNF432	-1.10168	4.03e-05		BRF1	2.96	0.00033832	0.0116214	Hypermethylation(1816)
817	RAGP1_HUMAN	0.0001	-0.89	Down(554)		RALB	-1.10116	0.00060768		ROM1	2.95	0.000365454	0.012034	Hypermethylation(1816)
818	NDUV1_HUMAN	0.0083	-0.89	Down(554)		GPM6B	-1.10049	0.00582822		GDF9	2.95	0.000421992	0.0126829	Hypermethylation(1816)
819	GBG12_HUMAN	0.03	-0.89	Down(554)		GALK2	-1.10042	0.000893999		CD99	2.95	0.00169177	0.0250577	Hypermethylation(1816)
820	DJC11_HUMAN	0.0001	-0.89	Down(554)		RASSF8	-1.10036	0.0013667		CD99	2.95	0.00169177	0.0250577	Hypermethylation(1816)
821	NEMF_HUMAN	0.033	-0.89	Down(554)		CEP170	-1.09995	0.00546891		SGOL2	2.94	2.35e-05	0.00329129	Hypermethylation(1816)
828	CHD4_HUMAN	0.0001	-0.88	Down(554)		CEP290	-1.09934	0.00743595		TRIM43B	2.93	0.00833643	0.068008	Hypermethylation(1816)
829	DDB1_HUMAN	0.0001	-0.88	Down(554)		CD109	-1.09919	0.000312255		NUBPL	2.93	0.00833643	0.068008	Hypermethylation(1816)
830	NDUS1_HUMAN	0.0001	-0.88	Down(554)		RND3	-1.09802	0.0012158		NANOS3	2.93	0.00833643	0.068008	Hypermethylation(1816)
832	TGON2_HUMAN	0.0044	-0.88	Down(554)		LPAR1	-1.09773	0.000139901		GGTLC2	2.93	0.00833643	0.068008	Hypermethylation(1816)
835	OSB10_HUMAN	0.026	-0.88	Down(554)		VTI1B	-1.09653	0.000172719		CCDC14	2.93	0.00833643	0.068008	Hypermethylation(1816)
838	GLSK_HUMAN	0.0005	-0.87	Down(554)		ANAPC1	-1.09624	0.000556934		ZBP1	2.91	0.00042199	0.0126829	Hypermethylation(1816)
839	CMC2_HUMAN	0.0001	-0.87	Down(554)		PTDSS1	-1.09442	0.00499944		UNC45B	2.91	0.00568843	0.0529496	Hypermethylation(1816)
840	PYGB_HUMAN	0.0001	-0.87	Down(554)		CDK6	-1.09118	0.0028766		S100A8	2.9	0.000580031	0.0148353	Hypermethylation(1816)
841	FAK1_HUMAN	0.00072	-0.87	Down(554)		SUMF1	-1.09079	0.0114898		C11orf84	2.9	0.000376494	0.0121718	Hypermethylation(1816)
842	NDUS2_HUMAN	0.00057	-0.87	Down(554)		NEDD1	-1.0906	0.000569043		TMEM110-MUSTN1	2.89	0.00133498	0.0224319	Hypermethylation(1816)
843	GOGA5_HUMAN	0.0088	-0.87	Down(554)		ARHGAP29	-1.08969	4.3e-05		TMEM110	2.89	0.00133498	0.0224319	Hypermethylation(1816)
845	ECT2_HUMAN	0.017	-0.87	Down(554)		ZNF558	-1.08965	0.000407613		SPRR2D	2.89	0.000229451	0.0095733	Hypermethylation(1816)
848	SYEP_HUMAN	0.0001	-0.86	Down(554)		RFX8	-1.08946	0.00155551		SORBS1	2.89	3.1e-05	0.00379037	Hypermethylation(1816)
849	ECHP_HUMAN	0.0001	-0.86	Down(554)		DET1	-1.08923	0.00184919		MAP2K6	2.89	0.00488246	0.0475203	Hypermethylation(1816)
854	FLOT1_HUMAN	0.00034	-0.85	Down(554)		NDEL1	-1.08857	0.000257391		ARMC6	2.89	0.000688626	0.0161462	Hypermethylation(1816)
858	E41L1_HUMAN	0.0092	-0.85	Down(554)		CTR9	-1.08838	0.000203822		ARHGAP35	2.89	4.16e-08	6.34e-05	Hypermethylation(1816)
861	EF1G_HUMAN	0.0001	-0.84	Down(554)		SMEK2	-1.08642	0.00264228		TUBGCP5	2.88	0.0170778	0.107074	Hypermethylation(1816)
862	G6PI_HUMAN	0.00065	-0.84	Down(554)		CASC5	-1.08593	0.000145968		TBX3	2.88	0.000315662	0.0113393	Hypermethylation(1816)
863	JIP4_HUMAN	0.022	-0.84	Down(554)		KIAA1841	-1.08474	0.00038637		TIRAP	2.87	0.000161206	0.00824776	Hypermethylation(1816)
872	U5S1_HUMAN	0.0001	-0.83	Down(554)		TFG	-1.0831	7.44e-05		NCDN	2.87	0.000421989	0.0126829	Hypermethylation(1816)
873	AGK_HUMAN	0.00028	-0.83	Down(554)		MMP13	-1.08222	0.00384207		GPR160	2.87	0.000722019	0.0163629	Hypermethylation(1816)
874	ANM5_HUMAN	0.0064	-0.83	Down(554)		KLHL20	-1.0818	0.000357304		BCAR3	2.87	0.000577255	0.0148353	Hypermethylation(1816)
878	L2GL1_HUMAN	0.011	-0.83	Down(554)		RGPD3	-1.08175	0.00289352		TRERF1	2.86	0.000120703	0.00717919	Hypermethylation(1816)
881	PYRG1_HUMAN	0.00077	-0.82	Down(554)		AKAP12	-1.08147	9.48e-05		EFCAB5	2.86	0.000216266	0.00937601	Hypermethylation(1816)
882	DJC10_HUMAN	0.0051	-0.82	Down(554)		CLIP1	-1.08098	0.00104575		VSIG4	2.85	0.000108728	0.0069042	Hypermethylation(1816)
883	TBL3_HUMAN	0.007	-0.82	Down(554)		KMT2C	-1.08059	0.00471849		PI3	2.85	0.00140301	0.0231246	Hypermethylation(1816)
885	RRAS_HUMAN	0.0095	-0.82	Down(554)		EPB41L5	-1.07883	0.000925732		KLF17	2.85	0.0157146	0.101353	Hypermethylation(1816)
892	NOMO1_HUMAN	0.0001	-0.81	Down(554)		RPL3	-1.07836	0.000153921		HSPA1A	2.85	3.49e-06	0.00108445	Hypermethylation(1816)
893	TENS3_HUMAN	0.025	-0.81	Down(554)		FBXL3	-1.07669	0.000640415		EI24	2.85	0.000298109	0.0109491	Hypermethylation(1816)
896	HSP74_HUMAN	0.0001	-0.8	Down(554)		SHPRH	-1.07604	0.00269905		UBE2K	2.84	0.00141659	0.023256	Hypermethylation(1816)
897	AATM_HUMAN	0.0052	-0.8	Down(554)		TENM3	-1.07574	0.0169073		RPLP1	2.84	6.86e-06	0.00170411	Hypermethylation(1816)
898	TOM70_HUMAN	0.00028	-0.8	Down(554)		LRRC38	-1.07573	0.0128245		NUTM2B	2.84	0.000185843	0.00866431	Hypermethylation(1816)
899	PICAL_HUMAN	0.0093	-0.8	Down(554)		JAM2	-1.07515	0.00152927		FBXO44	2.84	0.00488246	0.0475203	Hypermethylation(1816)
901	MMP14_HUMAN	0.0076	-0.8	Down(554)		BRWD1	-1.07441	0.0417563		ZNF700	2.82	0.0118413	0.083453	Hypermethylation(1816)
903	DHX15_HUMAN	0.0001	-0.79	Down(554)		MOSPD2	-1.07437	0.00242739		ZBED5	2.82	0.0118413	0.083453	Hypermethylation(1816)
904	ANLN_HUMAN	0.00078	-0.79	Down(554)		ZNF136	-1.07375	0.00495365		TTLL4	2.82	0.0118413	0.083453	Hypermethylation(1816)
905	PLXB2_HUMAN	0.0039	-0.79	Down(554)		GOLGA6L18	-1.07263	0.00390655		TMEM136	2.82	0.0118413	0.083453	Hypermethylation(1816)
906	PTN1_HUMAN	0.019	-0.79	Down(554)		RBPJ	-1.0725	0.000605843		TGM1	2.82	0.000998604	0.019003	Hypermethylation(1816)
908	MY18A_HUMAN	0.043	-0.79	Down(554)		CD24	-1.07173	0.00164943		RABL2A	2.82	0.000105773	0.00683376	Hypermethylation(1816)
913	MYO1C_HUMAN	0.0001	-0.78	Down(554)		USP37	-1.07167	0.000250043		PRPSAP1	2.82	0.0118413	0.083453	Hypermethylation(1816)
914	UBP7_HUMAN	0.0001	-0.78	Down(554)		ZNF420	-1.06938	4.02e-05		PEA15	2.82	0.0118413	0.083453	Hypermethylation(1816)
916	TNAP2_HUMAN	0.026	-0.78	Down(554)		SPDL1	-1.06937	0.00392821		MYO1D	2.82	0.0118413	0.083453	Hypermethylation(1816)
918	CPSF1_HUMAN	0.024	-0.78	Down(554)		TARDBP	-1.06911	0.000212988		KBTBD13	2.82	0.0118413	0.083453	Hypermethylation(1816)
921	TOP1_HUMAN	0.002	-0.77	Down(554)		CIART	-1.06751	0.000367545		GDPD3	2.82	0.00290648	0.0347018	Hypermethylation(1816)
922	NSF_HUMAN	0.0001	-0.77	Down(554)		PDE8A	-1.06656	0.0002531		EFCAB12	2.82	0.0118413	0.083453	Hypermethylation(1816)
923	NOG1_HUMAN	0.00095	-0.77	Down(554)		FKBP5	-1.06645	0.0045268		DHX32	2.82	0.0118413	0.083453	Hypermethylation(1816)
924	ASSY_HUMAN	0.012	-0.77	Down(554)		CCPG1	-1.06571	0.0202943		CYB561D2	2.82	0.0118413	0.083453	Hypermethylation(1816)
925	EXOSX_HUMAN	0.00034	-0.77	Down(554)		DKFZp761D112	-1.06552	0.00850194		COL4A3BP	2.82	0.0118413	0.083453	Hypermethylation(1816)
933	ODO1_HUMAN	0.0001	-0.76	Down(554)		SMC5	-1.06525	0.000648617		ARHGDIG	2.82	0.0118413	0.083453	Hypermethylation(1816)
934	LAMB1_HUMAN	0.0001	-0.76	Down(554)		FEM1C	-1.06518	0.000251886		SLC19A3	2.81	0.000581652	0.0148353	Hypermethylation(1816)
935	MCCB_HUMAN	0.021	-0.76	Down(554)		BC042385	-1.06484	3.43e-05		RASA4	2.81	0.00174892	0.0256919	Hypermethylation(1816)
936	RSF1_HUMAN	0.0051	-0.76	Down(554)		RB1	-1.06475	0.00222763		OR9G4	2.81	0.00174892	0.0256919	Hypermethylation(1816)
942	NSUN2_HUMAN	0.0001	-0.75	Down(554)		MMP23B	-1.06459	0.000834267		ZNF239	2.8	0.000205305	0.00917823	Hypermethylation(1816)
943	GLGB_HUMAN	0.00044	-0.75	Down(554)		ZBTB41	-1.06455	0.0299229		TNNC1	2.8	0.0176839	0.109857	Hypermethylation(1816)
944	KIF23_HUMAN	0.039	-0.75	Down(554)		ADAM12	-1.06334	0.00164608		LRRC8A	2.8	1.08e-05	0.00215	Hypermethylation(1816)
947	GEMI5_HUMAN	0.033	-0.75	Down(554)		SUCO	-1.06283	0.000381267		ZNF202	2.79	0.00169256	0.0250577	Hypermethylation(1816)
950	PSMD2_HUMAN	0.0001	-0.74	Down(554)		SKA3	-1.0618	0.000358233		COX7A2	2.79	0.00031966	0.0113544	Hypermethylation(1816)
951	PUR4_HUMAN	0.0033	-0.74	Down(554)		ZFC3H1	-1.06175	0.0237108		BCAP29	2.79	0.00112781	0.0204108	Hypermethylation(1816)
952	NDUAA_HUMAN	0.021	-0.74	Down(554)		HECTD1	-1.06042	0.00575746		ULK2	2.78	0.0157432	0.101468	Hypermethylation(1816)
953	ANR17_HUMAN	0.027	-0.74	Down(554)		PAM	-1.05917	0.00187377		TGFB3	2.78	0.000766315	0.0169295	Hypermethylation(1816)
956	AMPN_HUMAN	0.0001	-0.73	Down(554)		TFRC	-1.05901	0.000415976		SPINT2	2.78	9.38e-06	0.00200329	Hypermethylation(1816)
957	XRN2_HUMAN	0.00091	-0.73	Down(554)		SNX24	-1.05872	5.14e-05		MRPL41	2.78	7.2e-05	0.00566695	Hypermethylation(1816)
958	RPB1_HUMAN	0.0028	-0.73	Down(554)		TAS2R30	-1.05775	0.0184945		IL4	2.78	0.000106609	0.00683376	Hypermethylation(1816)
959	RT29_HUMAN	0.015	-0.73	Down(554)		STAG2	-1.05763	0.00677386		HSPA2	2.78	0.000106609	0.00683376	Hypermethylation(1816)
964	VAV2_HUMAN	0.045	-0.73	Down(554)		TMEM117	-1.05754	0.0102675		B4GALNT2	2.78	0.0011826	0.0210656	Hypermethylation(1816)
966	ACTN4_HUMAN	0.00035	-0.72	Down(554)		PRDM1	-1.05657	0.0168057		ANKRD44	2.78	0.00077865	0.0171213	Hypermethylation(1816)
968	ERLEC_HUMAN	0.021	-0.72	Down(554)		SEMA3C	-1.05533	0.000175924		ABCC11	2.78	0.000415927	0.0126807	Hypermethylation(1816)
970	PFKAP_HUMAN	0.00087	-0.71	Down(554)		ANKAR	-1.05531	0.0385173		LOC101929983	2.77	9.02e-06	0.00198776	Hypermethylation(1816)
972	AFAD_HUMAN	0.00019	-0.71	Down(554)		KIAA1109	-1.05481	0.011248		KRTAP13-2	2.77	0.000947538	0.018476	Hypermethylation(1816)
974	OSBL3_HUMAN	0.0023	-0.71	Down(554)		PTPLB	-1.05407	0.00389726		ZNF776	2.76	0.000385897	0.0123187	Hypermethylation(1816)
976	NLE1_HUMAN	0.024	-0.71	Down(554)		MDGA2	-1.05383	0.010376		ZNF337	2.75	0.000437236	0.0128279	Hypermethylation(1816)
978	TYSD1_HUMAN	0.042	-0.71	Down(554)		TMTC3	-1.05342	0.00190553		SNAP23	2.75	0.000351493	0.0117944	Hypermethylation(1816)
979	RB11B_HUMAN	0.02	-0.7	Down(554)		EOGT	-1.05331	0.000277949		FAM213A	2.75	0.000544562	0.0146212	Hypermethylation(1816)
980	SYFB_HUMAN	0.0011	-0.7	Down(554)		UBA6	-1.05275	0.00257311		OVCA2	2.74	0.000208079	0.00926313	Hypermethylation(1816)
981	ATRX_HUMAN	0.0079	-0.7	Down(554)		KRBA2	-1.05251	9.44e-05		CCDC107	2.74	0.00686514	0.060611	Hypermethylation(1816)
988	SND1_HUMAN	0.00025	-0.69	Down(554)		TPI1	-1.05003	0.000547717		AURKAIP1	2.74	0.000152718	0.00803991	Hypermethylation(1816)
989	HXK1_HUMAN	0.0001	-0.69	Down(554)		GNB4	-1.04928	0.00318909		HHLA1	2.73	0.000421991	0.0126829	Hypermethylation(1816)
990	HS74L_HUMAN	0.00042	-0.69	Down(554)		AP1S3	-1.04713	0.00165305		GDF9	2.73	0.000834111	0.0175563	Hypermethylation(1816)
1002	MYH9_HUMAN	0.0001	-0.68	Down(554)		UTRN	-1.04615	0.00809661		ELF5	2.73	0.00886677	0.0698754	Hypermethylation(1816)
1003	EF2_HUMAN	0.0001	-0.68	Down(554)		ACBD7	-1.04515	0.0140161		CHRM1	2.73	0.000934211	0.0183407	Hypermethylation(1816)
1004	PARP1_HUMAN	0.0001	-0.68	Down(554)		BRCC3	-1.04392	0.000728267		CDH17	2.73	0.00448564	0.0453701	Hypermethylation(1816)
1005	CAN2_HUMAN	0.014	-0.68	Down(554)		TNIP3	-1.04326	0.0044123		DCTN1	2.72	0.000282112	0.0106563	Hypermethylation(1816)
1006	CCD47_HUMAN	0.0073	-0.68	Down(554)		TXNIP	-1.04324	0.00559494		CLDN18	2.72	0.000920374	0.018277	Hypermethylation(1816)
1007	SAR1A_HUMAN	0.024	-0.68	Down(554)		ZNF700	-1.04248	0.0025286		C5orf28	2.72	0.000208658	0.00927369	Hypermethylation(1816)
1008	MYLK_HUMAN	0.027	-0.68	Down(554)		OXR1	-1.0422	0.00949631		ZNF99	2.71	0.0102434	0.0762357	Hypermethylation(1816)
1015	PUR2_HUMAN	0.00022	-0.67	Down(554)		APOBEC3H	-1.04142	0.000886241		SHFM1	2.71	5.38e-08	7.11e-05	Hypermethylation(1816)
1016	OST48_HUMAN	0.0029	-0.67	Down(554)		ASB9	-1.0411	0.00125153		PYGL	2.71	0.000267435	0.0103027	Hypermethylation(1816)
1017	5NTD_HUMAN	0.0057	-0.67	Down(554)		LAPTM5	-1.04099	2.64e-05		KIAA1191	2.71	0.00132203	0.0222901	Hypermethylation(1816)
1019	SYAM_HUMAN	0.00073	-0.67	Down(554)		ANKRD26	-1.03956	0.00195336		GADD45A	2.71	0.00124925	0.0215315	Hypermethylation(1816)
1021	HDAC2_HUMAN	0.0089	-0.67	Down(554)		SMC4	-1.03947	0.00245137		RPS7	2.7	0.0149085	0.0974033	Hypermethylation(1816)
1029	ACON_HUMAN	0.0001	-0.66	Down(554)		YES1	-1.03943	0.00041133		PRR15	2.7	0.00122797	0.0212751	Hypermethylation(1816)
1032	SPTB2_HUMAN	0.0001	-0.65	Down(554)		FYN	-1.03772	0.0044185		LRGUK	2.7	0.00281393	0.0341591	Hypermethylation(1816)
1033	PPM1G_HUMAN	0.021	-0.65	Down(554)		RAB5A	-1.03595	0.00012635		HOMER3	2.7	0.0089595	0.0698754	Hypermethylation(1816)
1040	MACF1_HUMAN	0.0001	-0.64	Down(554)		TRIM44	-1.03564	9.19e-05		GAREM	2.7	0.000716645	0.0163629	Hypermethylation(1816)
1041	UBP5_HUMAN	0.0001	-0.64	Down(554)		CHST15	-1.03519	2.32e-05		BFSP2	2.7	0.00122797	0.0212751	Hypermethylation(1816)
1048	FLNA_HUMAN	0.0001	-0.63	Down(554)		CSGALNACT2	-1.03386	0.00308589		STRA6	2.69	0.00241835	0.0311521	Hypermethylation(1816)
1049	MYH10_HUMAN	0.0001	-0.63	Down(554)		SVIL	-1.03268	0.0151036		CCDC172	2.69	0.00241835	0.0311521	Hypermethylation(1816)
1050	SAHH_HUMAN	0.0069	-0.63	Down(554)		LEMD3	-1.0322	0.00298719		C6orf226	2.69	7.78e-08	8.2e-05	Hypermethylation(1816)
1051	SRP68_HUMAN	0.0001	-0.63	Down(554)		ATG2B	-1.03197	0.030258		AFF3	2.69	0.00133884	0.0224556	Hypermethylation(1816)
1054	SAM50_HUMAN	0.0092	-0.63	Down(554)		FKTN	-1.03034	0.00183182		PPP1R35	2.68	2.81e-05	0.00363853	Hypermethylation(1816)
1055	CCAR2_HUMAN	0.0051	-0.63	Down(554)		ZMYM4	-1.03028	0.0055031		PIGU	2.68	0.0127362	0.087148	Hypermethylation(1816)
1056	LIPA1_HUMAN	0.03	-0.63	Down(554)		GOLGA6D	-1.02987	0.00130127		ELAC2	2.68	0.00238556	0.0308452	Hypermethylation(1816)
1061	ERF3A_HUMAN	0.03	-0.62	Down(554)		MAPKAP1	-1.02957	0.0150334		DIAPH1	2.68	0.00177232	0.025848	Hypermethylation(1816)
1063	IDE_HUMAN	0.00049	-0.62	Down(554)		URI1	-1.02949	0.00019285		SLC13A3	2.67	0.000193799	0.00885828	Hypermethylation(1816)
1066	CSTF3_HUMAN	0.0031	-0.62	Down(554)		ZNF449	-1.02893	0.00652897		SDK1	2.67	0.00498694	0.0480494	Hypermethylation(1816)
1067	SNTB2_HUMAN	0.049	-0.62	Down(554)		CCP110	-1.02892	0.000711277		RPGRIP1	2.67	0.000629823	0.0153818	Hypermethylation(1816)
1076	PTPRJ_HUMAN	0.025	-0.61	Down(554)		BAALC	-1.02883	0.0386991		CHML	2.67	1.01e-07	9.47e-05	Hypermethylation(1816)
1082	ECHA_HUMAN	0.0001	-0.6	Down(554)		PRKX	-1.02866	0.000542516		C2orf74	2.67	3.36e-06	0.00106976	Hypermethylation(1816)
1083	UTRO_HUMAN	0.0001	-0.6	Down(554)		CNTRL	-1.02847	0.0131316		MAGEE2	2.66	0.000377284	0.0121718	Hypermethylation(1816)
1084	RAD50_HUMAN	0.00033	-0.6	Down(554)		GLUL	-1.02794	0.00382095		VPS18	2.65	0.00277598	0.0338192	Hypermethylation(1816)
1085	HS105_HUMAN	0.0001	-0.6	Down(554)		PTPN13	-1.02779	0.0143581		STIL	2.65	0.00376611	0.0405632	Hypermethylation(1816)
1086	LAMC1_HUMAN	0.0001	-0.6	Down(554)		NBPF14	-1.0264	0.000703467		OR8A1	2.65	0.000618512	0.0152707	Hypermethylation(1816)
1087	MRCKB_HUMAN	0.00064	-0.6	Down(554)		POLK	-1.02602	0.00565476		OPCML	2.65	0.00277598	0.0338192	Hypermethylation(1816)
1089	BOP1_HUMAN	0.00061	-0.6	Down(554)		CDK2AP1	-1.02588	0.00106925		AICDA	2.65	3.94e-05	0.00424449	Hypermethylation(1816)
1093	TFR1_HUMAN	0.013	-0.59	Down(554)		NPIPL3	-1.02538	0.00452886		SLC12A4	2.64	0.00409101	0.0425496	Hypermethylation(1816)
1094	GPDM_HUMAN	0.0001	-0.59	Down(554)		TBCCD1	-1.02503	9.29e-05		SCIN	2.64	3.14e-05	0.00380499	Hypermethylation(1816)
1095	XPP1_HUMAN	0.012	-0.59	Down(554)		TYMS	-1.02436	9.24e-05		HOXB1	2.64	0.000364544	0.012034	Hypermethylation(1816)
1098	MICU1_HUMAN	0.019	-0.59	Down(554)		CENPE	-1.02404	0.00889569		DHRS4	2.64	5.96e-05	0.00518571	Hypermethylation(1816)
1102	FLNB_HUMAN	0.0001	-0.58	Down(554)		LRRC27	-1.02361	0.0231357		RBM15B	2.63	1.7e-05	0.00272003	Hypermethylation(1816)
1103	QCR1_HUMAN	0.0051	-0.58	Down(554)		MRGBP	-1.02212	0.00216421		NBPF15	2.63	0.000749934	0.0167026	Hypermethylation(1816)
1104	KS6A1_HUMAN	0.013	-0.58	Down(554)		RAP1A	-1.02176	0.000111123		MLIP	2.63	0.011499	0.0822409	Hypermethylation(1816)
1105	TOP2B_HUMAN	0.0056	-0.58	Down(554)		IBTK	-1.02165	0.00130402		CINP	2.63	2.92e-07	0.000206462	Hypermethylation(1816)
1107	LACTB_HUMAN	0.0026	-0.58	Down(554)		IFT81	-1.0213	0.0072611		CER1	2.63	0.011499	0.0822409	Hypermethylation(1816)
1115	SQRD_HUMAN	0.012	-0.57	Down(554)		AC138517.1	-1.02085	0.00456118		TCHP	2.62	0.0261328	0.143502	Hypermethylation(1816)
1116	SP16H_HUMAN	0.013	-0.57	Down(554)		PLOD2	-1.02081	0.00296132		NUBP2	2.62	0.0261328	0.143502	Hypermethylation(1816)
1117	GUAA_HUMAN	0.00086	-0.57	Down(554)		CFAP43	-1.02067	0.0165216		MTFMT	2.62	0.0261328	0.143502	Hypermethylation(1816)
1118	UFL1_HUMAN	0.00015	-0.57	Down(554)		CDCA7	-1.02007	0.00270061		LHX9	2.62	0.00388063	0.0411787	Hypermethylation(1816)
1119	PON2_HUMAN	0.012	-0.57	Down(554)		EDEM3	-1.01966	0.00144729		FKBP11	2.62	0.0167617	0.105515	Hypermethylation(1816)
1120	GNL1_HUMAN	0.0076	-0.57	Down(554)		PHLDB2	-1.01942	0.00722125		SAYSD1	2.61	0.00376611	0.0405632	Hypermethylation(1816)
1122	ZC11A_HUMAN	0.044	-0.57	Down(554)		PPP2CA	-1.01884	9.12e-06		POC5	2.61	0.000580027	0.0148353	Hypermethylation(1816)
1129	MK01_HUMAN	0.0031	-0.56	Down(554)		ZNF836	-1.01712	9.86e-05		OR10J1	2.61	9.42e-05	0.00650273	Hypermethylation(1816)
1130	SCRIB_HUMAN	0.039	-0.56	Down(554)		ECT2	-1.01686	0.00196177		MAD2L2	2.61	0.0285619	0.151893	Hypermethylation(1816)
1131	PRP4B_HUMAN	0.022	-0.56	Down(554)		ERC1	-1.01596	0.024744		GLRX3	2.61	0.00586147	0.0540086	Hypermethylation(1816)
1134	MK03_HUMAN	0.044	-0.56	Down(554)		CHM	-1.01573	0.000629886		C12orf56	2.61	0.0450491	0.2084	Hypermethylation(1816)
1136	GLCNE_HUMAN	0.035	-0.56	Down(554)		SESN3	-1.01573	0.000580401		ADAT2	2.61	0.000367823	0.012034	Hypermethylation(1816)
1142	TRXR1_HUMAN	0.0047	-0.55	Down(554)		RNF141	-1.01567	0.000231041		NAA20	2.6	0.00378044	0.0406661	Hypermethylation(1816)
1144	ADHX_HUMAN	0.041	-0.55	Down(554)		C5orf30	-1.01552	0.0087324		MOAP1	2.6	0.00439738	0.044674	Hypermethylation(1816)
1145	AL1A1_HUMAN	0.00087	-0.55	Down(554)		USP9X	-1.0152	0.00833937		CEBPD	2.6	0.000527026	0.0143373	Hypermethylation(1816)
1149	RASK_HUMAN	0.0073	-0.55	Down(554)		ADTRP	-1.01464	7.37e-05		ASIC3	2.6	0.00171917	0.0253501	Hypermethylation(1816)
1153	SYAC_HUMAN	0.0001	-0.54	Down(554)		MYBL1	-1.01375	0.000197301		PRG4	2.59	0.000428381	0.012751	Hypermethylation(1816)
1154	SMC4_HUMAN	0.00014	-0.54	Down(554)		AK4	-1.01276	0.00626801		HSPA4	2.59	0.000998607	0.019003	Hypermethylation(1816)
1155	PREP_HUMAN	0.0001	-0.54	Down(554)		KBTBD4	-1.01229	0.00631079		FBXL4	2.58	0.000502271	0.013932	Hypermethylation(1816)
1156	PDXD1_HUMAN	0.0012	-0.54	Down(554)		CEP55	-1.01149	0.00066565		SERGEF	2.57	0.00827771	0.067874	Hypermethylation(1816)
1157	RO60_HUMAN	0.0078	-0.54	Down(554)		RGPD8	-1.01096	0.000224726		LCE1B	2.57	0.00459485	0.0460637	Hypermethylation(1816)
1160	TLN1_HUMAN	0.0001	-0.53	Down(554)		ZEB2	-1.01085	3.61e-06		KCNA2	2.57	0.011499	0.0822409	Hypermethylation(1816)
1161	RENT1_HUMAN	0.00048	-0.53	Down(554)		RNF32	-1.01078	0.0258803		DUSP1	2.57	0.00827771	0.067874	Hypermethylation(1816)
1162	RPF2_HUMAN	0.019	-0.53	Down(554)		HNRNPM	-1.00949	0.000774127		DEDD	2.57	0.00459485	0.0460637	Hypermethylation(1816)
1163	TLN2_HUMAN	0.042	-0.53	Down(554)		PCF11	-1.00904	0.0099214		TNS3	2.56	0.000537017	0.014469	Hypermethylation(1816)
1167	FSCN1_HUMAN	0.021	-0.52	Down(554)		PDS5B	-1.00883	0.00348154		SPATA31D1	2.56	0.000150026	0.00803122	Hypermethylation(1816)
1168	P5CS_HUMAN	0.0012	-0.52	Down(554)		SLC6A6	-1.0085	0.00380673		RIPK3	2.56	0.00399421	0.0419348	Hypermethylation(1816)
1169	MPRIP_HUMAN	0.0043	-0.52	Down(554)		NPIPB9	-1.00847	0.00105824		IFNK	2.56	0.00128241	0.0218787	Hypermethylation(1816)
1170	K1C10_HUMAN	0.035	-0.52	Down(554)		THOC3	-1.00681	0.024404		GDI1	2.56	0.00623984	0.0565225	Hypermethylation(1816)
1171	CPNE3_HUMAN	0.026	-0.52	Down(554)		ARL6IP1	-1.00592	0.00168419		EPGN	2.56	0.00116727	0.0208473	Hypermethylation(1816)
1172	ZN638_HUMAN	0.0029	-0.52	Down(554)		ZSCAN31	-1.00583	0.00276185		CORIN	2.56	0.00390955	0.0412748	Hypermethylation(1816)
1173	KPCA_HUMAN	0.0098	-0.52	Down(554)		AHCYL1	-1.00526	0.00615659		ANKRD66	2.56	0.000366665	0.012034	Hypermethylation(1816)
1176	UBE3A_HUMAN	0.01	-0.52	Down(554)		IFNGR1	-1.00489	0.000936613		ADPRHL1	2.56	0.00376611	0.0405632	Hypermethylation(1816)
1178	APEX1_HUMAN	0.035	-0.51	Down(554)		TMEM230	-1.00464	0.00120515		SCP2D1	2.55	0.0022625	0.0297835	Hypermethylation(1816)
1179	PML_HUMAN	0.0073	-0.51	Down(554)		SBF2	-1.00464	0.0136785		MAPK1IP1L	2.55	0.000722021	0.0163629	Hypermethylation(1816)
1180	SC24A_HUMAN	0.018	-0.51	Down(554)		ZFYVE9	-1.00456	0.0144505		GPR182	2.55	0.000105773	0.00683376	Hypermethylation(1816)
1184	APLP2_HUMAN	0.0047	-0.51	Down(554)		BC068088	-1.00377	0.00589012		CAPSL	2.55	0.0022625	0.0297835	Hypermethylation(1816)
3738	CDK1_HUMAN	0.0023	0.51	Up(534)		NIPSNAP3B	-1.00261	0.0262047		AGT	2.55	0.00488916	0.047562	Hypermethylation(1816)
3739	TARA_HUMAN	0.011	0.51	Up(534)		HOMER2	-1.00245	0.000308363		RHBDL2	2.54	0.000815449	0.017514	Hypermethylation(1816)
3742	PRPF3_HUMAN	0.0059	0.51	Up(534)		SIAH1	-1.00225	0.00383607		GSTM2	2.54	0.00225887	0.0297643	Hypermethylation(1816)
3751	TPM1_HUMAN	0.031	0.52	Up(534)		YTHDF3	-1.00197	0.00123996		DNAJC25-GNG10	2.54	0.00159597	0.0245473	Hypermethylation(1816)
3752	RS3_HUMAN	0.0029	0.52	Up(534)		AP000295.9	-1.0016	3.26e-06		DNAJC25	2.54	0.00159597	0.0245473	Hypermethylation(1816)
3753	TR150_HUMAN	0.00058	0.52	Up(534)		DNAJB4	-1.00132	0.00148862		BEX4	2.54	0.00225887	0.0297643	Hypermethylation(1816)
3755	TCEA1_HUMAN	0.0026	0.52	Up(534)		NETO2	-1.00002	3.92e-05		XPNPEP3	2.53	0.00035777	0.0119475	Hypermethylation(1816)
3756	PSA4_HUMAN	0.032	0.52	Up(534)		KRTAP20-4	-0.999976	0.0349892		SKIL	2.53	9.73e-05	0.00655107	Hypermethylation(1816)
3757	PDIP3_HUMAN	0.0073	0.52	Up(534)		ZNF654	-0.999865	0.000434662		RPAP1	2.53	0.00962925	0.0734183	Hypermethylation(1816)
3758	RS23_HUMAN	0.00081	0.52	Up(534)		PHF20	-0.999419	0.00268443		ACTR3C	2.52	0.00140603	0.0231381	Hypermethylation(1816)
3759	ELOC_HUMAN	0.005	0.52	Up(534)		TMEM44	-0.99887	0.000808975		TMED3	2.51	0.002589	0.0325912	Hypermethylation(1816)
3760	AIP_HUMAN	0.0027	0.52	Up(534)		MRFAP1	-0.998694	0.013378		SYDE1	2.51	0.00131457	0.0222287	Hypermethylation(1816)
3761	PPIL1_HUMAN	0.023	0.52	Up(534)		CLYBL	-0.998145	0.00512524		SLC23A2	2.51	0.002589	0.0325912	Hypermethylation(1816)
3762	STAU1_HUMAN	0.029	0.52	Up(534)		MAP3K7CL	-0.997851	0.0149692		MKS1	2.51	0.000694203	0.0161797	Hypermethylation(1816)
3764	FMR1_HUMAN	0.016	0.52	Up(534)		CBWD1	-0.997776	0.00173369		MBLAC2	2.51	0.00664815	0.0591757	Hypermethylation(1816)
3765	PPIH_HUMAN	0.036	0.52	Up(534)		ZNF131	-0.997495	0.000622186		AKAP13	2.51	0.000965638	0.0185996	Hypermethylation(1816)
3766	ARFG2_HUMAN	0.013	0.52	Up(534)		GBAS	-0.997424	0.00134715		ZNF331	2.5	0.0200125	0.120838	Hypermethylation(1816)
3776	MYPT1_HUMAN	0.0001	0.53	Up(534)		C17orf85	-0.996957	7.01e-05		TXNDC2	2.5	0.0122722	0.0851447	Hypermethylation(1816)
3778	RBBP7_HUMAN	0.016	0.53	Up(534)		MNS1	-0.996257	0.00540642		TIMM13	2.5	0.00636821	0.0574251	Hypermethylation(1816)
3779	CPSF5_HUMAN	0.017	0.53	Up(534)		IPO11	-0.996178	0.000105599		SNTG1	2.5	0.00165255	0.0248977	Hypermethylation(1816)
3780	GELS_HUMAN	0.0042	0.53	Up(534)		SNX7	-0.995606	0.000473197		SEL1L	2.5	0.000421994	0.0126829	Hypermethylation(1816)
3782	SIAS_HUMAN	0.0067	0.53	Up(534)		RBMS3	-0.995257	0.00468625		KIAA1683	2.5	0.000611997	0.0151774	Hypermethylation(1816)
3783	CPSF6_HUMAN	0.015	0.53	Up(534)		EXOC6	-0.995219	0.000469528		FXYD3	2.5	0.00886677	0.0698754	Hypermethylation(1816)
3784	PUS7_HUMAN	0.0044	0.53	Up(534)		SDCCAG8	-0.994704	0.000671484		SIPA1L1	2.49	9.26e-06	0.00200329	Hypermethylation(1816)
3786	GMFB_HUMAN	0.03	0.53	Up(534)		TRIM2	-0.994057	0.00369666		B3GNT5	2.49	0.009527	0.072812	Hypermethylation(1816)
3790	VPS4A_HUMAN	0.0083	0.53	Up(534)		PCTP	-0.99381	0.00152647		ZNF248	2.48	0.00222494	0.0294388	Hypermethylation(1816)
3794	HYOU1_HUMAN	0.0008	0.54	Up(534)		ARID4B	-0.993517	0.00167498		SESN3	2.48	0.0036814	0.0402076	Hypermethylation(1816)
3795	PDIA6_HUMAN	0.0051	0.54	Up(534)		TAB2	-0.993346	0.000411088		RPL13	2.48	9.55e-08	9.2e-05	Hypermethylation(1816)
3796	SF3B2_HUMAN	0.0001	0.54	Up(534)		MCOLN2	-0.993175	0.00613679		KCTD5	2.48	0.00772045	0.0654608	Hypermethylation(1816)
3798	FUBP1_HUMAN	0.00082	0.54	Up(534)		2019-09-02	-0.992918	5.18e-05		FAM221A	2.48	0.00111302	0.0202158	Hypermethylation(1816)
3799	PSME2_HUMAN	0.0013	0.54	Up(534)		ARHGAP5	-0.992914	0.00159576		ANLN	2.48	0.000224342	0.0095224	Hypermethylation(1816)
3800	GT251_HUMAN	0.018	0.54	Up(534)		CASD1	-0.991263	0.00253689		ZNF454	2.47	0.00993448	0.074885	Hypermethylation(1816)
3802	CE170_HUMAN	0.0001	0.54	Up(534)		PNISR	-0.990356	0.00743807		SLURP1	2.47	0.00419684	0.0433356	Hypermethylation(1816)
3803	G3BP2_HUMAN	0.015	0.54	Up(534)		FBXO38	-0.990286	0.000157669		KCTD6	2.47	0.000998604	0.019003	Hypermethylation(1816)
3804	ANX11_HUMAN	0.0023	0.54	Up(534)		SGOL2	-0.989847	0.00300811		IGBP1	2.47	0.00993448	0.074885	Hypermethylation(1816)
3805	UBE2N_HUMAN	0.0098	0.54	Up(534)		GORAB	-0.989637	3.37e-05		ADAMTS13	2.47	0.00195432	0.0276209	Hypermethylation(1816)
3806	RBM12_HUMAN	0.00019	0.54	Up(534)		MAN1A1	-0.989582	0.0047215		WWTR1	2.46	0.00144615	0.0234217	Hypermethylation(1816)
3807	PFD3_HUMAN	0.0023	0.54	Up(534)		PDZD8	-0.989199	0.00287951		LSM11	2.46	0.000722022	0.0163629	Hypermethylation(1816)
3809	RM40_HUMAN	0.026	0.54	Up(534)		CMTM4	-0.989083	0.00208097		LOC101929983	2.46	1.07e-07	9.82e-05	Hypermethylation(1816)
3810	FIP1_HUMAN	0.0001	0.54	Up(534)		NR3C1	-0.989036	0.0136029		IL1F10	2.46	5.45e-06	0.00145912	Hypermethylation(1816)
3812	RM55_HUMAN	0.016	0.54	Up(534)		GNAT2	-0.988937	0.00886779		FBXW12	2.46	0.00029811	0.0109491	Hypermethylation(1816)
3813	DENR_HUMAN	0.035	0.54	Up(534)		HAUS6	-0.988822	8.95e-05		BTRC	2.46	3.14e-05	0.00380499	Hypermethylation(1816)
3814	FAF1_HUMAN	0.009	0.54	Up(534)		XPOT	-0.988555	0.00149292		SLC9B1	2.45	0.00886677	0.0698754	Hypermethylation(1816)
3817	HTAI2_HUMAN	0.032	0.54	Up(534)		LRRC66	-0.988166	0.0200706		FNTB	2.45	0.00207554	0.0281721	Hypermethylation(1816)
3821	MTHFS_HUMAN	0.0016	0.54	Up(534)		KDM5A	-0.987497	0.0024986		SHROOM2	2.44	0.0252325	0.140909	Hypermethylation(1816)
3824	PRS6A_HUMAN	0.0001	0.55	Up(534)		SLC38A1	-0.986872	0.000945489		RTCB	2.44	0.00488247	0.0475203	Hypermethylation(1816)
3825	RS9_HUMAN	0.039	0.55	Up(534)		TCFL5	-0.986442	0.00416725		RAB12	2.44	0.0096397	0.0734611	Hypermethylation(1816)
3826	P4HA2_HUMAN	0.00012	0.55	Up(534)		MCTP2	-0.985286	0.007832		PMFBP1	2.44	0.00488247	0.0475203	Hypermethylation(1816)
3827	RLA2_HUMAN	0.02	0.55	Up(534)		RHOA	-0.985139	6.18e-05		OTUD7B	2.44	0.00290649	0.0347018	Hypermethylation(1816)
3830	EBP2_HUMAN	0.001	0.55	Up(534)		FBXO3	-0.98509	0.000122423		OR4C46	2.44	0.0157806	0.101501	Hypermethylation(1816)
3831	KAP0_HUMAN	0.027	0.55	Up(534)		HIAT1	-0.984791	7.92e-05		MEFV	2.44	0.0157806	0.101501	Hypermethylation(1816)
3832	AGFG1_HUMAN	0.00036	0.55	Up(534)		SYTL3	-0.983978	0.000218987		ITIH3	2.44	0.0145651	0.0959693	Hypermethylation(1816)
3833	SYNEM_HUMAN	0.0001	0.55	Up(534)		STRBP	-0.983845	0.00520186		DDIT4	2.44	0.011499	0.0822409	Hypermethylation(1816)
3834	ORN_HUMAN	0.018	0.55	Up(534)		PTBP3	-0.98375	0.0294588		CLVS2	2.44	0.011499	0.0822409	Hypermethylation(1816)
3835	PITH1_HUMAN	0.021	0.55	Up(534)		FAM149B1	-0.98366	0.000196105		CCDC12	2.44	0.0252325	0.140909	Hypermethylation(1816)
3836	RT06_HUMAN	0.022	0.55	Up(534)		SMIM10L1	-0.983491	0.000971293		ATG14	2.44	0.00350787	0.038975	Hypermethylation(1816)
3838	UBCP1_HUMAN	0.0033	0.55	Up(534)		ACRC	-0.982483	0.0104391		UGT1A5	2.43	0.00437114	0.0444823	Hypermethylation(1816)
3845	SNW1_HUMAN	0.0011	0.56	Up(534)		FAM173B	-0.982098	0.00283923		TSSK4	2.43	6.59e-05	0.00546929	Hypermethylation(1816)
3846	PSB5_HUMAN	0.0041	0.56	Up(534)		SLFN11	-0.981505	0.000516264		TBCE	2.43	0.00778408	0.0657442	Hypermethylation(1816)
3847	SRS11_HUMAN	0.038	0.56	Up(534)		DKK3	-0.981495	0.00476156		MEP1A	2.43	5.27e-05	0.00490096	Hypermethylation(1816)
3849	IGBP1_HUMAN	0.0015	0.56	Up(534)		ZMYND11	-0.9811	0.0111124		GALP	2.43	0.0157712	0.101501	Hypermethylation(1816)
3850	RB12B_HUMAN	0.0001	0.56	Up(534)		GLYATL2	-0.981098	0.000110357		TMOD4	2.42	0.00517561	0.0493615	Hypermethylation(1816)
3851	ODBA_HUMAN	0.013	0.56	Up(534)		BECN1	-0.980665	1.01e-05		NMBR	2.42	0.00939622	0.0720848	Hypermethylation(1816)
3852	MA7D1_HUMAN	0.0095	0.56	Up(534)		ZNF395	-0.980103	0.0109611		MRPS16	2.42	1.45e-05	0.00255431	Hypermethylation(1816)
3863	CATD_HUMAN	0.039	0.57	Up(534)		DPY19L4	-0.979792	1.31e-06		DUSP18	2.42	0.00939622	0.0720848	Hypermethylation(1816)
3864	SEPT9_HUMAN	0.0001	0.57	Up(534)		PROS1	-0.979006	0.035195		DGKB	2.42	0.00112243	0.0203406	Hypermethylation(1816)
3865	TBB6_HUMAN	0.00089	0.57	Up(534)		RAP2A	-0.978633	0.00368791		CCDC17	2.42	0.000181901	0.00858195	Hypermethylation(1816)
3867	ATPO_HUMAN	0.023	0.57	Up(534)		DCAF13	-0.977533	0.00127079		LPHN3	2.41	0.0269932	0.146104	Hypermethylation(1816)
3868	CAPR1_HUMAN	0.036	0.57	Up(534)		N4BP2	-0.977323	0.00505464		GTF2A1	2.41	0.00492319	0.0477454	Hypermethylation(1816)
3870	UCRI_HUMAN	0.0013	0.57	Up(534)		QKI	-0.976601	0.000767948		PALM3	2.4	0.000934205	0.0183407	Hypermethylation(1816)
3871	UFD1_HUMAN	0.0051	0.57	Up(534)		CAMK1	-0.976503	0.0119965		KLF10	2.4	0.000328038	0.0114023	Hypermethylation(1816)
3872	RHG01_HUMAN	0.0001	0.57	Up(534)		ADCY7	-0.976462	0.00161475		FCER1G	2.4	1.15e-05	0.00222852	Hypermethylation(1816)
3873	PCP_HUMAN	0.0037	0.57	Up(534)		C3orf58	-0.976449	0.000153728		SFN	2.39	4.45e-05	0.00454659	Hypermethylation(1816)
3874	BICD2_HUMAN	0.00051	0.57	Up(534)		PLK4	-0.975864	0.000141217		LRRIQ4	2.39	0.010071	0.0754827	Hypermethylation(1816)
3875	WASF2_HUMAN	0.047	0.57	Up(534)		IFT74	-0.975556	0.0121807		KCNK15	2.39	0.011499	0.0822409	Hypermethylation(1816)
3883	P4HA1_HUMAN	0.0001	0.58	Up(534)		ARMC1	-0.975418	0.00416482		HIST2H4B	2.39	1.46e-05	0.00255959	Hypermethylation(1816)
3884	G3BP1_HUMAN	0.043	0.58	Up(534)		KIAA1551	-0.975016	0.0109407		HIST2H4A	2.39	1.46e-05	0.00255959	Hypermethylation(1816)
3885	RU17_HUMAN	0.011	0.58	Up(534)		UGT1A7	-0.973688	0.000327274		HEYL	2.39	0.00886677	0.0698754	Hypermethylation(1816)
3886	PABP2_HUMAN	0.001	0.58	Up(534)		LOC100132167	-0.973527	0.00187299		FAM114A1	2.39	8.84e-06	0.00195494	Hypermethylation(1816)
3887	CSK21_HUMAN	0.0011	0.58	Up(534)		ZNF134	-0.973445	0.0289277		CLCN7	2.39	0.00488247	0.0475203	Hypermethylation(1816)
3888	RSMB_HUMAN	0.022	0.58	Up(534)		SLC38A2	-0.973252	0.000149222		AFAP1L2	2.39	0.00178555	0.0260011	Hypermethylation(1816)
3889	WBP11_HUMAN	0.015	0.58	Up(534)		OTUD6B	-0.972893	0.000288218		USP47	2.38	0.00437804	0.0445262	Hypermethylation(1816)
3892	TFG_HUMAN	0.00076	0.58	Up(534)		MFN1	-0.97233	1.07e-05		SH2D1B	2.38	0.00125467	0.0215569	Hypermethylation(1816)
3893	GIPC1_HUMAN	0.0048	0.58	Up(534)		ZBTB33	-0.971609	0.000320981		SCAMP5	2.38	0.00543124	0.0511376	Hypermethylation(1816)
3894	ZCH18_HUMAN	0.0044	0.58	Up(534)		TMEM30A	-0.971585	0.0011196		SAG	2.38	0.00477984	0.0472179	Hypermethylation(1816)
3895	RAVR1_HUMAN	0.0019	0.58	Up(534)		IL8	-0.971435	0.011236		PSMB4	2.38	0.000222732	0.0095224	Hypermethylation(1816)
3896	TTC1_HUMAN	0.045	0.58	Up(534)		GNL3L	-0.970614	0.000668095		PCDHGA8	2.38	0.0240615	0.136758	Hypermethylation(1816)
3898	BPHL_HUMAN	0.0069	0.58	Up(534)		UGT8	-0.970235	0.000592378		MYO1H	2.38	0.000766881	0.0169295	Hypermethylation(1816)
3900	UBE2Z_HUMAN	0.0028	0.58	Up(534)		PIK3R1	-0.970028	0.00182361		KIAA1683	2.38	7.33e-05	0.00571018	Hypermethylation(1816)
3903	P5CR1_HUMAN	0.0001	0.59	Up(534)		TTC14	-0.969839	0.000793876		IFNA14	2.38	0.00477984	0.0472179	Hypermethylation(1816)
3904	KHDR1_HUMAN	0.013	0.59	Up(534)		RAB13	-0.969648	0.000739967		GPER1	2.38	0.000375516	0.0121573	Hypermethylation(1816)
3905	RSSA_HUMAN	0.042	0.59	Up(534)		IPMK	-0.969454	0.00380039		ERI3	2.38	0.000948863	0.0184971	Hypermethylation(1816)
3906	UBP2L_HUMAN	0.0001	0.59	Up(534)		MAPRE1	-0.96945	0.00457841		B3GALT4	2.38	0.0240615	0.136758	Hypermethylation(1816)
3907	NP1L4_HUMAN	0.011	0.59	Up(534)		CLTC	-0.969422	0.00399249		ADK	2.38	0.00119723	0.0210999	Hypermethylation(1816)
3908	EPN4_HUMAN	0.00095	0.59	Up(534)		RCBTB1	-0.96871	0.0117794		TMEM243	2.37	0.000934208	0.0183407	Hypermethylation(1816)
3909	AK1A1_HUMAN	0.00085	0.59	Up(534)		SKIV2L2	-0.96867	0.00059253		RIMKLA	2.37	0.000558582	0.0147887	Hypermethylation(1816)
3911	SPB6_HUMAN	0.038	0.59	Up(534)		LSMEM1	-0.968507	0.00027648		MB	2.37	0.000247531	0.00992628	Hypermethylation(1816)
3913	SRS10_HUMAN	0.026	0.59	Up(534)		AX747913	-0.968412	0.000167787		MAGED1	2.37	0.000443862	0.0129724	Hypermethylation(1816)
3914	NXN_HUMAN	0.00027	0.59	Up(534)		ARHGAP28	-0.967656	0.00408649		IFI35	2.37	2.99e-05	0.00370327	Hypermethylation(1816)
3915	SNX6_HUMAN	0.012	0.59	Up(534)		IKZF5	-0.967109	0.00421543		FCHSD1	2.37	0.00640226	0.0576294	Hypermethylation(1816)
3916	MRE11_HUMAN	0.018	0.59	Up(534)		IPO7	-0.966688	0.000134159		PPIP5K1	2.36	1.26e-07	0.000108057	Hypermethylation(1816)
3919	CDC73_HUMAN	0.0059	0.59	Up(534)		SASS6	-0.966544	0.00589996		PKD2	2.36	0.0119046	0.0837278	Hypermethylation(1816)
3921	ECHD1_HUMAN	0.035	0.59	Up(534)		CNPY4	-0.96623	0.000197739		NAPRT	2.36	7.87e-05	0.00597125	Hypermethylation(1816)
3922	ISOC1_HUMAN	0.012	0.59	Up(534)		HNRNPAB	-0.965965	0.0059612		ZNF706	2.35	0.000654479	0.0158049	Hypermethylation(1816)
3932	RCN1_HUMAN	0.00017	0.6	Up(534)		C5orf42	-0.965916	0.000785879		RRAGC	2.35	0.00388493	0.0412112	Hypermethylation(1816)
3933	YBOX3_HUMAN	0.00056	0.6	Up(534)		ZBED6	-0.965676	0.00849014		RGS17	2.35	0.00898005	0.0698754	Hypermethylation(1816)
3945	1433Z_HUMAN	0.0014	0.61	Up(534)		LMO7	-0.965451	0.0089199		RBMS1	2.35	0.00898005	0.0698754	Hypermethylation(1816)
3946	DYN2_HUMAN	0.0001	0.61	Up(534)		EDN1	-0.965432	0.00371253		NUB1	2.35	0.00898005	0.0698754	Hypermethylation(1816)
3948	PSA2_HUMAN	0.011	0.61	Up(534)		DDHD2	-0.965329	0.000374547		NEK10	2.35	0.0168431	0.105922	Hypermethylation(1816)
3950	DJB11_HUMAN	0.00027	0.61	Up(534)		TYW1B	-0.964894	0.000592847		MSGN1	2.35	0.0363536	0.180543	Hypermethylation(1816)
3952	NTPCR_HUMAN	0.0074	0.61	Up(534)		STX16	-0.964833	0.000194349		HCAR1	2.35	0.0112093	0.0811993	Hypermethylation(1816)
3954	TM1L1_HUMAN	0.037	0.61	Up(534)		CAMTA1	-0.9641	0.00507382		C4orf3	2.35	0.0001332	0.00756064	Hypermethylation(1816)
3957	HOIL1_HUMAN	0.048	0.61	Up(534)		P4HA1	-0.963967	0.000198467		ACSM2A	2.35	0.0363536	0.180543	Hypermethylation(1816)
3960	AHNK_HUMAN	0.0001	0.62	Up(534)		ZDHHC2	-0.963705	0.00513902		SGK2	2.34	0.00195335	0.0276209	Hypermethylation(1816)
3961	PPIB_HUMAN	0.0032	0.62	Up(534)		ZFP1	-0.963191	0.00123923		SENP8	2.34	0.00946191	0.0725111	Hypermethylation(1816)
3962	SSBP_HUMAN	0.0058	0.62	Up(534)		MPDZ	-0.962055	0.00117573		MLX	2.34	4.79e-05	0.00471507	Hypermethylation(1816)
3963	RL8_HUMAN	0.012	0.62	Up(534)		PEG10	-0.961618	0.00692083		MID1IP1	2.34	0.0126909	0.0869604	Hypermethylation(1816)
3964	PSB1_HUMAN	0.0001	0.62	Up(534)		KLF7	-0.961199	0.00830308		GALNT3	2.34	0.00376611	0.0405632	Hypermethylation(1816)
3965	SF01_HUMAN	0.045	0.62	Up(534)		BOD1L1	-0.961087	0.0124438		FCHO1	2.34	0.000304986	0.011099	Hypermethylation(1816)
3966	QCR7_HUMAN	0.0001	0.62	Up(534)		CAPS	-0.960988	0.0132746		CD79A	2.34	0.00290648	0.0347018	Hypermethylation(1816)
3967	FA21A_HUMAN	0.0001	0.62	Up(534)		KLHDC1	-0.960695	0.00965365		ATP5I	2.34	0.00291129	0.0347045	Hypermethylation(1816)
3968	MP2K2_HUMAN	0.0027	0.62	Up(534)		SLFN5	-0.960659	0.007426		UBQLN3	2.33	0.000565767	0.0148353	Hypermethylation(1816)
3969	PDCD6_HUMAN	0.028	0.62	Up(534)		RALGAPA1	-0.960616	0.0204513		TRAM1L1	2.33	0.00488247	0.0475203	Hypermethylation(1816)
3970	RRFM_HUMAN	0.048	0.62	Up(534)		PI4K2B	-0.960243	0.0018479		DHX34	2.32	4.09e-05	0.00432422	Hypermethylation(1816)
3973	RPAP3_HUMAN	0.013	0.62	Up(534)		CCDC169	-0.959922	0.0293306		CEP350	2.32	0.00417807	0.0431993	Hypermethylation(1816)
3974	IBP7_HUMAN	0.029	0.62	Up(534)		SYCP2	-0.959228	0.00173835		C9orf135	2.32	0.0209156	0.124823	Hypermethylation(1816)
3976	MYG1_HUMAN	0.00032	0.62	Up(534)		IQGAP1	-0.958627	0.00355098		ALDH5A1	2.32	0.0126766	0.0868788	Hypermethylation(1816)
3977	EXOS2_HUMAN	0.018	0.62	Up(534)		CYP2C8	-0.958378	0.0415439		TXNL4B	2.31	0.00204867	0.0281721	Hypermethylation(1816)
3978	GATC_HUMAN	0.028	0.62	Up(534)		IFNAR1	-0.958231	0.000578021		GHR	2.31	0.000508649	0.013977	Hypermethylation(1816)
3984	CAP1_HUMAN	0.048	0.63	Up(534)		PCM1	-0.958151	0.0212175		ERI2	2.31	0.000529862	0.0143909	Hypermethylation(1816)
3986	LGUL_HUMAN	0.014	0.63	Up(534)		RASSF10	-0.957779	0.0498879		CEL	2.31	0.00416674	0.0430984	Hypermethylation(1816)
3987	NDKA_HUMAN	0.015	0.63	Up(534)		NPHP1	-0.957456	0.00395677		CD99	2.31	0.000162293	0.00828091	Hypermethylation(1816)
3989	UB2V2_HUMAN	0.0008	0.63	Up(534)		DBT	-0.957349	0.000113193		XAGE5	2.3	0.0247001	0.13906	Hypermethylation(1816)
3992	GOGA3_HUMAN	0.021	0.63	Up(534)		CCDC186	-0.957034	0.00495284		SP140L	2.3	0.000831913	0.017514	Hypermethylation(1816)
3994	TPP1_HUMAN	0.025	0.63	Up(534)		PRKAA2	-0.956895	0.000988183		RCVRN	2.3	0.000534818	0.014469	Hypermethylation(1816)
4002	HS71A_HUMAN	0.0001	0.64	Up(534)		PANK2	-0.956315	0.00271554		LILRB3	2.3	0.011499	0.0822409	Hypermethylation(1816)
4003	RL7_HUMAN	0.0083	0.64	Up(534)		KIAA0146	-0.955589	0.0457404		KCNQ4	2.3	0.00347602	0.0387456	Hypermethylation(1816)
4004	PRS8_HUMAN	0.00085	0.64	Up(534)		UBE2Q2	-0.955565	0.00218129		HSPA1B	2.3	0.0111585	0.0809196	Hypermethylation(1816)
4005	KTHY_HUMAN	0.0012	0.64	Up(534)		KRIT1	-0.955454	0.0039553		FCGRT	2.3	0.00733068	0.0631943	Hypermethylation(1816)
4006	SNUT1_HUMAN	0.0035	0.64	Up(534)		MST4	-0.955226	0.0031496		CDKL3	2.3	0.00131694	0.0222287	Hypermethylation(1816)
4008	NIPS1_HUMAN	0.0061	0.64	Up(534)		SGMS2	-0.955214	9.96e-05		VAV3	2.29	0.0125152	0.086169	Hypermethylation(1816)
4009	SPF45_HUMAN	0.00025	0.64	Up(534)		ABCD3	-0.954676	0.00532917		SASH1	2.29	0.0385489	0.186653	Hypermethylation(1816)
4010	MD1L1_HUMAN	0.0001	0.64	Up(534)		HEATR3	-0.954589	0.00133314		PPFIA2	2.29	0.0261118	0.143502	Hypermethylation(1816)
4012	KHDR3_HUMAN	0.016	0.64	Up(534)		KCMF1	-0.954411	3.31e-05		MAFF	2.29	0.0261118	0.143502	Hypermethylation(1816)
4013	CD11B_HUMAN	0.00011	0.64	Up(534)		RAB1A	-0.954297	2.29e-05		CRISPLD2	2.29	0.0236055	0.134683	Hypermethylation(1816)
4014	FL2D_HUMAN	0.0049	0.64	Up(534)		GOLGA4	-0.954237	0.00619541		C14orf178	2.29	0.0261118	0.143502	Hypermethylation(1816)
4015	ADRM1_HUMAN	0.012	0.64	Up(534)		FBXO8	-0.953108	0.00114282		ASCL3	2.29	0.0261118	0.143502	Hypermethylation(1816)
4016	STRN3_HUMAN	0.016	0.64	Up(534)		GRAMD1C	-0.95266	0.01824		ZNF653	2.28	0.000240296	0.00980472	Hypermethylation(1816)
4017	EHBP1_HUMAN	0.045	0.64	Up(534)		SNAPC3	-0.952653	0.000276487		KCTD10	2.28	0.000664641	0.0158769	Hypermethylation(1816)
4023	CHMP3_HUMAN	0.044	0.64	Up(534)		AK308309	-0.952426	0.00231379		ICE2	2.28	0.0156471	0.101026	Hypermethylation(1816)
4025	ROA3_HUMAN	0.029	0.65	Up(534)		C18orf54	-0.951614	0.00685789		FURIN	2.28	0.014708	0.0963731	Hypermethylation(1816)
4026	PAIRB_HUMAN	0.0026	0.65	Up(534)		ZNF160	-0.951016	0.00561546		TMEM215	2.27	0.00210546	0.0283635	Hypermethylation(1816)
4028	EFHD2_HUMAN	0.035	0.65	Up(534)		KLHL7	-0.950951	0.00541812		PPP1R14C	2.27	0.000934209	0.0183407	Hypermethylation(1816)
4029	SRSF9_HUMAN	0.023	0.65	Up(534)		SYAP1	-0.95094	0.000253857		PCDHGA12	2.27	0.000163968	0.00831209	Hypermethylation(1816)
4030	SNX12_HUMAN	0.021	0.65	Up(534)		CTRB1	-0.950742	0.00167724		NUB1	2.27	0.000298115	0.0109491	Hypermethylation(1816)
4032	CAP2_HUMAN	0.0016	0.65	Up(534)		ARID4A	-0.949963	0.00152299		NABP1	2.27	0.0402031	0.192121	Hypermethylation(1816)
4033	RABL6_HUMAN	0.033	0.65	Up(534)		CD2AP	-0.949451	0.000340334		LIG3	2.27	0.00428968	0.0438778	Hypermethylation(1816)
4042	SPAS2_HUMAN	0.0087	0.65	Up(534)		SYDE2	-0.949316	3.16e-05		IGFLR1	2.27	0.0402031	0.192121	Hypermethylation(1816)
4045	PDIA3_HUMAN	0.0001	0.66	Up(534)		RGS5	-0.949056	0.000333105		GNAI2	2.27	0.0262349	0.143627	Hypermethylation(1816)
4046	RADI_HUMAN	0.0011	0.66	Up(534)		CBWD6	-0.948909	0.000207063		GCNT2	2.27	3.81e-06	0.00113857	Hypermethylation(1816)
4047	DPYL2_HUMAN	0.0001	0.66	Up(534)		PRKAR2A	-0.946765	0.00146617		ARHGEF18	2.27	0.00138029	0.0229195	Hypermethylation(1816)
4048	UB2L3_HUMAN	0.007	0.66	Up(534)		SAMD9	-0.946565	0.0378588		TMEM45B	2.26	0.0242614	0.137301	Hypermethylation(1816)
4049	EP15R_HUMAN	0.00042	0.66	Up(534)		GPSM2	-0.946465	0.00710346		TET2	2.26	0.0204655	0.122856	Hypermethylation(1816)
4050	KAD3_HUMAN	0.00028	0.66	Up(534)		MTERFD2	-0.946343	0.0153776		SFXN2	2.26	0.00515013	0.0491628	Hypermethylation(1816)
4051	BTF3_HUMAN	0.022	0.66	Up(534)		CTD-2210P24.4	-0.946156	0.0252554		NAA30	2.26	0.00261083	0.0325912	Hypermethylation(1816)
4052	TBB3_HUMAN	0.0038	0.66	Up(534)		NUF2	-0.946117	0.000981465		HSPA1B	2.26	0.0105015	0.0776335	Hypermethylation(1816)
4053	ERH_HUMAN	0.047	0.66	Up(534)		EXTL2	-0.945745	0.00582007		HMGCS1	2.26	0.000722022	0.0163629	Hypermethylation(1816)
4054	SP100_HUMAN	0.0035	0.66	Up(534)		ZNF880	-0.945295	0.00537951		C19orf12	2.26	0.00453037	0.0456842	Hypermethylation(1816)
4055	WASL_HUMAN	0.017	0.66	Up(534)		BRAF	-0.945237	0.00256244		ALDOB	2.26	0.0242614	0.137301	Hypermethylation(1816)
4056	SKT_HUMAN	0.00021	0.66	Up(534)		C12orf36	-0.944181	0.019628		SEMA3A	2.25	3.56e-05	0.00398712	Hypermethylation(1816)
4066	ROA2_HUMAN	0.0001	0.67	Up(534)		SPATA5	-0.944056	0.00295773		RAB26	2.25	0.00128458	0.0218953	Hypermethylation(1816)
4067	ELAV1_HUMAN	0.0001	0.67	Up(534)		PSME4	-0.943447	0.00229008		PTPRE	2.25	0.00930746	0.0716151	Hypermethylation(1816)
4068	KCY_HUMAN	0.015	0.67	Up(534)		TSPAN2	-0.94342	0.00326767		PSMD1	2.25	0.011499	0.0822409	Hypermethylation(1816)
4069	DNJB1_HUMAN	0.0001	0.67	Up(534)		NRIP3	-0.943247	2.2e-06		PIR	2.25	0.00290649	0.0347018	Hypermethylation(1816)
4070	PSB3_HUMAN	0.0068	0.67	Up(534)		POC1B	-0.942999	0.00173172		CSTB	2.25	0.0245876	0.138517	Hypermethylation(1816)
4071	RM12_HUMAN	0.033	0.67	Up(534)		NCAPG2	-0.942882	0.00196986		SLC5A3	2.24	0.00613628	0.0557853	Hypermethylation(1816)
4072	TCTP_HUMAN	0.041	0.67	Up(534)		BTBD3	-0.942842	0.00128223		NUTM2A	2.24	0.000409741	0.0125488	Hypermethylation(1816)
4075	EPN1_HUMAN	0.021	0.67	Up(534)		TXNDC12	-0.941783	0.000139473		MRPS6	2.24	0.00613628	0.0557853	Hypermethylation(1816)
4076	GNS_HUMAN	0.037	0.67	Up(534)		C11orf65	-0.941482	0.0176044		KIR2DL1	2.24	6.45e-05	0.0053876	Hypermethylation(1816)
4077	P66B_HUMAN	0.0015	0.67	Up(534)		CENPC	-0.941473	0.00913265		RAD21	2.23	0.00116058	0.0207588	Hypermethylation(1816)
4079	PSF3_HUMAN	0.019	0.67	Up(534)		TTLL7	-0.941465	0.0106818		PPP1R18	2.23	0.039608	0.189961	Hypermethylation(1816)
4088	PSA7_HUMAN	0.02	0.68	Up(534)		MTRR	-0.940795	6.61e-06		MET	2.23	0.000131645	0.00751296	Hypermethylation(1816)
4090	TRA2B_HUMAN	0.00021	0.68	Up(534)		YPEL5	-0.940782	0.00146517		LIMD1	2.23	0.011563	0.0825369	Hypermethylation(1816)
4091	RL31_HUMAN	0.0064	0.68	Up(534)		ZC3H8	-0.940493	0.00628552		CYP2W1	2.23	0.000554475	0.0147017	Hypermethylation(1816)
4092	EIF3F_HUMAN	0.012	0.68	Up(534)		CLEC4A	-0.94001	0.00535427		CPPED1	2.23	0.000905245	0.0180551	Hypermethylation(1816)
4093	CCDC6_HUMAN	0.0017	0.68	Up(534)		DCAF6	-0.939723	0.000757634		AGT	2.23	0.00839475	0.0683426	Hypermethylation(1816)
4095	TR112_HUMAN	0.0039	0.68	Up(534)		IL10RB	-0.939673	0.000124691		ACTL8	2.23	0.011563	0.0825369	Hypermethylation(1816)
4096	PSB10_HUMAN	0.0014	0.68	Up(534)		MPP7	-0.939557	0.000583798		TPP1	2.22	0.00167107	0.0250577	Hypermethylation(1816)
4098	ADPPT_HUMAN	0.021	0.68	Up(534)		SAP30	-0.939553	0.000168597		SF3A1	2.22	0.0030003	0.0353389	Hypermethylation(1816)
4107	SF3A1_HUMAN	0.0001	0.69	Up(534)		CCDC77	-0.939194	0.000992141		SCMH1	2.22	0.000165717	0.00836728	Hypermethylation(1816)
4108	CNN3_HUMAN	0.0078	0.69	Up(534)		XRCC6	-0.939016	0.0003265		ROPN1	2.22	0.0128613	0.0875992	Hypermethylation(1816)
4109	SH3G1_HUMAN	0.0084	0.69	Up(534)		GAN	-0.938667	0.000644294		RIN2	2.22	0.00214994	0.0287196	Hypermethylation(1816)
4110	APOL2_HUMAN	0.035	0.69	Up(534)		C2CD5	-0.93854	0.00600018		RBFOX3	2.22	0.000821155	0.017514	Hypermethylation(1816)
4112	SYAP1_HUMAN	0.014	0.69	Up(534)		GRHL1	-0.938127	0.00599296		POLR2J3	2.22	0.000137945	0.00765516	Hypermethylation(1816)
4114	SUMF2_HUMAN	0.021	0.69	Up(534)		TMOD3	-0.937747	0.000895405		EDC3	2.22	0.0019836	0.0279431	Hypermethylation(1816)
4116	PR38A_HUMAN	0.0051	0.69	Up(534)		CTHRC1	-0.937358	0.000355371		DIRAS3	2.22	0.0014634	0.0234217	Hypermethylation(1816)
4118	PDK3_HUMAN	0.038	0.69	Up(534)		AP2B1	-0.937294	0.00500677		C5orf34	2.22	1.3e-05	0.00239298	Hypermethylation(1816)
4127	ATPB_HUMAN	0.0001	0.7	Up(534)		IGFBP3	-0.936891	0.00404136		TM2D3	2.21	0.00144	0.0234217	Hypermethylation(1816)
4128	PDIA1_HUMAN	0.0001	0.7	Up(534)		ARNTL2	-0.936547	0.00200104		KRTAP4-2	2.21	0.00188469	0.0269686	Hypermethylation(1816)
4129	RUVB2_HUMAN	0.0028	0.7	Up(534)		SLC30A9	-0.936392	0.000151392		KIAA0586	2.21	0.00259127	0.0325912	Hypermethylation(1816)
4130	PSIP1_HUMAN	0.0001	0.7	Up(534)		PPT1	-0.936307	1.44e-05		FAM3D	2.21	0.00847876	0.0686233	Hypermethylation(1816)
4131	PSPC1_HUMAN	0.0001	0.7	Up(534)		ITGAV	-0.935439	0.0107706		CYTH3	2.21	0.0357308	0.178635	Hypermethylation(1816)
4132	CSTF2_HUMAN	0.002	0.7	Up(534)		EEA1	-0.934871	0.026096		CCRL2	2.21	0.00516407	0.0492616	Hypermethylation(1816)
4133	NHRF1_HUMAN	0.00047	0.7	Up(534)		TRIQK	-0.93478	0.00551372		CCDC87	2.21	0.00538801	0.0509715	Hypermethylation(1816)
4134	TOM34_HUMAN	0.045	0.7	Up(534)		PDGFC	-0.934725	0.00731867		C16orf82	2.21	0.0114663	0.0822409	Hypermethylation(1816)
4140	RNT2_HUMAN	0.00043	0.7	Up(534)		TTLL1	-0.934643	0.00911253		ZNF283	2.2	0.00117702	0.0209876	Hypermethylation(1816)
4145	FKBP4_HUMAN	0.0011	0.71	Up(534)		ZNF223	-0.934587	0.00110949		APOPT1	2.2	0.0463065	0.212777	Hypermethylation(1816)
4146	FKBP3_HUMAN	0.00069	0.71	Up(534)		CTAGE15	-0.934089	0.0312874		TEX11	2.19	0.023144	0.133214	Hypermethylation(1816)
4147	NFL_HUMAN	0.0001	0.71	Up(534)		ZNF487	-0.933691	0.00756509		TAS2R14	2.19	0.023144	0.133214	Hypermethylation(1816)
4148	TPD54_HUMAN	0.0019	0.71	Up(534)		TXNRD1	-0.93271	0.00145102		SRPR	2.19	0.023144	0.133214	Hypermethylation(1816)
4149	PURB_HUMAN	0.0001	0.71	Up(534)		BMPR1A	-0.932587	1.2e-05		PDGFB	2.19	0.000252456	0.00995591	Hypermethylation(1816)
4151	LYPA2_HUMAN	0.00013	0.71	Up(534)		UBL3	-0.932134	0.0283188		PCNXL2	2.19	0.00912534	0.0705449	Hypermethylation(1816)
4157	1433E_HUMAN	0.0001	0.72	Up(534)		ZCCHC5	-0.931917	0.000354963		LINC00452	2.19	0.000622631	0.0152987	Hypermethylation(1816)
4158	NUCB1_HUMAN	0.00032	0.72	Up(534)		ERO1L	-0.931907	0.000225977		KLF17	2.19	0.000694205	0.0161797	Hypermethylation(1816)
4159	DCTN2_HUMAN	0.0006	0.72	Up(534)		C1orf109	-0.931834	0.0105335		KIDINS220	2.19	0.00912534	0.0705449	Hypermethylation(1816)
4160	ARPC2_HUMAN	0.0064	0.72	Up(534)		DEPDC1	-0.931192	0.00162627		DHX33	2.19	0.023144	0.133214	Hypermethylation(1816)
4161	RS10_HUMAN	0.00037	0.72	Up(534)		ZNF292	-0.931186	0.0221121		DCXR	2.19	0.00116768	0.0208488	Hypermethylation(1816)
4162	UCHL5_HUMAN	0.00029	0.72	Up(534)		KAT6B	-0.930929	0.0185336		C1QA	2.19	0.00262333	0.0325912	Hypermethylation(1816)
4163	PNPH_HUMAN	0.016	0.72	Up(534)		KCTD18	-0.930394	0.00137563		ARFIP2	2.19	0.023144	0.133214	Hypermethylation(1816)
4164	PURA_HUMAN	0.011	0.72	Up(534)		PDCL	-0.930152	0.00691606		AHRR	2.19	0.00906649	0.0702486	Hypermethylation(1816)
4166	SAP18_HUMAN	0.0057	0.72	Up(534)		NPIPB5	-0.930053	0.00300533		EBPL	2.18	0.029549	0.155864	Hypermethylation(1816)
4167	CSN6_HUMAN	0.0095	0.72	Up(534)		HECW1	-0.930042	0.0046339		CLIC6	2.18	0.029549	0.155864	Hypermethylation(1816)
4168	NAGK_HUMAN	0.0099	0.72	Up(534)		CEP83	-0.929234	0.00241027		CCDC80	2.18	0.000713531	0.0163629	Hypermethylation(1816)
4169	SUMO1_HUMAN	0.01	0.72	Up(534)		MLF1	-0.929194	0.000704172		C7	2.18	0.00173498	0.0255436	Hypermethylation(1816)
4170	ACY1_HUMAN	0.0058	0.72	Up(534)		ZNF512	-0.928803	5.61e-05		ACTN3	2.18	0.000320922	0.0113544	Hypermethylation(1816)
4171	PIR_HUMAN	0.041	0.72	Up(534)		ZNF440	-0.928761	0.000320863		ZNF562	2.17	0.000903872	0.0180363	Hypermethylation(1816)
4172	SEPT6_HUMAN	0.028	0.72	Up(534)		TBC1D3	-0.928456	0.00172832		TCP10L	2.17	0.000450701	0.0131081	Hypermethylation(1816)
4173	HTRA2_HUMAN	0.034	0.72	Up(534)		HAUS3	-0.928269	0.00176488		RFX2	2.17	0.00154221	0.0240084	Hypermethylation(1816)
4175	DNPH1_HUMAN	0.035	0.72	Up(534)		CKAP2	-0.927694	0.00508028		LSM5	2.17	0.00154221	0.0240084	Hypermethylation(1816)
4180	SYFA_HUMAN	0.00095	0.73	Up(534)		KANK1	-0.927642	0.000345157		CNGA4	2.17	0.00758403	0.0646931	Hypermethylation(1816)
4181	RU2A_HUMAN	0.0001	0.73	Up(534)		STK38L	-0.927592	0.0114554		WDR91	2.16	0.0101987	0.0759789	Hypermethylation(1816)
4182	PACN2_HUMAN	0.0002	0.73	Up(534)		STON1	-0.926755	0.0248499		TNRC6B	2.16	0.0304189	0.159216	Hypermethylation(1816)
4184	NELFE_HUMAN	0.017	0.73	Up(534)		CBFB	-0.926566	0.00299561		SMIM3	2.16	0.00600579	0.0550421	Hypermethylation(1816)
4185	ENOPH_HUMAN	0.014	0.73	Up(534)		PIK3CA	-0.926561	0.00439014		PCDH18	2.16	0.0170284	0.106818	Hypermethylation(1816)
4187	TYY1_HUMAN	0.017	0.73	Up(534)		PLAGL1	-0.925368	0.00979444		PALD1	2.16	0.0243348	0.137623	Hypermethylation(1816)
4192	PRDX6_HUMAN	0.0001	0.74	Up(534)		SNIP1	-0.925138	0.0118181		HEXB	2.16	0.0464946	0.213496	Hypermethylation(1816)
4193	CD2AP_HUMAN	0.0001	0.74	Up(534)		MKRN1	-0.92502	0.000492679		GMEB1	2.16	0.000114635	0.00707099	Hypermethylation(1816)
4194	PDXK_HUMAN	0.002	0.74	Up(534)		VAMP7	-0.924425	0.00188745		DSCR3	2.16	0.000816201	0.017514	Hypermethylation(1816)
4195	DNJC8_HUMAN	0.002	0.74	Up(534)		HMGB2	-0.924221	0.00828574		ZNF645	2.15	0.000492236	0.0137701	Hypermethylation(1816)
4196	EHD2_HUMAN	0.0063	0.74	Up(534)		NDUFA9	-0.924085	0.00707872		SZRD1	2.15	0.00740206	0.0636599	Hypermethylation(1816)
4197	PAWR_HUMAN	0.0016	0.74	Up(534)		ZNF34	-0.923595	0.000250647		PSME1	2.15	0.0257707	0.142802	Hypermethylation(1816)
4198	SHLB1_HUMAN	0.018	0.74	Up(534)		ZFP30	-0.923578	0.000211021		MYT1	2.15	0.0257707	0.142802	Hypermethylation(1816)
4208	ENPL_HUMAN	0.0001	0.75	Up(534)		TNFRSF25	-0.923483	0.013361		METTL13	2.15	0.00327272	0.0372878	Hypermethylation(1816)
4209	LA_HUMAN	0.016	0.75	Up(534)		ADAM17	-0.923343	0.000337003		HSPA1A	2.15	0.0224852	0.131424	Hypermethylation(1816)
4210	RL6_HUMAN	0.0016	0.75	Up(534)		GPR125	-0.923181	0.00889907		POLR3H	2.14	0.0133391	0.0901139	Hypermethylation(1816)
4211	SMCE1_HUMAN	0.00093	0.75	Up(534)		NKTR	-0.923151	0.000924675		IQGAP3	2.14	0.000328767	0.011418	Hypermethylation(1816)
4214	TRNT1_HUMAN	0.00028	0.75	Up(534)		PARG	-0.922588	0.000200397		HAT1	2.14	0.00242972	0.031259	Hypermethylation(1816)
4215	MPH6_HUMAN	0.001	0.75	Up(534)		PGRMC2	-0.921815	9.81e-05		FGF1	2.14	0.0266164	0.144812	Hypermethylation(1816)
4218	F192A_HUMAN	0.014	0.75	Up(534)		HIATL1	-0.920667	5.99e-06		ENTPD6	2.14	0.000772534	0.0170158	Hypermethylation(1816)
4225	H4_HUMAN	0.0015	0.76	Up(534)		GOLGA8B	-0.919284	0.00116197		APEX1	2.14	0.00949997	0.0726759	Hypermethylation(1816)
4226	GRP78_HUMAN	0.0023	0.76	Up(534)		MET	-0.91907	0.000790865		ADCY7	2.14	0.00895951	0.0698754	Hypermethylation(1816)
4227	MARE1_HUMAN	0.00065	0.76	Up(534)		UFSP2	-0.918782	0.000922879		ZBTB26	2.13	0.00203831	0.0281721	Hypermethylation(1816)
4229	DBNL_HUMAN	0.0001	0.76	Up(534)		SOCS5	-0.918312	0.00137835		WLS	2.13	0.00357275	0.0395424	Hypermethylation(1816)
4230	HCDH_HUMAN	0.00064	0.76	Up(534)		ADAMTSL3	-0.918214	0.00306604		TOM1	2.13	0.00179206	0.0260735	Hypermethylation(1816)
4231	RCN2_HUMAN	0.00026	0.76	Up(534)		SERINC1	-0.917895	2.52e-05		SAMD13	2.13	0.0032584	0.037204	Hypermethylation(1816)
4232	CAZA2_HUMAN	0.0059	0.76	Up(534)		PCSK2	-0.91738	0.00710566		RPS27	2.13	5.38e-05	0.00495266	Hypermethylation(1816)
4234	PDC10_HUMAN	0.022	0.76	Up(534)		KAT7	-0.917267	0.000893543		PTTG2	2.13	0.0159212	0.101988	Hypermethylation(1816)
4235	PAF1_HUMAN	0.044	0.76	Up(534)		MTOR	-0.916884	0.00311792		APP	2.13	0.0090171	0.0699579	Hypermethylation(1816)
4240	CALU_HUMAN	0.0001	0.77	Up(534)		DDX26B	-0.916786	0.00200652		ABAT	2.13	0.0081858	0.0674838	Hypermethylation(1816)
4241	SERPH_HUMAN	0.0001	0.77	Up(534)		PAH	-0.916732	0.0146562		SMIM22	2.12	0.00252027	0.0321036	Hypermethylation(1816)
4242	SEP11_HUMAN	0.00043	0.77	Up(534)		KTN1	-0.916129	0.00478131		RFC2	2.12	0.011499	0.0822409	Hypermethylation(1816)
4243	RD23B_HUMAN	0.0036	0.77	Up(534)		EDRF1	-0.916128	0.000125418		PROSER3	2.12	0.00347603	0.0387456	Hypermethylation(1816)
4244	RS14_HUMAN	0.0056	0.77	Up(534)		KLHL28	-0.916046	0.00748613		PPP1R21	2.12	0.00886677	0.0698754	Hypermethylation(1816)
4245	LC7L2_HUMAN	0.023	0.77	Up(534)		DCAF17	-0.916043	0.00142922		PLOD1	2.12	0.00112439	0.0203691	Hypermethylation(1816)
4246	WDR61_HUMAN	0.0029	0.77	Up(534)		ZNF845	-0.915875	0.0307575		PARN	2.12	0.00886677	0.0698754	Hypermethylation(1816)
4247	CYTB_HUMAN	0.033	0.77	Up(534)		TBC1D32	-0.915811	0.0133392		OR1M1	2.12	0.011499	0.0822409	Hypermethylation(1816)
4248	SNX1_HUMAN	0.00064	0.77	Up(534)		AKTIP	-0.915457	0.00147801		NPVF	2.12	0.0114071	0.0822409	Hypermethylation(1816)
4249	HNF1B_HUMAN	0.039	0.77	Up(534)		KCTD9	-0.914873	0.00211282		MTHFD2	2.12	0.011499	0.0822409	Hypermethylation(1816)
4250	PRRC1_HUMAN	0.00076	0.77	Up(534)		C9orf38	-0.914786	0.0096823		LRRC1	2.12	0.0234974	0.134475	Hypermethylation(1816)
4251	LSM6_HUMAN	0.0091	0.77	Up(534)		FAM135A	-0.914356	0.00315997		IFIT3	2.12	0.000518737	0.0141887	Hypermethylation(1816)
4253	RT26_HUMAN	0.0001	0.77	Up(534)		CCDC68	-0.914087	0.000107502		HTRA3	2.12	0.0234974	0.134475	Hypermethylation(1816)
4257	SLAI2_HUMAN	0.016	0.77	Up(534)		WDR35	-0.913928	0.000923135		FAM71F1	2.12	0.00180167	0.0261785	Hypermethylation(1816)
4259	UB2E2_HUMAN	0.02	0.77	Up(534)		POT1	-0.913028	0.00111645		COPS7B	2.12	0.000147283	0.00795297	Hypermethylation(1816)
4264	PHB_HUMAN	0.0098	0.78	Up(534)		CCDC171	-0.911525	0.0278462		CFC1B	2.12	0.0234974	0.134475	Hypermethylation(1816)
4265	1433G_HUMAN	0.0057	0.78	Up(534)		IARS	-0.911333	0.0068443		C6orf89	2.12	0.011499	0.0822409	Hypermethylation(1816)
4266	THOC4_HUMAN	0.038	0.78	Up(534)		TAOK1	-0.911296	0.00202532		BTBD8	2.12	0.00458372	0.0460637	Hypermethylation(1816)
4271	LRRF2_HUMAN	0.0071	0.78	Up(534)		UHMK1	-0.911147	0.000589096		ADAM19	2.12	0.000407892	0.012524	Hypermethylation(1816)
4272	ARP5L_HUMAN	0.0026	0.78	Up(534)		CETN2	-0.911033	0.000712489		TAS2R5	2.11	0.000472304	0.0134692	Hypermethylation(1816)
4275	CCDC9_HUMAN	0.031	0.78	Up(534)		GBE1	-0.910219	0.00286216		KRTAP12-1	2.11	0.0116053	0.0827646	Hypermethylation(1816)
4278	MARCS_HUMAN	0.0088	0.79	Up(534)		TTC19	-0.909783	0.000186546		KDM4D	2.11	0.0030003	0.0353389	Hypermethylation(1816)
4279	GSHB_HUMAN	0.0001	0.79	Up(534)		CAPN2	-0.909206	1.38e-05		IFNGR1	2.11	0.00804611	0.0667311	Hypermethylation(1816)
4280	CPSF7_HUMAN	0.01	0.79	Up(534)		IQCG	-0.909202	0.00496497		CCR6	2.11	0.000875163	0.0178971	Hypermethylation(1816)
4282	HEM3_HUMAN	0.014	0.79	Up(534)		METAP2	-0.908939	0.00033584		C1orf228	2.11	0.00804611	0.0667311	Hypermethylation(1816)
4283	RU2B_HUMAN	0.034	0.79	Up(534)		YIPF1	-0.907862	0.00133369		UBE2F	2.1	0.0074533	0.0639755	Hypermethylation(1816)
4284	LS14A_HUMAN	0.044	0.79	Up(534)		FAM46A	-0.907616	0.00254244		TNIP1	2.09	0.00218778	0.0291219	Hypermethylation(1816)
4286	DCUP_HUMAN	0.0057	0.79	Up(534)		CFAP69	-0.907545	0.0463861		NSL1	2.09	0.000974239	0.0187299	Hypermethylation(1816)
4292	EF1D_HUMAN	0.0079	0.8	Up(534)		TOP2B	-0.907407	0.0248271		KLHDC8A	2.09	0.0351864	0.176646	Hypermethylation(1816)
4293	RS17_HUMAN	0.0033	0.8	Up(534)		GK	-0.907262	0.00207126		CTNNBL1	2.09	0.0351864	0.176646	Hypermethylation(1816)
4294	TCP4_HUMAN	0.0088	0.8	Up(534)		KIF23	-0.907185	0.002541		ZNF286A	2.08	0.0166115	0.10488	Hypermethylation(1816)
4295	RSU1_HUMAN	0.00072	0.8	Up(534)		ZNF726	-0.906866	0.00342982		TMEM40	2.08	0.00543125	0.0511376	Hypermethylation(1816)
4297	6PGL_HUMAN	0.04	0.8	Up(534)		C11orf54	-0.906621	0.00134803		PIP5KL1	2.08	0.0166115	0.10488	Hypermethylation(1816)
4298	NUP53_HUMAN	0.003	0.8	Up(534)		ANXA8	-0.906479	0.00210848		PCDHA10	2.08	0.00932946	0.0716824	Hypermethylation(1816)
4299	SORCN_HUMAN	0.0037	0.8	Up(534)		LOC643699	-0.906125	0.000571448		IL9	2.08	0.000502109	0.0139289	Hypermethylation(1816)
4300	DHYS_HUMAN	0.041	0.8	Up(534)		SLC39A14	-0.905106	0.000479454		FAM177A1	2.08	0.00124155	0.0214489	Hypermethylation(1816)
4301	IWS1_HUMAN	0.00089	0.8	Up(534)		CRISPLD2	-0.90456	0.00320664		ERVFRD-1	2.08	0.0206159	0.123576	Hypermethylation(1816)
4302	VPS4B_HUMAN	0.0014	0.8	Up(534)		NEK11	-0.904273	0.00168859		CROCC	2.08	0.0026765	0.0329331	Hypermethylation(1816)
4303	RL36A_HUMAN	0.018	0.8	Up(534)		FAM175A	-0.904095	0.000868815		ATP2C2	2.08	0.00372089	0.0404667	Hypermethylation(1816)
4310	HNRH3_HUMAN	0.0001	0.81	Up(534)		TPBG	-0.90334	0.000512682		ANKRD7	2.08	0.0449228	0.207917	Hypermethylation(1816)
4311	SNX2_HUMAN	0.0001	0.81	Up(534)		SLC39A6	-0.903303	0.00450238		ZNF287	2.07	0.027727	0.148775	Hypermethylation(1816)
4312	CLCA_HUMAN	0.0037	0.81	Up(534)		B3GALNT1	-0.903188	0.00223859		RBM4B	2.07	6.45e-05	0.0053876	Hypermethylation(1816)
4313	SNRPA_HUMAN	0.026	0.81	Up(534)		PPM1A	-0.903034	0.00232618		EMCN	2.07	0.027727	0.148775	Hypermethylation(1816)
4314	NEB2_HUMAN	0.0001	0.81	Up(534)		DENND1B	-0.902931	0.000338968		ADAM12	2.07	0.027727	0.148775	Hypermethylation(1816)
4316	MKL2_HUMAN	0.0093	0.81	Up(534)		ZNF547	-0.902884	0.0200802		TOPBP1	2.06	0.0130887	0.0887691	Hypermethylation(1816)
4318	TIA1_HUMAN	0.04	0.81	Up(534)		PPFIBP1	-0.901358	0.00450482		CCDC157	2.06	0.0111984	0.0811515	Hypermethylation(1816)
4324	CALR_HUMAN	0.0018	0.82	Up(534)		VCAN	-0.901154	0.0499931		ATP8A2	2.06	0.000582155	0.0148353	Hypermethylation(1816)
4325	RL19_HUMAN	0.0014	0.82	Up(534)		RGMB	-0.9011	0.00250759		SUZ12	2.05	0.0224359	0.131206	Hypermethylation(1816)
4326	PERQ2_HUMAN	0.0013	0.82	Up(534)		PRICKLE1	-0.900923	0.000550249		RFX4	2.05	0.00151321	0.0236879	Hypermethylation(1816)
4328	ARHL2_HUMAN	0.0033	0.82	Up(534)		CENPU	-0.900904	0.00049032		PRPF18	2.05	0.00207554	0.0281721	Hypermethylation(1816)
4329	RUXGL_HUMAN	0.046	0.82	Up(534)		TPX2	-0.90078	4.5e-05		PPP2R2C	2.05	0.00194874	0.0276209	Hypermethylation(1816)
4334	ABT1_HUMAN	0.023	0.82	Up(534)		RICTOR	-0.900324	0.00707556		PCGF5	2.05	0.0224359	0.131206	Hypermethylation(1816)
4337	CNDP2_HUMAN	0.0001	0.83	Up(534)		BLZF1	-0.900261	0.00593188		LGALS9	2.05	0.0224359	0.131206	Hypermethylation(1816)
4338	NQO1_HUMAN	0.00069	0.83	Up(534)		LRRC23	-0.900215	0.0115964		JUND	2.05	0.000249848	0.00995591	Hypermethylation(1816)
4339	CHM4B_HUMAN	0.00016	0.83	Up(534)		ME2	-0.899847	0.00044917		IL18BP	2.05	0.0400187	0.191467	Hypermethylation(1816)
4340	ARPC4_HUMAN	0.0001	0.83	Up(534)		TROVE2	-0.899533	0.00171724		GRM8	2.05	0.0224359	0.131206	Hypermethylation(1816)
4341	PYRD_HUMAN	0.00012	0.83	Up(534)		SLC36A4	-0.899437	0.000986894		GORAB	2.05	0.0400187	0.191467	Hypermethylation(1816)
4342	KAD1_HUMAN	0.01	0.83	Up(534)		NCKAP1	-0.899234	0.00377114		ETV1	2.05	0.0224359	0.131206	Hypermethylation(1816)
4344	SF3B6_HUMAN	0.014	0.83	Up(534)		MTHFD2L	-0.898909	0.00315892		CASP10	2.05	0.0224359	0.131206	Hypermethylation(1816)
4346	UBE2K_HUMAN	0.0027	0.83	Up(534)		ATG5	-0.898851	2.28e-05		UFSP1	2.04	0.00115693	0.0207159	Hypermethylation(1816)
4347	NQO2_HUMAN	0.011	0.83	Up(534)		WWC2	-0.898799	0.000277099		SYS1	2.04	0.00348332	0.0388004	Hypermethylation(1816)
4348	BID_HUMAN	0.039	0.83	Up(534)		MBTPS2	-0.898737	0.00111396		SEC14L1	2.04	0.00120028	0.0210999	Hypermethylation(1816)
4349	FNTA_HUMAN	0.0019	0.83	Up(534)		PTHLH	-0.898569	0.00147276		RIPPLY2	2.04	0.00638556	0.0575659	Hypermethylation(1816)
4352	ISY1_HUMAN	0.018	0.83	Up(534)		PRC1	-0.898526	0.0020413		OR3A1	2.04	0.0031469	0.0363232	Hypermethylation(1816)
4354	CC137_HUMAN	0.03	0.83	Up(534)		DNAJC25-GNG10	-0.897532	4.81e-05		MEGF9	2.04	0.00578673	0.0537238	Hypermethylation(1816)
4355	PRDX1_HUMAN	0.00033	0.84	Up(534)		BTAF1	-0.896926	2.95e-05		KCNA5	2.04	0.00397694	0.0418041	Hypermethylation(1816)
4356	YBOX1_HUMAN	0.017	0.84	Up(534)		FAM107B	-0.896181	0.000616922		IFI35	2.04	0.00115693	0.0207159	Hypermethylation(1816)
4357	IF4B_HUMAN	0.0001	0.84	Up(534)		MPHOSPH9	-0.896148	0.0157859		G0S2	2.04	0.000828662	0.017514	Hypermethylation(1816)
4358	RS13_HUMAN	0.00028	0.84	Up(534)		DCTN5	-0.89609	0.0341633		EGLN1	2.04	0.000469326	0.0134077	Hypermethylation(1816)
4359	1433B_HUMAN	0.017	0.84	Up(534)		TOM1L1	-0.895885	0.0057946		DENND2C	2.04	0.0204307	0.12279	Hypermethylation(1816)
4360	CO7A1_HUMAN	0.0001	0.84	Up(534)		NALCN	-0.895351	0.0143898		CHML	2.04	2.97e-06	0.00101925	Hypermethylation(1816)
4361	DC1L2_HUMAN	0.00033	0.84	Up(534)		LPAR6	-0.895059	0.0428387		CEP192	2.04	0.0226139	0.131555	Hypermethylation(1816)
4362	RFA2_HUMAN	0.00016	0.84	Up(534)		PSEN1	-0.895042	4.01e-05		CABIN1	2.04	0.0031469	0.0363232	Hypermethylation(1816)
4364	MCA3_HUMAN	0.0074	0.84	Up(534)		CYB5B	-0.893669	0.00256343		ZNF726	2.03	0.00390955	0.0412748	Hypermethylation(1816)
4365	CK068_HUMAN	0.012	0.84	Up(534)		TRIB2	-0.893635	0.00106279		WBP1L	2.03	0.00944878	0.0724354	Hypermethylation(1816)
4366	PSMD9_HUMAN	0.01	0.84	Up(534)		LRRCC1	-0.893426	0.0161509		TAF1B	2.03	0.038549	0.186653	Hypermethylation(1816)
4367	GID8_HUMAN	0.00037	0.84	Up(534)		KIF11	-0.893389	0.00126577		R3HDM4	2.03	0.00187056	0.0268286	Hypermethylation(1816)
4370	RANB3_HUMAN	0.0018	0.84	Up(534)		MSN	-0.893388	9.95e-05		PRAMEF6	2.03	0.0388982	0.187781	Hypermethylation(1816)
4375	PGK1_HUMAN	0.0001	0.85	Up(534)		AC119673.1	-0.893239	0.0121563		KRTAP5-4	2.03	0.038549	0.186653	Hypermethylation(1816)
4376	PTGR1_HUMAN	0.00072	0.85	Up(534)		SLF1	-0.893109	0.000988667		FAM26F	2.03	0.0060696	0.055498	Hypermethylation(1816)
4377	RBM8A_HUMAN	0.0017	0.85	Up(534)		ISOC1	-0.892959	0.00170855		ZBTB20	2.02	0.00211122	0.0284188	Hypermethylation(1816)
4378	NUSAP_HUMAN	0.00034	0.85	Up(534)		ZBED9	-0.892836	0.00939817		TBC1D9B	2.02	0.0359711	0.17944	Hypermethylation(1816)
4379	PLIN2_HUMAN	0.02	0.85	Up(534)		KIAA1377	-0.89273	0.0187753		SCN7A	2.02	0.00944196	0.0723903	Hypermethylation(1816)
4384	TAGL2_HUMAN	0.0068	0.86	Up(534)		B4GALNT4	-0.892548	0.00157797		PSMC4	2.02	6.94e-05	0.00563702	Hypermethylation(1816)
4386	SMD1_HUMAN	0.016	0.86	Up(534)		MCPH1	-0.892533	0.00160666		MCM10	2.02	0.00793161	0.0666372	Hypermethylation(1816)
4387	ILEU_HUMAN	0.0023	0.86	Up(534)		HFE	-0.892433	0.000395521		LRRC34	2.02	0.0101987	0.0759789	Hypermethylation(1816)
4388	CSN7A_HUMAN	0.024	0.86	Up(534)		CDK13	-0.892063	0.000511571		HDAC9	2.02	0.0126653	0.0868283	Hypermethylation(1816)
4389	NGDN_HUMAN	0.017	0.86	Up(534)		MIER1	-0.891882	0.000294116		FRS2	2.02	0.0212406	0.126295	Hypermethylation(1816)
4390	OSTF1_HUMAN	0.0001	0.86	Up(534)		HPS3	-0.89182	0.0126526		DPYSL3	2.02	0.039315	0.189208	Hypermethylation(1816)
4391	VPS29_HUMAN	0.018	0.86	Up(534)		FAM160B1	-0.891156	0.00147009		PAPOLA	2.01	0.00207555	0.0281721	Hypermethylation(1816)
4392	THYN1_HUMAN	0.0027	0.86	Up(534)		SLC25A26	-0.891055	7.18e-05		MRPL51	2.01	1.62e-05	0.00264319	Hypermethylation(1816)
4394	NSE4A_HUMAN	0.0033	0.86	Up(534)		PTCD2	-0.890121	0.000708058		LYRM7	2.01	0.0179205	0.110885	Hypermethylation(1816)
4395	DCDC2_HUMAN	0.048	0.86	Up(534)		MANBA	-0.889353	0.00537133		GP6	2.01	0.00214758	0.0287066	Hypermethylation(1816)
4397	NUCL_HUMAN	0.0001	0.87	Up(534)		STRADB	-0.888498	0.000827465		FMO5	2.01	0.00751002	0.0642277	Hypermethylation(1816)
4398	LMNB2_HUMAN	0.0001	0.87	Up(534)		DNAJC9	-0.888158	0.017107		CHPT1	2.01	0.00897172	0.0698754	Hypermethylation(1816)
4399	TPM3_HUMAN	0.016	0.87	Up(534)		PANX1	-0.888093	0.0205795		ZBTB8A	2	0.0260777	0.143502	Hypermethylation(1816)
4400	RAN_HUMAN	0.0001	0.87	Up(534)		ZNF615	-0.887948	0.000475322		MNS1	2	0.0494604	0.224056	Hypermethylation(1816)
4401	CPNS1_HUMAN	0.00024	0.87	Up(534)		WDR17	-0.887218	0.0315911		KRT3	2	0.0373095	0.183237	Hypermethylation(1816)
4402	PRDBP_HUMAN	0.047	0.87	Up(534)		MID2	-0.886631	0.00386162		IRF2BPL	2	0.00347604	0.0387456	Hypermethylation(1816)
4403	FKB1A_HUMAN	0.048	0.87	Up(534)		CRYL1	-0.88629	0.00464074		INCA1	2	0.00202485	0.0281721	Hypermethylation(1816)
4404	PMVK_HUMAN	0.0061	0.87	Up(534)		SLK	-0.885954	0.00101087		EPS8L3	2	0.00356016	0.0394316	Hypermethylation(1816)
4406	MIP18_HUMAN	0.0074	0.87	Up(534)		FAM35A	-0.885801	2.4e-05		EHD2	2	0.00728518	0.0631747	Hypermethylation(1816)
4415	ROA1_HUMAN	0.0024	0.88	Up(534)		USP53	-0.885082	0.00724247		ADAM30	2	0.0361613	0.179989	Hypermethylation(1816)
4426	RL22_HUMAN	0.012	0.89	Up(534)		CSNK1G3	-0.885005	0.000541656		WDR45B	1.99	0.0251848	0.140725	Hypermethylation(1816)
4427	PSA5_HUMAN	0.028	0.89	Up(534)		CLTCL1	-0.884438	0.0397449		RFPL1	1.99	0.00286185	0.0345631	Hypermethylation(1816)
4428	SNX3_HUMAN	0.0018	0.89	Up(534)		MYOM2	-0.884364	0.0173642		PXDN	1.99	0.0114935	0.0822409	Hypermethylation(1816)
4430	TS101_HUMAN	0.0078	0.89	Up(534)		HACL1	-0.884146	0.00206387		PSORS1C1	1.99	0.0106361	0.0783602	Hypermethylation(1816)
4431	DBLOH_HUMAN	0.0038	0.89	Up(534)		LONRF1	-0.883837	0.0115321		PPIL1	1.99	0.00543125	0.0511376	Hypermethylation(1816)
4432	SGTA_HUMAN	0.00011	0.89	Up(534)		ZNF638	-0.883254	0.00407286		HRH1	1.99	0.00345573	0.0386614	Hypermethylation(1816)
4436	VASP_HUMAN	0.0001	0.9	Up(534)		HSD11B1	-0.883161	0.0125221		FABP7	1.99	0.0272354	0.146892	Hypermethylation(1816)
4437	ICAL_HUMAN	0.0001	0.9	Up(534)		ANKRD36B	-0.882989	3.38e-05		EIF2AK4	1.99	0.0106361	0.0783602	Hypermethylation(1816)
4438	SF3A2_HUMAN	0.0061	0.9	Up(534)		PPP2R2C	-0.882943	0.0482044		DPPA4	1.99	0.0133229	0.0900317	Hypermethylation(1816)
4439	ARL3_HUMAN	0.0061	0.9	Up(534)		AK316321	-0.882769	0.00277603		CNBD2	1.99	0.0226139	0.131555	Hypermethylation(1816)
4440	ARPC5_HUMAN	0.015	0.9	Up(534)		CCDC50	-0.882388	0.000170485		ARHGEF2	1.99	0.0251848	0.140725	Hypermethylation(1816)
4441	DFFA_HUMAN	0.015	0.9	Up(534)		PDZK1	-0.882256	0.0264929		AFM	1.99	0.0272354	0.146892	Hypermethylation(1816)
4442	DDAH2_HUMAN	0.0001	0.9	Up(534)		SON	-0.881947	0.00286479		ADAM17	1.99	0.0251848	0.140725	Hypermethylation(1816)
4453	CALD1_HUMAN	0.0001	0.91	Up(534)		TXNRD3	-0.881511	0.000393907		TBCCD1	1.98	0.0014634	0.0234217	Hypermethylation(1816)
4454	CAPG_HUMAN	0.0011	0.91	Up(534)		NQO1	-0.881366	0.00102547		SYVN1	1.98	0.0207124	0.12403	Hypermethylation(1816)
4455	AKA12_HUMAN	0.0001	0.91	Up(534)		ERRFI1	-0.880653	0.00174882		RNMT	1.98	0.000955858	0.0185256	Hypermethylation(1816)
4456	NUP54_HUMAN	0.0001	0.91	Up(534)		DKFZp667P0924	-0.880516	0.00230206		NDUFA12	1.98	0.00195432	0.0276209	Hypermethylation(1816)
4457	IF1AX_HUMAN	0.016	0.91	Up(534)		CEP128	-0.880481	0.00432676		FPGS	1.98	0.00895951	0.0698754	Hypermethylation(1816)
4459	ALKB5_HUMAN	0.0025	0.91	Up(534)		RPS6KC1	-0.880296	1.73e-05		C21orf59	1.98	0.00214758	0.0287066	Hypermethylation(1816)
4461	KGUA_HUMAN	0.027	0.91	Up(534)		AL953854.2	-0.880025	0.0309138		ZNF845	1.97	0.000383136	0.0122694	Hypermethylation(1816)
4462	CHM2A_HUMAN	0.036	0.91	Up(534)		SMG1	-0.879489	0.0260384		ZNF451	1.97	0.0344411	0.174521	Hypermethylation(1816)
4465	SLD5_HUMAN	0.041	0.91	Up(534)		TRIP11	-0.879343	0.0260744		SRM	1.97	0.00120653	0.0210999	Hypermethylation(1816)
4473	ENOA_HUMAN	0.0001	0.92	Up(534)		NR1D2	-0.878995	0.000277757		PIK3C2A	1.97	0.00133156	0.0223866	Hypermethylation(1816)
4474	APT_HUMAN	0.0045	0.92	Up(534)		NAB2	-0.878877	0.019174		LOC100130357	1.97	0.0301541	0.158179	Hypermethylation(1816)
4475	SRSF2_HUMAN	0.0012	0.92	Up(534)		PNPLA8	-0.878707	0.00662612		COLGALT2	1.97	0.00946922	0.0725353	Hypermethylation(1816)
4477	NCK1_HUMAN	0.012	0.92	Up(534)		CCDC15	-0.878548	0.0137621		C19orf57	1.97	0.013666	0.0915877	Hypermethylation(1816)
4481	IF2B2_HUMAN	0.0001	0.93	Up(534)		TTC30A	-0.878482	0.0170539		ATG4D	1.97	0.0385489	0.186653	Hypermethylation(1816)
4482	RBPMS_HUMAN	0.0024	0.93	Up(534)		DIRC2	-0.878391	0.000115273		STX17	1.96	0.00380015	0.0408242	Hypermethylation(1816)
4483	CT027_HUMAN	0.0069	0.93	Up(534)		BC132896	-0.878355	0.0107178		SRRT	1.96	0.00908036	0.0702789	Hypermethylation(1816)
4485	LHPP_HUMAN	0.048	0.93	Up(534)		ZNF283	-0.878233	0.0229013		RPS5	1.96	0.000335714	0.0115575	Hypermethylation(1816)
4488	FRIH_HUMAN	0.011	0.94	Up(534)		LRRC48	-0.878104	0.00506646		PIK3CB	1.96	0.0133638	0.0902468	Hypermethylation(1816)
4489	HDGF_HUMAN	0.014	0.94	Up(534)		MTMR4	-0.877792	0.000728332		MICALCL	1.96	0.0030003	0.0353389	Hypermethylation(1816)
4491	KT3K_HUMAN	0.0002	0.94	Up(534)		EIF5B	-0.877465	0.009881		HOXC5	1.96	0.00399335	0.0419339	Hypermethylation(1816)
4492	MYCBP_HUMAN	0.026	0.94	Up(534)		RP2	-0.877306	0.00313313		CHTF18	1.96	0.0321467	0.165615	Hypermethylation(1816)
4494	DPOE3_HUMAN	0.027	0.94	Up(534)		KDM3B	-0.876525	0.00148937		ACOT2	1.96	0.00376109	0.0405632	Hypermethylation(1816)
4496	NACAM_HUMAN	0.00054	0.95	Up(534)		LPCAT1	-0.876502	0.00269763		UGT3A1	1.95	0.00286037	0.0345507	Hypermethylation(1816)
4497	IF4H_HUMAN	0.0043	0.95	Up(534)		CCDC150	-0.875846	0.000979996		PTH2R	1.95	0.00727514	0.0631106	Hypermethylation(1816)
4498	TBCB_HUMAN	0.0066	0.95	Up(534)		MTPN	-0.875749	0.00222513		ZNF638	1.94	0.00667578	0.0593138	Hypermethylation(1816)
4499	COMD1_HUMAN	0.011	0.95	Up(534)		RANBP2	-0.875643	0.00358492		ZNF404	1.94	0.00182508	0.0264164	Hypermethylation(1816)
4504	PLIN3_HUMAN	0.0001	0.96	Up(534)		KY	-0.875209	0.00828836		RASSF2	1.94	0.00148269	0.0234217	Hypermethylation(1816)
4505	TXD12_HUMAN	0.0001	0.96	Up(534)		SMARCA2	-0.875176	0.0120189		PPARGC1B	1.94	0.0283638	0.15126	Hypermethylation(1816)
4506	CRK_HUMAN	0.0001	0.96	Up(534)		CDH2	-0.874757	0.000166749		PDYN	1.94	0.00334377	0.0376677	Hypermethylation(1816)
4507	EI2BB_HUMAN	0.00015	0.96	Up(534)		UPRT	-0.874202	0.00449602		MASTL	1.94	0.00543124	0.0511376	Hypermethylation(1816)
4511	PHP14_HUMAN	0.031	0.96	Up(534)		TCAF1	-0.873275	0.00807305		MAMDC2	1.94	0.024935	0.139986	Hypermethylation(1816)
4516	QKI_HUMAN	0.00058	0.97	Up(534)		MMP2	-0.873148	0.0331327		FAM217A	1.94	0.0161932	0.102806	Hypermethylation(1816)
4517	TBCA_HUMAN	0.00043	0.97	Up(534)		TMED7-TICAM2	-0.873042	0.00488495		C17orf67	1.94	0.00121064	0.0211139	Hypermethylation(1816)
4518	ABHEB_HUMAN	0.044	0.97	Up(534)		PRKAR1A	-0.873003	0.000304189		ZP2	1.93	0.0262563	0.143627	Hypermethylation(1816)
4519	CTBP1_HUMAN	0.046	0.97	Up(534)		PMP22	-0.872814	0.000202017		TRPM1	1.93	0.0262563	0.143627	Hypermethylation(1816)
4522	OFUT2_HUMAN	0.019	0.97	Up(534)		TMEM64	-0.872759	0.00140415		STPG2	1.93	0.00895951	0.0698754	Hypermethylation(1816)
4523	CTHR1_HUMAN	0.00071	0.97	Up(534)		MAGT1	-0.872748	0.00329275		NDUFA3	1.93	0.0168606	0.106012	Hypermethylation(1816)
4527	TPIS_HUMAN	0.00073	0.98	Up(534)		TICAM2	-0.872651	0.00416185		LRRC23	1.93	0.0262563	0.143627	Hypermethylation(1816)
4529	RPR1B_HUMAN	0.025	0.98	Up(534)		MORC3	-0.872209	0.00122124		LGALS12	1.93	0.0393131	0.189208	Hypermethylation(1816)
4534	TTC9C_HUMAN	0.004	0.98	Up(534)		POLR1E	-0.871999	0.0411023		KCNAB1	1.93	0.0102724	0.0764163	Hypermethylation(1816)
4536	PTRF_HUMAN	0.00013	0.99	Up(534)		RUFY2	-0.871779	0.00139666		FGR	1.93	2.54e-06	0.000921442	Hypermethylation(1816)
4537	PSB4_HUMAN	0.0012	0.99	Up(534)		RAB22A	-0.871477	0.00159647		CSGALNACT1	1.93	0.0262563	0.143627	Hypermethylation(1816)
4538	HGS_HUMAN	0.045	0.99	Up(534)		ITGA2	-0.871116	0.0180588		CEP76	1.93	0.0132715	0.0897639	Hypermethylation(1816)
4539	DTD1_HUMAN	0.0019	0.99	Up(534)		ATL3	-0.871013	0.000666417		TEX13B	1.92	0.00593352	0.0545148	Hypermethylation(1816)
4543	BASP1_HUMAN	0.0001	1	Up(534)		PPID	-0.870528	0.00318927		SLITRK3	1.92	0.000282864	0.0106749	Hypermethylation(1816)
4544	NSF1C_HUMAN	0.0001	1	Up(534)		KIF15	-0.870314	0.00419212		RNF149	1.92	0.0138396	0.0925149	Hypermethylation(1816)
4545	GDIR1_HUMAN	0.04	1	Up(534)		SRPK2	-0.869709	0.00095578		PPP1R26	1.92	0.0130828	0.0887496	Hypermethylation(1816)
4546	CC124_HUMAN	0.00024	1	Up(534)		BAGE3	-0.869339	0.0132901		PHF23	1.92	0.000327869	0.0114023	Hypermethylation(1816)
4547	DCPS_HUMAN	0.00011	1	Up(534)		LEF1	-0.868701	0.0144692		LY6K	1.92	0.00137648	0.0228889	Hypermethylation(1816)
4552	BORG4_HUMAN	0.00021	1.01	Up(534)		PIGM	-0.868693	0.0100315		HS3ST4	1.92	0.0089595	0.0698754	Hypermethylation(1816)
4553	T2EB_HUMAN	0.034	1.01	Up(534)		ATF6	-0.868622	2.51e-05		ELAVL4	1.92	0.000722021	0.0163629	Hypermethylation(1816)
4554	VP37B_HUMAN	0.0031	1.01	Up(534)		BUB1B	-0.868395	0.00454797		C9orf3	1.92	0.038549	0.186653	Hypermethylation(1816)
4559	H2AX_HUMAN	0.017	1.02	Up(534)		PDHA1	-0.867108	0.000246212		ABCG5	1.92	0.0315305	0.163357	Hypermethylation(1816)
4560	RS18_HUMAN	0.0001	1.02	Up(534)		SEH1L	-0.866936	0.0109369		ZNF728	1.91	0.021754	0.128574	Hypermethylation(1816)
4561	SRSF6_HUMAN	0.011	1.02	Up(534)		MBD2	-0.866839	0.00130774		PPIP5K1	1.91	0.000181986	0.00858506	Hypermethylation(1816)
4562	MFAP1_HUMAN	0.0001	1.02	Up(534)		SLIT2	-0.866106	0.00653392		NUFIP1	1.91	0.0331521	0.169551	Hypermethylation(1816)
4564	DAB2_HUMAN	0.01	1.02	Up(534)		MCM6	-0.865656	0.00295011		MRPL44	1.91	0.0489196	0.222144	Hypermethylation(1816)
4568	PSME1_HUMAN	0.0001	1.03	Up(534)		JOSD1	-0.865606	0.00654627		IFNAR2	1.91	0.00447495	0.0452892	Hypermethylation(1816)
4569	KAD4_HUMAN	0.0001	1.03	Up(534)		ANXA2	-0.865052	0.000658876		GRAMD1C	1.91	9.42e-05	0.00650273	Hypermethylation(1816)
4570	SH3K1_HUMAN	0.0016	1.03	Up(534)		CAV1	-0.864596	0.000254524		FRK	1.91	0.0107277	0.0788472	Hypermethylation(1816)
4571	PDCD5_HUMAN	0.00067	1.03	Up(534)		AHI1	-0.864169	0.015451		BCL2L2	1.91	0.0411854	0.195719	Hypermethylation(1816)
4572	I2BP2_HUMAN	0.0041	1.03	Up(534)		CDH6	-0.863895	0.0036347		ATP5G3	1.91	0.00775546	0.0656454	Hypermethylation(1816)
4573	DOPD_HUMAN	0.015	1.03	Up(534)		TCF4	-0.86385	0.000317041		ZP3	1.9	4.72e-05	0.00467836	Hypermethylation(1816)
4574	CG050_HUMAN	0.0017	1.03	Up(534)		EML4	-0.86303	5.34e-05		PYURF	1.9	0.0132238	0.0895156	Hypermethylation(1816)
4576	IF4E2_HUMAN	0.0052	1.03	Up(534)		DUSP19	-0.863023	0.00516447		PLCH1	1.9	0.0279484	0.149678	Hypermethylation(1816)
4577	MRP_HUMAN	0.007	1.03	Up(534)		DUS4L	-0.862999	3.19e-05		PIGY	1.9	0.0132238	0.0895156	Hypermethylation(1816)
4578	NCBP2_HUMAN	0.009	1.03	Up(534)		INSIG2	-0.862213	6.31e-05		IGJ	1.9	0.00682683	0.0603449	Hypermethylation(1816)
4581	LMNA_HUMAN	0.0001	1.04	Up(534)		SLC15A4	-0.861886	0.00153928		DDI2	1.9	0.00900688	0.0698917	Hypermethylation(1816)
4582	ABHDB_HUMAN	0.00073	1.04	Up(534)		ZNF112	-0.861607	0.00160033		SP110	1.89	0.00511047	0.0489177	Hypermethylation(1816)
4583	TRA2A_HUMAN	0.0089	1.04	Up(534)		ATP11C	-0.861174	0.000964717		SLC4A5	1.89	0.00472313	0.0468604	Hypermethylation(1816)
4590	IF4A2_HUMAN	0.029	1.06	Up(534)		TEC	-0.861168	0.00372923		2019-09-04	1.89	0.0161932	0.102806	Hypermethylation(1816)
4591	PSB9_HUMAN	0.00018	1.06	Up(534)		ZBTB37	-0.861049	0.0395609		RNF103-CHMP3	1.89	0.00387637	0.0411787	Hypermethylation(1816)
4592	RCOR1_HUMAN	0.0001	1.06	Up(534)		ESRP1	-0.861011	0.0188124		RABGEF1	1.89	0.0125319	0.086169	Hypermethylation(1816)
4593	PP14B_HUMAN	0.035	1.06	Up(534)		ZNF236	-0.860598	0.000660134		PPFIBP1	1.89	0.0161932	0.102806	Hypermethylation(1816)
4597	RS7_HUMAN	0.035	1.07	Up(534)		SMCHD1	-0.860533	0.000418964		MOV10	1.89	0.00678677	0.0600535	Hypermethylation(1816)
4598	PFD5_HUMAN	0.0021	1.07	Up(534)		RBM8A	-0.860487	0.00096232		EML1	1.89	0.00623995	0.0565225	Hypermethylation(1816)
4600	ATP5J_HUMAN	0.021	1.07	Up(534)		PARN	-0.860142	0.000114718		CDK13	1.89	0.0106765	0.0785689	Hypermethylation(1816)
4603	FRIL_HUMAN	0.0047	1.08	Up(534)		PTK2	-0.860047	0.00376545		C21orf140	1.89	0.00418956	0.0432701	Hypermethylation(1816)
4604	FA50A_HUMAN	0.0001	1.08	Up(534)		EPM2AIP1	-0.859547	0.00106332		C11orf95	1.89	0.000884819	0.0179127	Hypermethylation(1816)
4609	SNP29_HUMAN	0.00032	1.09	Up(534)		CCND2	-0.859158	0.0128783		B4GALNT4	1.89	0.00678677	0.0600535	Hypermethylation(1816)
4610	PGK2_HUMAN	0.042	1.09	Up(534)		ARHGAP18	-0.858676	0.000460368		WDR59	1.88	0.014708	0.0963731	Hypermethylation(1816)
4616	PRS6B_HUMAN	0.0001	1.1	Up(534)		TARSL2	-0.858266	0.00344506		TELO2	1.88	0.00259127	0.0325912	Hypermethylation(1816)
4617	SET_HUMAN	0.0058	1.1	Up(534)		CASP8AP2	-0.858143	0.0186253		RNF125	1.88	0.0101987	0.0759789	Hypermethylation(1816)
4618	HPRT_HUMAN	0.0009	1.1	Up(534)		ZRANB1	-0.858035	0.000389003		RBM20	1.88	0.0425324	0.200309	Hypermethylation(1816)
4622	EZRI_HUMAN	0.0001	1.11	Up(534)		ZNF567	-0.857752	0.000240446		METTL6	1.88	0.0321467	0.165615	Hypermethylation(1816)
4623	RBMX_HUMAN	0.0035	1.11	Up(534)		TTF1	-0.857521	0.00560055		MBD3L2	1.88	0.00243817	0.031327	Hypermethylation(1816)
4624	SEPT2_HUMAN	0.0087	1.11	Up(534)		SMIM14	-0.857439	0.0235452		KDM3B	1.88	0.00795425	0.0667311	Hypermethylation(1816)
4630	UQCC3_HUMAN	0.018	1.11	Up(534)		MEF2A	-0.857362	0.00145276		DNAJA4	1.88	0.0226396	0.131555	Hypermethylation(1816)
4633	NUCB2_HUMAN	0.0001	1.12	Up(534)		PPIL6	-0.857269	0.0112029		ZFP41	1.87	0.0135008	0.0908627	Hypermethylation(1816)
4634	NEDD8_HUMAN	0.047	1.12	Up(534)		KIAA0232	-0.85627	0.000436141		ZBTB39	1.87	0.018221	0.112395	Hypermethylation(1816)
4635	UBL4A_HUMAN	0.0017	1.12	Up(534)		DOCK11	-0.855924	0.0423927		USHBP1	1.87	0.000761531	0.0168828	Hypermethylation(1816)
4636	DUS3_HUMAN	0.0078	1.12	Up(534)		ATXN1	-0.855542	0.0459716		TSPAN10	1.87	0.00198625	0.0279431	Hypermethylation(1816)
4639	BGH3_HUMAN	0.0001	1.13	Up(534)		SCYL2	-0.855006	0.000148991		TMEM100	1.87	0.00412952	0.0428687	Hypermethylation(1816)
4640	S10AG_HUMAN	0.018	1.13	Up(534)		EPM2A	-0.854908	0.00162547		SRSF3	1.87	0.00813132	0.0672001	Hypermethylation(1816)
4642	ENY2_HUMAN	0.0075	1.13	Up(534)		ZNF554	-0.854751	6.1e-05		OR2A12	1.87	0.00154586	0.0240476	Hypermethylation(1816)
4644	PSF2_HUMAN	0.0049	1.13	Up(534)		ATAD5	-0.854399	0.00445186		ILVBL	1.87	0.00377873	0.0406661	Hypermethylation(1816)
4645	SYNPO_HUMAN	0.0001	1.14	Up(534)		KPNA1	-0.854126	5.23e-05		EGR2	1.87	0.0135008	0.0908627	Hypermethylation(1816)
4647	G3P_HUMAN	0.0093	1.15	Up(534)		COMMD3-BMI1	-0.854049	0.00136202		DEDD2	1.87	0.0158266	0.101505	Hypermethylation(1816)
4648	RL13_HUMAN	0.022	1.15	Up(534)		INPP5F	-0.853834	0.00653401		ANGPTL3	1.87	0.00425328	0.0436747	Hypermethylation(1816)
4649	PSMD7_HUMAN	0.0042	1.15	Up(534)		PREP	-0.853708	0.00342717		ZC2HC1B	1.86	0.000286594	0.010767	Hypermethylation(1816)
4652	RL21_HUMAN	0.00077	1.16	Up(534)		PICALM	-0.85367	4.12e-06		TAAR6	1.86	0.034468	0.174523	Hypermethylation(1816)
4653	PROF2_HUMAN	0.04	1.16	Up(534)		GLYATL1	-0.853472	0.000751532		NHP2L1	1.86	0.00899875	0.0698917	Hypermethylation(1816)
4654	HEBP2_HUMAN	0.0027	1.16	Up(534)		ANKLE1	-0.853443	0.0369419		NBEAL1	1.86	0.034468	0.174523	Hypermethylation(1816)
4663	ARCH_HUMAN	0.015	1.17	Up(534)		WDR19	-0.853439	0.00869534		MOGAT1	1.86	0.0244429	0.138113	Hypermethylation(1816)
4664	AMRP_HUMAN	0.0001	1.18	Up(534)		AP1AR	-0.853034	0.00138523		GMDS	1.86	0.0446293	0.206999	Hypermethylation(1816)
4665	SH3L3_HUMAN	0.022	1.18	Up(534)		YWHAH	-0.852406	0.00300882		FRK	1.86	0.0330541	0.169254	Hypermethylation(1816)
4666	PFD6_HUMAN	0.034	1.18	Up(534)		C11orf86	-0.852363	0.0118362		EIF2AK2	1.86	0.00957255	0.0731146	Hypermethylation(1816)
4667	PFD4_HUMAN	0.00028	1.18	Up(534)		NAA16	-0.852302	0.000324623		CDRT15	1.86	0.0125132	0.086169	Hypermethylation(1816)
4668	CNPY4_HUMAN	0.035	1.18	Up(534)		SENP2	-0.851621	0.00076976		C16orf58	1.86	0.00924917	0.0712914	Hypermethylation(1816)
4672	ANXA5_HUMAN	0.0001	1.19	Up(534)		SLMAP	-0.851362	2.44e-06		TUFT1	1.85	0.00102693	0.0193575	Hypermethylation(1816)
4673	UAP1_HUMAN	0.0001	1.19	Up(534)		CNGB3	-0.851199	0.00936641		SCN11A	1.85	0.00347616	0.0387456	Hypermethylation(1816)
4680	STMN1_HUMAN	0.0001	1.21	Up(534)		SCFD2	-0.850939	0.00261347		S100A7A	1.85	0.0126806	0.0869028	Hypermethylation(1816)
4682	PFD2_HUMAN	0.00013	1.21	Up(534)		DHX35	-0.850931	0.0115272		PMPCB	1.85	0.000656922	0.0158557	Hypermethylation(1816)
4683	PP1R7_HUMAN	0.00011	1.21	Up(534)		ACLY	-0.850366	7.16e-05		LFNG	1.85	0.00847766	0.0686233	Hypermethylation(1816)
4685	NC2B_HUMAN	0.035	1.21	Up(534)		TPD52	-0.850255	0.000508573		HLA-E	1.85	0.00585963	0.0540086	Hypermethylation(1816)
4687	CH10_HUMAN	0.00039	1.22	Up(534)		HDGFRP3	-0.850194	0.00157632		EZR	1.85	0.00504321	0.0484532	Hypermethylation(1816)
4692	DPP2_HUMAN	0.0017	1.23	Up(534)		LUZP6	-0.850113	0.00473501		DERL3	1.85	0.000213021	0.00932877	Hypermethylation(1816)
4694	MLF2_HUMAN	0.0069	1.23	Up(534)		CMTR2	-0.850059	0.000989288		CD99	1.85	0.0430019	0.201824	Hypermethylation(1816)
4700	PEA15_HUMAN	0.00063	1.24	Up(534)		NR2F1	-0.849955	0.00187046		APEX1	1.85	1.28e-05	0.0023576	Hypermethylation(1816)
4701	S10A6_HUMAN	0.0012	1.24	Up(534)		GRAMD3	-0.849873	0.000927749		UMODL1	1.84	0.0161932	0.102806	Hypermethylation(1816)
4702	ARFP1_HUMAN	0.0013	1.24	Up(534)		EPC2	-0.848703	0.00162678		TMEM132B	1.84	0.00364155	0.0400694	Hypermethylation(1816)
4706	IASPP_HUMAN	0.0011	1.26	Up(534)		PDK1	-0.848323	0.00203544		MOV10L1	1.84	0.00721404	0.0627184	Hypermethylation(1816)
4712	MOES_HUMAN	0.0001	1.29	Up(534)		PRMT10	-0.848161	0.0117328		MAP1S	1.84	0.0122086	0.0851447	Hypermethylation(1816)
4717	H2AV_HUMAN	0.0015	1.31	Up(534)		C20orf194	-0.847989	0.0124334		DSG2	1.84	0.000275365	0.010466	Hypermethylation(1816)
4718	PFD1_HUMAN	0.00095	1.31	Up(534)		CYLD	-0.847883	0.000529459		CYTH2	1.84	0.0295526	0.155864	Hypermethylation(1816)
4720	TPD52_HUMAN	0.00074	1.32	Up(534)		TMEM192	-0.847877	0.00293373		CTPS1	1.84	0.00290649	0.0347018	Hypermethylation(1816)
4721	NFYC_HUMAN	0.03	1.33	Up(534)		IKBKAP	-0.847647	0.00235732		ATRIP	1.84	0.0219247	0.129303	Hypermethylation(1816)
4723	P33MX_HUMAN	0.034	1.33	Up(534)		ZBTB9	-0.847562	0.0149086		ANKRD53	1.84	0.00320402	0.0367371	Hypermethylation(1816)
4727	CALM_HUMAN	0.0026	1.34	Up(534)		RNASE1	-0.847253	0.00484485		SPRTN	1.83	0.0321467	0.165615	Hypermethylation(1816)
4728	SPC24_HUMAN	0.012	1.34	Up(534)		TMEM8B	-0.847178	0.0255597		RPL7	1.83	3.28e-05	0.00390938	Hypermethylation(1816)
4732	VIME_HUMAN	0.0001	1.35	Up(534)		SPAG9	-0.847175	0.0122864		MSTO1	1.83	0.000506162	0.0139555	Hypermethylation(1816)
4733	RUXE_HUMAN	0.017	1.35	Up(534)		TRIM37	-0.846877	0.00353638		JTB	1.83	0.000694208	0.0161797	Hypermethylation(1816)
4736	BLVRB_HUMAN	0.00078	1.36	Up(534)		LETMD1	-0.846646	0.00188337		HOXB13	1.83	0.00371029	0.0403902	Hypermethylation(1816)
4737	NUDC3_HUMAN	0.0001	1.37	Up(534)		SYTL2	-0.846613	0.000375327		FAIM3	1.83	0.0312373	0.162309	Hypermethylation(1816)
4739	SRBS1_HUMAN	0.0001	1.4	Up(534)		FBXO25	-0.846443	0.0056832		DST	1.83	0.00327858	0.0373009	Hypermethylation(1816)
4743	IRS2_HUMAN	0.00013	1.41	Up(534)		HTRA1	-0.846369	0.00251784		CCM2	1.83	0.00131275	0.0222287	Hypermethylation(1816)
4744	LSM1_HUMAN	0.029	1.41	Up(534)		COPA	-0.845748	0.00472791		BMF	1.83	0.000321546	0.0113544	Hypermethylation(1816)
4747	CHM1B_HUMAN	0.034	1.42	Up(534)		MPHOSPH8	-0.845577	0.00924717		ATP5J2-PTCD1	1.83	0.00750569	0.0641989	Hypermethylation(1816)
4748	S10AD_HUMAN	0.0022	1.43	Up(534)		XRCC5	-0.844842	0.000238093		ATP5J2	1.83	0.00750569	0.0641989	Hypermethylation(1816)
4753	HMGB2_HUMAN	0.0001	1.45	Up(534)		LRRC58	-0.844274	0.00259163		AMICA1	1.83	0.0269858	0.146104	Hypermethylation(1816)
4754	JUN_HUMAN	0.00087	1.45	Up(534)		KIAA1715	-0.844048	0.00100172		ZNHIT6	1.82	0.00543073	0.0511376	Hypermethylation(1816)
4755	RUNX2_HUMAN	0.022	1.45	Up(534)		FBXL2	-0.842822	0.0059212		SERPIND1	1.82	0.020105	0.121268	Hypermethylation(1816)
4756	RIPL1_HUMAN	0.0074	1.45	Up(534)		ZNF451	-0.842812	0.00538364		SCG2	1.82	0.00895952	0.0698754	Hypermethylation(1816)
4758	PRDX2_HUMAN	0.0079	1.46	Up(534)		PRPF4B	-0.842556	0.000700239		RBMXL1	1.82	0.0155533	0.100622	Hypermethylation(1816)
4759	LEG3_HUMAN	0.0087	1.46	Up(534)		SECISBP2	-0.842422	7.45e-05		NOP10	1.82	7.35e-06	0.00175629	Hypermethylation(1816)
4761	HSPB1_HUMAN	0.0001	1.47	Up(534)		FAM49B	-0.84219	2.45e-05		EFCAB1	1.82	0.00381788	0.0408782	Hypermethylation(1816)
4766	CA198_HUMAN	0.004	1.5	Up(534)		JMJD7-PLA2G4B	-0.841563	0.0109853		CCBL2	1.82	0.0155533	0.100622	Hypermethylation(1816)
4771	CS043_HUMAN	0.033	1.53	Up(534)		PIK3CB	-0.841471	0.00829051		ATIC	1.82	0.00358526	0.0396325	Hypermethylation(1816)
4772	SCOC_HUMAN	0.0066	1.56	Up(534)		GOLIM4	-0.841289	0.00193419		AHCYL2	1.82	0.00895952	0.0698754	Hypermethylation(1816)
4773	NDRG1_HUMAN	0.00024	1.57	Up(534)		GEN1	-0.841241	0.000447475		TRIM69	1.81	0.00271465	0.0332969	Hypermethylation(1816)
4774	CROCC_HUMAN	0.015	1.57	Up(534)		MAPRE2	-0.841094	0.00782729		LILRB5	1.81	0.0214301	0.127158	Hypermethylation(1816)
4782	CO6A3_HUMAN	0.0001	1.64	Up(534)		AKAP10	-0.840815	0.000265948		JAM2	1.81	0.0403234	0.192599	Hypermethylation(1816)
4787	RUNX1_HUMAN	0.021	1.7	Up(534)		UBP1	-0.840646	0.00437197		IQCA1	1.81	0.0226139	0.131555	Hypermethylation(1816)
4793	MYDGF_HUMAN	0.0042	1.83	Up(534)		RFXAP	-0.840454	0.00749704		GNPDA2	1.81	0.0210113	0.125275	Hypermethylation(1816)
4795	TPM4_HUMAN	0.0001	1.85	Up(534)		SNX3	-0.840304	0.000302453		EHF	1.81	0.0103454	0.0767223	Hypermethylation(1816)
4803	ENOG_HUMAN	0.0001	1.98	Up(534)		TBK1	-0.840025	0.0033399		ARL1	1.81	0.00886678	0.0698754	Hypermethylation(1816)
4808	IBP3_HUMAN	0.0054	2.14	Up(534)		CLEC2D	-0.839825	0.0260178		ZNF687	1.8	0.00886677	0.0698754	Hypermethylation(1816)
4813	HAP28_HUMAN	0.035	2.21	Up(534)		MUM1	-0.839721	0.00260483		SMKR1	1.8	0.00211947	0.0284873	Hypermethylation(1816)
4825	PAI1_HUMAN	0.0001	2.96	Up(534)		KIAA1731	-0.839704	0.0214205		SLC7A7	1.8	0.00912833	0.0705532	Hypermethylation(1816)
4831	HN1L_HUMAN	0.011	3.28	Up(534)		PNN	-0.839418	0.000189627		SLC26A6	1.8	0.0110606	0.0804285	Hypermethylation(1816)
						CD27	-0.839411	0.00535469		PALM2-AKAP2	1.8	0.00886677	0.0698754	Hypermethylation(1816)
						KIFAP3	-0.838964	0.00858752		PALM2	1.8	0.00886677	0.0698754	Hypermethylation(1816)
						DDX42	-0.838654	0.00158334		INTS8	1.8	0.0154526	0.100134	Hypermethylation(1816)
						ANP32A	-0.838637	0.010832		FBXO10	1.8	0.0321467	0.165615	Hypermethylation(1816)
						KIAA0586	-0.838251	0.0210027		FAM26D	1.8	0.038549	0.186653	Hypermethylation(1816)
						AKAP11	-0.838111	0.00134691		CLRN1	1.8	0.00436282	0.044451	Hypermethylation(1816)
						SERPINA2	-0.836211	0.0387089		C9orf57	1.8	0.0321467	0.165615	Hypermethylation(1816)
						ADGRL2	-0.836015	0.00135648		APOL3	1.8	0.0211465	0.12589	Hypermethylation(1816)
						CUTC	-0.835976	0.00435302		SCIN	1.79	0.00355666	0.0394117	Hypermethylation(1816)
						STX12	-0.835756	0.00331349		RGS12	1.79	0.000221417	0.00951612	Hypermethylation(1816)
						CATSPER2	-0.835756	0.0260303		PRSS41	1.79	0.047472	0.216974	Hypermethylation(1816)
						ZNF419	-0.835681	0.00060082		PFDN1	1.79	0.0165838	0.104745	Hypermethylation(1816)
						CUL1	-0.83542	0.000515117		NUP43	1.79	0.000884816	0.0179127	Hypermethylation(1816)
						METTL18	-0.833899	0.000247582		NIN	1.79	0.00676722	0.0599479	Hypermethylation(1816)
						TXNDC5	-0.833896	0.00189255		MAP6D1	1.79	0.000383144	0.0122694	Hypermethylation(1816)
						NONO	-0.83355	0.00468337		ZNF513	1.78	0.00455871	0.0458795	Hypermethylation(1816)
						PPP3CC	-0.833249	0.000974618		TFAP2A	1.78	0.0331508	0.169551	Hypermethylation(1816)
						ARMCX3	-0.832821	0.014559		SSX2IP	1.78	0.0163397	0.103532	Hypermethylation(1816)
						GXYLT2	-0.832154	0.0035196		NUPR1	1.78	0.0159216	0.101989	Hypermethylation(1816)
						CSF1R	-0.832148	0.00108482		MET	1.78	0.00785669	0.0661498	Hypermethylation(1816)
						DEK	-0.831546	0.000798231		FGF7	1.78	0.00586148	0.0540086	Hypermethylation(1816)
						SLC25A14	-0.831441	0.00148335		ENDOG	1.78	0.0101924	0.0759789	Hypermethylation(1816)
						ORC3	-0.831134	0.00318993		ECSIT	1.78	0.00718619	0.0625206	Hypermethylation(1816)
						TRIM59	-0.831081	5.96e-05		DYDC2	1.78	0.013666	0.0915877	Hypermethylation(1816)
						LINC01119	-0.8308	0.000417421		ZNF106	1.77	0.00465704	0.0463421	Hypermethylation(1816)
						2019-03-07	-0.829705	0.000821721		UROS	1.77	0.0206969	0.123952	Hypermethylation(1816)
						PGM2	-0.829683	1.29e-05		PARD6A	1.77	0.00416704	0.0431006	Hypermethylation(1816)
						HPGD	-0.829505	0.00461671		HRH1	1.77	0.0202152	0.121767	Hypermethylation(1816)
						ZNF146	-0.829175	0.009415		GHITM	1.77	0.00189296	0.0270557	Hypermethylation(1816)
						USP8	-0.82891	0.0013994		CSNK1G1	1.77	0.00161593	0.0247816	Hypermethylation(1816)
						TMEM260	-0.82861	0.00988274		COPS6	1.77	0.0474835	0.217022	Hypermethylation(1816)
						MATN1	-0.828173	0.0189168		CBLL1	1.77	0.004312	0.0440653	Hypermethylation(1816)
						PLEKHA5	-0.827684	0.0338281		VWC2	1.76	0.0238845	0.135906	Hypermethylation(1816)
						TARS	-0.826946	0.000266559		TGFBR3	1.76	0.00895951	0.0698754	Hypermethylation(1816)
						ANKRD28	-0.826663	0.000869333		SLC16A11	1.76	0.0164729	0.104146	Hypermethylation(1816)
						RP11-1407O15.2	-0.826613	0.00083707		PACSIN2	1.76	0.0164729	0.104146	Hypermethylation(1816)
						ABCE1	-0.826511	0.000457898		ORAOV1	1.76	0.0182488	0.112519	Hypermethylation(1816)
						NNT	-0.826258	0.0218277		OR7D4	1.76	0.00895951	0.0698754	Hypermethylation(1816)
						SLC10A7	-0.826004	0.000368707		NLRP13	1.76	0.00895951	0.0698754	Hypermethylation(1816)
						R3HCC1L	-0.825845	0.00658195		KLHL17	1.76	0.0284713	0.151745	Hypermethylation(1816)
						ZNF813	-0.825785	0.00215183		KCNJ5	1.76	0.0118326	0.083453	Hypermethylation(1816)
						PDCD6IP	-0.825206	0.000184219		IFT88	1.76	0.00675851	0.0598809	Hypermethylation(1816)
						AKR1B15	-0.824998	0.00695406		GALNT15	1.76	0.0118326	0.083453	Hypermethylation(1816)
						HCFC2	-0.824978	1.96e-05		FBXO18	1.76	0.0229744	0.132937	Hypermethylation(1816)
						KIF3A	-0.824933	0.00663308		CEP41	1.76	0.0105173	0.0777258	Hypermethylation(1816)
						FAM114A2	-0.824792	0.00172178		C4B_2	1.76	0.0415944	0.19724	Hypermethylation(1816)
						SCP2	-0.824619	0.000116449		C4B	1.76	0.0415944	0.19724	Hypermethylation(1816)
						EIF2S1	-0.824433	0.0054649		C4A	1.76	0.0415944	0.19724	Hypermethylation(1816)
						ENPEP	-0.823985	0.00120346		ALB	1.76	0.00829707	0.068008	Hypermethylation(1816)
						CAPRIN1	-0.82394	0.000254835		TNFAIP8L2-SCNM1	1.75	0.00131694	0.0222287	Hypermethylation(1816)
						FGFR1OP2	-0.823679	0.000179577		TNFAIP8L2	1.75	0.00131694	0.0222287	Hypermethylation(1816)
						AICDA	-0.823229	0.0296765		SATB1	1.75	0.0188654	0.115407	Hypermethylation(1816)
						PIK3C3	-0.82321	0.000718559		RBM44	1.75	0.0198659	0.120184	Hypermethylation(1816)
						ACSL4	-0.823015	0.0029183		RBM24	1.75	0.00239178	0.030905	Hypermethylation(1816)
						PTPN12	-0.822568	0.00200568		MAP2K7	1.75	0.00966989	0.0735033	Hypermethylation(1816)
						NAPB	-0.822347	0.00201597		H2AFJ	1.75	0.000758597	0.0168314	Hypermethylation(1816)
						WAC	-0.821927	0.00439319		FYB	1.75	0.000268151	0.0103066	Hypermethylation(1816)
						EPS15	-0.821878	0.000919337		DLX1	1.75	0.038549	0.186653	Hypermethylation(1816)
						FAM200B	-0.821861	0.000533822		CD46	1.75	0.00195432	0.0276209	Hypermethylation(1816)
						SPATA17	-0.821663	0.0404716		CALN1	1.75	0.00155531	0.0241245	Hypermethylation(1816)
						HTATSF1	-0.821361	0.00759322		ZP3	1.74	0.00649345	0.058148	Hypermethylation(1816)
						SCLT1	-0.820939	0.00290982		USP27X	1.74	0.0107857	0.0791945	Hypermethylation(1816)
						ASH2L	-0.820904	0.00024417		LNPEP	1.74	0.014708	0.0963731	Hypermethylation(1816)
						EML1	-0.820702	0.0115965		GLTSCR1L	1.74	0.014708	0.0963731	Hypermethylation(1816)
						BAI3	-0.819976	0.0456488		DGAT2L6	1.74	0.00858034	0.0688877	Hypermethylation(1816)
						MIS18BP1	-0.819622	0.0298622		CFC1	1.74	0.0118829	0.0836903	Hypermethylation(1816)
						ZNF84	-0.819467	0.0185891		C6orf99	1.74	0.00596625	0.054756	Hypermethylation(1816)
						RAB3IP	-0.819233	0.00279213		BEND7	1.74	0.00653271	0.0583825	Hypermethylation(1816)
						SLC44A1	-0.818987	0.000841547		XKRY	1.73	0.0370232	0.182592	Hypermethylation(1816)
						ZNF143	-0.818646	0.00366712		XKRY2	1.73	0.0370232	0.182592	Hypermethylation(1816)
						TTC21B	-0.81801	0.00843187		WSB2	1.73	0.00872286	0.0696274	Hypermethylation(1816)
						COPS7A	-0.817695	0.000438778		SPINK6	1.73	0.00579171	0.0537583	Hypermethylation(1816)
						POLR2M	-0.817654	0.00205479		SCNN1D	1.73	0.00405177	0.0422122	Hypermethylation(1816)
						ZNF507	-0.817374	0.00078232		PSEN2	1.73	0.0264975	0.144564	Hypermethylation(1816)
						EEF1G	-0.817235	0.000270207		KDR	1.73	0.0395066	0.189629	Hypermethylation(1816)
						TRAPPC11	-0.816902	0.00816907		DST	1.73	0.0370232	0.182592	Hypermethylation(1816)
						LRRC57	-0.816881	0.000454914		DBF4	1.73	0.00102261	0.0192878	Hypermethylation(1816)
						KIF27	-0.81622	0.0440503		CLDN7	1.73	0.00258218	0.0325912	Hypermethylation(1816)
						CBWD2	-0.816128	0.00410189		C8orf33	1.73	0.0011757	0.0209681	Hypermethylation(1816)
						CEP85L	-0.816001	2.32e-05		VPS37B	1.72	0.012027	0.0842862	Hypermethylation(1816)
						PGAM2	-0.81587	0.0033466		PCDHA2	1.72	0.0051624	0.0492466	Hypermethylation(1816)
						NRAS	-0.815798	0.000461539		PARP15	1.72	0.0417647	0.197762	Hypermethylation(1816)
						CEP350	-0.815023	0.0480161		NUP205	1.72	0.0179137	0.110853	Hypermethylation(1816)
						ZFYVE21	-0.815019	7.69e-05		LYG1	1.72	0.00190308	0.0271692	Hypermethylation(1816)
						FBXO45	-0.814848	0.000407034		CYB5A	1.72	0.00140414	0.0231246	Hypermethylation(1816)
						PTER	-0.814843	7.7e-05		CBY3	1.72	0.0216654	0.12812	Hypermethylation(1816)
						PLEKHA3	-0.814815	0.00248824		AP2M1	1.72	0.00134859	0.0225573	Hypermethylation(1816)
						DPY19L1	-0.814583	0.000940343		ZIC1	1.71	0.0281775	0.150686	Hypermethylation(1816)
						AC132872.2	-0.814506	0.0485331		RHPN1	1.71	0.0198396	0.12005	Hypermethylation(1816)
						RSF1	-0.814417	0.00235644		PCSK1N	1.71	0.0434996	0.203028	Hypermethylation(1816)
						FAM73A	-0.814213	0.00331469		NOP56	1.71	0.0463772	0.213058	Hypermethylation(1816)
						SUN1	-0.81363	0.00182762		MCM3AP	1.71	0.00608268	0.0555252	Hypermethylation(1816)
						FNBP4	-0.813526	9.26e-05		LRRC61	1.71	0.00403765	0.042084	Hypermethylation(1816)
						SEC24A	-0.813311	0.000109291		KRTAP4-8	1.71	0.00895951	0.0698754	Hypermethylation(1816)
						CROT	-0.813068	0.00155953		IL2RB	1.71	0.00886677	0.0698754	Hypermethylation(1816)
						HNRNPH3	-0.813045	0.000812743		FER1L5	1.71	0.0291615	0.15424	Hypermethylation(1816)
						MRE11A	-0.81304	0.00161339		ENDOD1	1.71	0.0079513	0.0667311	Hypermethylation(1816)
						LAYN	-0.812985	0.00650517		CUL2	1.71	0.00701885	0.0615589	Hypermethylation(1816)
						PIKFYVE	-0.812942	0.00706606		CCDC181	1.71	0.00390955	0.0412748	Hypermethylation(1816)
						C1orf194	-0.812547	0.0354643		VTCN1	1.7	0.0141855	0.094128	Hypermethylation(1816)
						BIRC2	-0.812242	0.000354217		VPS13D	1.7	0.018925	0.115695	Hypermethylation(1816)
						RTN3	-0.811899	0.00510992		UBXN1	1.7	0.00853981	0.0688326	Hypermethylation(1816)
						DUSP1	-0.811891	0.00238951		RHBDF1	1.7	0.013666	0.0915877	Hypermethylation(1816)
						CCNA1	-0.811855	0.0014446		MAD2L1BP	1.7	0.0024686	0.0316368	Hypermethylation(1816)
						CS	-0.811271	0.000471197		LRRN1	1.7	0.0255981	0.142404	Hypermethylation(1816)
						GALNT2	-0.811136	0.000219273		HERPUD2	1.7	0.0226396	0.131555	Hypermethylation(1816)
						EIF2B2	-0.811109	0.000292969		FAM169A	1.7	0.0255981	0.142404	Hypermethylation(1816)
						RWDD3	-0.810728	0.00381704		EFCAB6	1.7	0.00649345	0.058148	Hypermethylation(1816)
						SUGCT	-0.810595	0.00586862		CDC42	1.7	0.00337771	0.0379153	Hypermethylation(1816)
						NECAP2	-0.810546	0.00559868		CACNA2D3	1.7	0.014708	0.0963731	Hypermethylation(1816)
						GPR75-ASB3	-0.810261	0.00205465		BTG2	1.7	0.00919061	0.0709387	Hypermethylation(1816)
						CCDC66	-0.809943	0.000969821		AHR	1.7	0.00148441	0.0234217	Hypermethylation(1816)
						TUFT1	-0.8098	0.0188048		TINAG	1.69	0.00448626	0.0453701	Hypermethylation(1816)
						MBNL2	-0.809432	0.0398444		SH3RF2	1.69	0.00207167	0.0281721	Hypermethylation(1816)
						ZNF224	-0.808582	0.0446311		SERPINB1	1.69	0.0106454	0.0784167	Hypermethylation(1816)
						BC032415	-0.808483	0.0330273		RRAS2	1.69	0.0226139	0.131555	Hypermethylation(1816)
						TMEM106C	-0.808259	0.000458415		RNF20	1.69	5.26e-05	0.00489952	Hypermethylation(1816)
						ERCC6L2	-0.807839	0.00581862		GOLGA8J	1.69	0.00258881	0.0325912	Hypermethylation(1816)
						UEVLD	-0.807608	0.00593064		FGF13	1.69	0.000691079	0.0161797	Hypermethylation(1816)
						DGKH	-0.807513	0.00190341		EIF3M	1.69	0.00214758	0.0287066	Hypermethylation(1816)
						GLTP	-0.80733	0.00764548		TAF13	1.68	0.00277936	0.0338551	Hypermethylation(1816)
						ZFR	-0.8072	1.51e-05		SLC37A4	1.68	0.010987	0.0801789	Hypermethylation(1816)
						NRP2	-0.806589	0.000442949		SKIV2L	1.68	0.00325705	0.037204	Hypermethylation(1816)
						GPCPD1	-0.806497	0.0182788		OMD	1.68	0.0241655	0.137188	Hypermethylation(1816)
						SSFA2	-0.806216	0.00225339		MT1B	1.68	0.0070625	0.0616921	Hypermethylation(1816)
						DYNLT3	-0.80532	1.48e-05		KCTD7	1.68	0.00312851	0.0362977	Hypermethylation(1816)
						ARHGAP10	-0.804956	0.00312228		GNGT1	1.68	0.00133677	0.0224366	Hypermethylation(1816)
						ARHGAP11A	-0.804889	0.0252003		FAM222B	1.68	0.0228935	0.132659	Hypermethylation(1816)
						EHF	-0.804486	0.0123955		CHD1L	1.68	0.0113763	0.0821918	Hypermethylation(1816)
						SCAMP1	-0.804433	0.000933973		BRD2	1.68	0.0393796	0.189396	Hypermethylation(1816)
						MLF1IP	-0.80415	0.000559528		ATP6AP1L	1.68	0.0330537	0.169254	Hypermethylation(1816)
						RIBC1	-0.803882	0.0028586		ALDOA	1.68	0.00372963	0.0405406	Hypermethylation(1816)
						OSBPL9	-0.803881	0.00347988		ZNF304	1.67	0.0491491	0.222893	Hypermethylation(1816)
						PDXDC1	-0.80387	0.000672712		TRMT12	1.67	3.6e-05	0.00401359	Hypermethylation(1816)
						CNKSR3	-0.803754	0.00116799		TBX20	1.67	0.000383135	0.0122694	Hypermethylation(1816)
						2019-09-07	-0.803583	0.000569587		TAF10	1.67	0.00268069	0.0329751	Hypermethylation(1816)
						PTGDS	-0.803354	0.0254416		SLC6A2	1.67	0.0391456	0.188713	Hypermethylation(1816)
						ANK2	-0.803213	0.00482987		RAD54B	1.67	0.00977434	0.0740616	Hypermethylation(1816)
						ZNF655	-0.80234	0.00320321		PEX2	1.67	0.0314002	0.162815	Hypermethylation(1816)
						TTK	-0.802249	0.0496569		NDUFA7	1.67	0.037271	0.183233	Hypermethylation(1816)
						VPS13B	-0.801979	0.0441563		MS4A12	1.67	0.00111808	0.0202966	Hypermethylation(1816)
						TXNDC16	-0.801841	0.027245		LECT2	1.67	0.0121986	0.0851447	Hypermethylation(1816)
						WDR20	-0.801396	0.00156567		KCNIP2	1.67	0.013666	0.0915877	Hypermethylation(1816)
						FAM206A	-0.800666	0.00196682		CETP	1.67	0.0106906	0.0786081	Hypermethylation(1816)
						COLCA2	-0.800557	0.000176527		ATP5SL	1.67	0.00895951	0.0698754	Hypermethylation(1816)
						CEP120	-0.800512	0.018541		ATP2C2	1.67	0.0125319	0.086169	Hypermethylation(1816)
						METTL15	-0.800363	6.18e-05		ARL1	1.67	0.0314002	0.162815	Hypermethylation(1816)
						PRR14L	-0.800039	0.00346279		APCS	1.67	0.0314002	0.162815	Hypermethylation(1816)
						GSKIP	-0.799837	6.12e-05		TRIM34	1.66	0.0416369	0.197418	Hypermethylation(1816)
						GSE1	-0.79961	0.00870276		RBM33	1.66	0.0437301	0.20393	Hypermethylation(1816)
						CDC5L	-0.799506	0.00215451		PRF1	1.66	0.00902551	0.0700022	Hypermethylation(1816)
						DNAJC27	-0.799041	0.00386967		NEURL1B	1.66	0.00631812	0.0571061	Hypermethylation(1816)
						PDE8B	-0.798562	0.00607215		MRGPRX2	1.66	0.00825742	0.0678204	Hypermethylation(1816)
						KMT2A	-0.798203	0.0277614		EPPIN-WFDC6	1.66	0.0320089	0.165277	Hypermethylation(1816)
						LTN1	-0.798103	0.0371639		EPPIN	1.66	0.0320089	0.165277	Hypermethylation(1816)
						CLNS1A	-0.798014	0.000617754		CDH18	1.66	0.00567949	0.0528928	Hypermethylation(1816)
						ARFGEF1	-0.797513	0.00693105		C10orf11	1.66	0.00410267	0.0426442	Hypermethylation(1816)
						ESCO2	-0.796891	0.00160866		ZNF556	1.65	0.00244044	0.0313493	Hypermethylation(1816)
						PRDX6	-0.796532	0.00032393		TBC1D14	1.65	0.00144359	0.0234217	Hypermethylation(1816)
						RBM25	-0.796202	0.00663225		SLC25A28	1.65	0.0183634	0.113093	Hypermethylation(1816)
						KDM3A	-0.795092	0.00996758		RBM24	1.65	0.0181077	0.111867	Hypermethylation(1816)
						EXO5	-0.795021	0.0294534		PYROXD1	1.65	0.0115549	0.0825369	Hypermethylation(1816)
						KIF14	-0.794785	0.0377678		PGAM4	1.65	0.00196412	0.0277326	Hypermethylation(1816)
						DERA	-0.794574	0.00322528		PDE4B	1.65	0.00649346	0.058148	Hypermethylation(1816)
						NUCB2	-0.794407	0.00857348		FKTN	1.65	0.00217339	0.0289659	Hypermethylation(1816)
						SVBP	-0.793975	0.00211673		COPS6	1.65	7.72e-06	0.00179507	Hypermethylation(1816)
						SPOPL	-0.793753	4.66e-06		TBR1	1.64	0.0298137	0.156976	Hypermethylation(1816)
						USP34	-0.793434	0.00704043		SLC35G3	1.64	0.00435739	0.044406	Hypermethylation(1816)
						PREX2	-0.793145	0.0145266		SCAND1	1.64	0.00165515	0.0249105	Hypermethylation(1816)
						MYEF2	-0.793117	0.00410959		RBM15	1.64	0.0346423	0.175194	Hypermethylation(1816)
						STYX	-0.792993	0.00142215		RASGRF1	1.64	0.0445231	0.20664	Hypermethylation(1816)
						PSMD10	-0.792794	0.00287079		PGLS	1.64	0.00334376	0.0376677	Hypermethylation(1816)
						ZNF28	-0.792711	0.00110146		FHL5	1.64	0.00259128	0.0325912	Hypermethylation(1816)
						DTD1	-0.792629	0.00383128		BNC1	1.64	0.0299815	0.157641	Hypermethylation(1816)
						PKN2	-0.792528	0.01203		BCL2L2	1.64	0.00722421	0.0627927	Hypermethylation(1816)
						SOCS4	-0.79242	0.00188825		TTC3	1.63	0.0316542	0.163907	Hypermethylation(1816)
						RBMXL1	-0.791947	0.000137998		SLK	1.63	0.0278661	0.14934	Hypermethylation(1816)
						PRMT3	-0.791743	0.000499847		PASK	1.63	0.00651497	0.0582564	Hypermethylation(1816)
						ANKRD7	-0.791555	0.0011651		LOC728485	1.63	0.00864534	0.0691421	Hypermethylation(1816)
						TPR	-0.791477	0.00575219		GPR19	1.63	0.027753	0.148854	Hypermethylation(1816)
						ADAM22	-0.79136	0.0160827		GOT1	1.63	0.000949129	0.0184996	Hypermethylation(1816)
						GLOD4	-0.79135	0.000958287		GALNTL5	1.63	0.00495631	0.0478715	Hypermethylation(1816)
						SLC12A6	-0.791051	0.0198885		EPB41	1.63	0.0258414	0.142802	Hypermethylation(1816)
						TMEM43	-0.791033	0.00164915		DEF8	1.63	0.00882376	0.0698754	Hypermethylation(1816)
						RNGTT	-0.790432	0.00271121		DAND5	1.63	0.0108818	0.0797162	Hypermethylation(1816)
						BAG5	-0.790334	6.47e-05		CT47A9	1.63	0.0129293	0.0879318	Hypermethylation(1816)
						RTCB	-0.790295	0.00039814		CT47A8	1.63	0.0129293	0.0879318	Hypermethylation(1816)
						ZNF75A	-0.790267	0.00488047		CT47A5	1.63	0.0129293	0.0879318	Hypermethylation(1816)
						ACAP2	-0.790169	0.0050491		CT47A4	1.63	0.0129293	0.0879318	Hypermethylation(1816)
						CASC4	-0.790098	0.00247857		CT47A3	1.63	0.0129293	0.0879318	Hypermethylation(1816)
						TEX2	-0.790066	0.00190275		CT47A2	1.63	0.0129293	0.0879318	Hypermethylation(1816)
						SLC26A9	-0.788525	0.0322313		CT47A12	1.63	0.0129293	0.0879318	Hypermethylation(1816)
						PRMT2	-0.78811	0.000898535		CT47A1	1.63	0.0129293	0.0879318	Hypermethylation(1816)
						SSX2IP	-0.788	0.000381876		CT47A11	1.63	0.0129293	0.0879318	Hypermethylation(1816)
						SSRP1	-0.787814	0.00162454		CT47A10	1.63	0.0129293	0.0879318	Hypermethylation(1816)
						B4GALNT2	-0.787094	0.0381629		CRP	1.63	0.0192229	0.117025	Hypermethylation(1816)
						ZNF563	-0.786349	0.00020719		ARNT2	1.63	0.0280217	0.149986	Hypermethylation(1816)
						MTR	-0.786133	0.0193126		PACSIN1	1.62	0.0226139	0.131555	Hypermethylation(1816)
						NFIB	-0.786132	0.0458892		OR4N2	1.62	0.0220037	0.129646	Hypermethylation(1816)
						DNAJB14	-0.78604	0.00363388		MAL2	1.62	0.0180252	0.111452	Hypermethylation(1816)
						TMEM9B	-0.785986	0.00099313		IER3	1.62	0.00598879	0.0549207	Hypermethylation(1816)
						TDO2	-0.785946	0.042234		IAH1	1.62	0.000770454	0.016982	Hypermethylation(1816)
						DDX46	-0.78586	0.00363863		GAGE8	1.62	0.00865397	0.0691981	Hypermethylation(1816)
						LNX2	-0.785516	0.00391413		GAGE2E	1.62	0.00865397	0.0691981	Hypermethylation(1816)
						NSUN6	-0.785476	0.0082499		EFCAB14	1.62	0.0220037	0.129646	Hypermethylation(1816)
						PTBP2	-0.785446	0.00396627		C14orf79	1.62	0.00034995	0.0117682	Hypermethylation(1816)
						CFDP1	-0.785226	0.00651369		BPIFC	1.62	0.0104623	0.0774204	Hypermethylation(1816)
						RHOT1	-0.784997	0.00495079		RP1	1.61	0.0260086	0.143382	Hypermethylation(1816)
						VPS13C	-0.784862	0.000950117		RECK	1.61	0.0260086	0.143382	Hypermethylation(1816)
						SENP1	-0.784234	0.00333876		RBM4	1.61	0.0260086	0.143382	Hypermethylation(1816)
						SLC35A3	-0.784231	0.000460034		RBBP9	1.61	0.00377011	0.0405933	Hypermethylation(1816)
						DDX50	-0.78416	0.000704576		OR56A1	1.61	0.00285703	0.0345248	Hypermethylation(1816)
						CEP57	-0.78415	0.0094813		OR51I1	1.61	0.0260086	0.143382	Hypermethylation(1816)
						ZNF518B	-0.783939	0.00281041		MTERF2	1.61	0.0260086	0.143382	Hypermethylation(1816)
						PHF3	-0.78387	0.0329473		MSANTD4	1.61	0.0266705	0.145048	Hypermethylation(1816)
						SGTB	-0.783703	5.51e-05		HEPACAM	1.61	0.0363517	0.180543	Hypermethylation(1816)
						CTNNA1	-0.783512	0.000201633		FOXA2	1.61	0.00163344	0.024883	Hypermethylation(1816)
						EID1	-0.783314	0.000731127		DDIT4	1.61	0.0178208	0.110517	Hypermethylation(1816)
						ADCY8	-0.782583	0.0362545		CLCC1	1.61	0.0156439	0.101015	Hypermethylation(1816)
						ARFIP1	-0.782433	0.00146674		ZNHIT6	1.6	0.000821331	0.017514	Hypermethylation(1816)
						FPGT	-0.782303	0.00492341		TRIP11	1.6	0.0139398	0.0930924	Hypermethylation(1816)
						ADAM10	-0.782261	0.0012582		SV2A	1.6	0.0132055	0.0894034	Hypermethylation(1816)
						DOPEY1	-0.78207	0.011006		STRIP1	1.6	0.00517107	0.0493223	Hypermethylation(1816)
						SLC31A2	-0.781325	0.00154977		SPRED1	1.6	0.00332391	0.0375749	Hypermethylation(1816)
						AC003002.4	-0.780993	0.0167644		PLSCR4	1.6	0.0397942	0.190579	Hypermethylation(1816)
						CAPN7	-0.780918	0.00125902		OPRK1	1.6	0.0410479	0.195221	Hypermethylation(1816)
						NAB1	-0.780446	0.000710899		MATK	1.6	0.00879761	0.069863	Hypermethylation(1816)
						ZHX1	-0.780443	7.92e-05		F12	1.6	0.0102572	0.0763226	Hypermethylation(1816)
						MB	-0.780362	0.02761		ELMO1	1.6	0.00947651	0.0725381	Hypermethylation(1816)
						CEP70	-0.780189	0.0381982		CD81	1.6	0.0049544	0.0478715	Hypermethylation(1816)
						YWHAZ	-0.779798	0.00152086		CCR2	1.6	0.00853635	0.0688083	Hypermethylation(1816)
						RPA4	-0.779769	0.00276272		CCL5	1.6	0.00738669	0.0635463	Hypermethylation(1816)
						EFR3A	-0.779742	0.00219506		C8orf37	1.6	0.0473971	0.216719	Hypermethylation(1816)
						ODC1	-0.779598	0.0159539		TMEM68	1.59	0.0295265	0.155846	Hypermethylation(1816)
						NEK1	-0.779407	0.0338026		SRSF7	1.59	0.0235165	0.134489	Hypermethylation(1816)
						LZTFL1	-0.779405	0.00258842		PPAP2B	1.59	0.00689412	0.0608415	Hypermethylation(1816)
						KRTAP21-1	-0.779165	0.0137394		NHP2	1.59	0.0224862	0.131426	Hypermethylation(1816)
						CALCOCO2	-0.778775	0.000977984		MPHOSPH10	1.59	0.0158266	0.101505	Hypermethylation(1816)
						TTC33	-0.77828	0.000466633		ZNF571	1.58	0.00152071	0.0237771	Hypermethylation(1816)
						VMP1	-0.777981	6.86e-06		TOP1MT	1.58	0.00868977	0.0694235	Hypermethylation(1816)
						PID1	-0.77798	0.0392179		RNASE10	1.58	0.0379839	0.185456	Hypermethylation(1816)
						KDELC2	-0.777977	0.0207376		PSMG3	1.58	0.0241292	0.137056	Hypermethylation(1816)
						BACH1	-0.77787	0.00424471		PPP1R13B	1.58	0.0480466	0.219114	Hypermethylation(1816)
						RBM14-RBM4	-0.777694	0.0194948		MEAF6	1.58	0.027506	0.14794	Hypermethylation(1816)
						C9orf62	-0.777385	0.0200234		KRTAP10-6	1.58	0.0118275	0.083453	Hypermethylation(1816)
						EIF5	-0.77691	0.0238104		KRTAP10-12	1.58	0.0301299	0.158086	Hypermethylation(1816)
						RAB3B	-0.776803	0.0211533		IDS	1.58	0.012027	0.0842862	Hypermethylation(1816)
						RSU1	-0.776651	0.000491406		CYB561	1.58	0.0494719	0.224101	Hypermethylation(1816)
						NMT2	-0.77662	0.00187221		CCL5	1.58	0.00447909	0.0453261	Hypermethylation(1816)
						LPXN	-0.776434	0.0119585		C9orf47	1.58	0.012027	0.0842862	Hypermethylation(1816)
						TTC34	-0.776154	0.0197467		C1orf27	1.58	0.0102919	0.0764889	Hypermethylation(1816)
						HK2	-0.77571	0.000681049		C17orf104	1.58	0.0261787	0.143627	Hypermethylation(1816)
						WDR60	-0.775668	0.00248994		ARHGAP17	1.58	0.00876561	0.0696736	Hypermethylation(1816)
						CXorf24	-0.775518	0.006468		XRN2	1.57	0.00787253	0.0662497	Hypermethylation(1816)
						THYN1	-0.775219	0.00242779		VGLL4	1.57	0.000984156	0.0188648	Hypermethylation(1816)
						VEGFC	-0.774795	0.000186413		TBC1D2	1.57	0.00957827	0.0731474	Hypermethylation(1816)
						CCNE2	-0.774653	4.3e-05		STK3	1.57	0.00471616	0.0468163	Hypermethylation(1816)
						RBM41	-0.774467	0.0121097		RGS20	1.57	0.00601941	0.0551135	Hypermethylation(1816)
						ENOPH1	-0.774451	0.00130087		PPIL2	1.57	0.00668781	0.0593957	Hypermethylation(1816)
						CUL5	-0.774114	0.0012774		HID1	1.57	0.0151381	0.0985093	Hypermethylation(1816)
						MIPOL1	-0.774	0.00260154		FDFT1	1.57	0.038549	0.186653	Hypermethylation(1816)
						CCDC127	-0.77397	0.0117129		CALB1	1.57	0.00092961	0.0183407	Hypermethylation(1816)
						AC022498.1	-0.77372	0.00561509		RFK	1.56	0.0439458	0.20468	Hypermethylation(1816)
						ATG16L2	-0.7735	0.000492956		PAX9	1.56	0.00459427	0.0460637	Hypermethylation(1816)
						MATR3	-0.772846	0.0011299		C14orf79	1.56	0.0494161	0.22389	Hypermethylation(1816)
						TMEM31	-0.772829	0.0312673		ATMIN	1.56	0.00937185	0.0719677	Hypermethylation(1816)
						WRB	-0.772674	0.0137701		AKIP1	1.56	0.0282705	0.151023	Hypermethylation(1816)
						SCN11A	-0.772022	0.000809605		TG	1.55	0.0098949	0.0746979	Hypermethylation(1816)
						PTPRG	-0.77175	0.0309152		REP15	1.55	0.00649347	0.058148	Hypermethylation(1816)
						ZNF382	-0.771723	0.0145165		RABGEF1	1.55	0.0427879	0.201256	Hypermethylation(1816)
						SPIDR	-0.771512	0.000764022		PNMA2	1.55	0.0498974	0.225319	Hypermethylation(1816)
						ZMYM2	-0.771371	0.00489462		MCFD2	1.55	0.0101987	0.0759789	Hypermethylation(1816)
						KPNB1	-0.771131	0.000373126		LRRC49	1.55	0.0133184	0.090008	Hypermethylation(1816)
						MTRF1L	-0.770939	0.00604935		LANCL2	1.55	0.0404926	0.193191	Hypermethylation(1816)
						TAX1BP3	-0.770816	0.00352927		ID2	1.55	0.0194207	0.117962	Hypermethylation(1816)
						TMEM141	-0.77081	0.0029905		CHGB	1.55	0.0225723	0.131555	Hypermethylation(1816)
						MCM8	-0.770719	0.00338246		CEP57L1	1.55	0.00630575	0.0570153	Hypermethylation(1816)
						RPS6KB1	-0.77071	0.00304346		BARX2	1.55	0.0222907	0.130913	Hypermethylation(1816)
						TMEM19	-0.770678	0.00168441		ZCCHC13	1.54	0.0118539	0.083529	Hypermethylation(1816)
						TRMT2B	-0.770675	0.0086869		RAD21	1.54	0.0186995	0.114654	Hypermethylation(1816)
						ACSL1	-0.770664	0.0076931		PEF1	1.54	0.0116258	0.0828808	Hypermethylation(1816)
						TYW1	-0.770353	0.0150458		OR6K3	1.54	0.00423602	0.0436376	Hypermethylation(1816)
						NOL8	-0.770299	0.00600334		MSMP	1.54	0.00058216	0.0148353	Hypermethylation(1816)
						WDFY1	-0.770233	0.00420895		LYST	1.54	0.0441643	0.205498	Hypermethylation(1816)
						GTF2E1	-0.770004	0.0395723		LTBR	1.54	0.00326313	0.0372234	Hypermethylation(1816)
						UACA	-0.769982	0.0122108		GRAP	1.54	0.0103717	0.0768873	Hypermethylation(1816)
						CUL4B	-0.769767	0.00213685		FBXO45	1.54	0.00470227	0.0467026	Hypermethylation(1816)
						PRPF39	-0.769646	0.00199995		EPHB3	1.54	0.00586148	0.0540086	Hypermethylation(1816)
						CLEC12B	-0.76959	2.88e-05		CYR61	1.54	0.00147592	0.0234217	Hypermethylation(1816)
						BET1	-0.769227	0.00382752		CWC22	1.54	0.000192706	0.00885129	Hypermethylation(1816)
						PLEKHF2	-0.769192	0.0102328		C16orf52	1.54	0.000975785	0.0187479	Hypermethylation(1816)
						POLR2B	-0.769167	0.000677873		SLC29A1	1.53	0.013666	0.0915877	Hypermethylation(1816)
						PABPC3	-0.769128	0.000812543		NICN1	1.53	0.0252983	0.141163	Hypermethylation(1816)
						CALM1	-0.76906	0.00395824		HMGCS2	1.53	0.00239365	0.030912	Hypermethylation(1816)
						NEURL1	-0.769023	0.000482857		FAM168B	1.53	0.024462	0.13816	Hypermethylation(1816)
						RP11-139J15.7	-0.768448	0.0430772		C4orf33	1.53	0.0228081	0.132258	Hypermethylation(1816)
						BTRC	-0.767853	0.00267082		BTN2A1	1.53	0.00416381	0.0430984	Hypermethylation(1816)
						TUBA1A	-0.767736	0.00132128		ATP2B4	1.53	0.00276365	0.0337193	Hypermethylation(1816)
						HERC3	-0.767639	0.0306362		ANXA2R	1.53	0.0426665	0.200821	Hypermethylation(1816)
						POLR3GL	-0.767506	0.00609041		AMBN	1.53	0.0245073	0.138249	Hypermethylation(1816)
						SIM1	-0.76747	0.00168593		ZBTB45	1.52	0.00656056	0.0585617	Hypermethylation(1816)
						SLC4A4	-0.766336	0.00108433		TNP2	1.52	0.0106579	0.0784978	Hypermethylation(1816)
						EGLN3	-0.76624	0.000328715		TMEM245	1.52	0.0165925	0.104782	Hypermethylation(1816)
						MRFAP1L1	-0.766189	0.0314484		RAB11FIP3	1.52	0.0170231	0.106818	Hypermethylation(1816)
						BTBD1	-0.765803	0.000436815		PTPN6	1.52	0.0464198	0.21322	Hypermethylation(1816)
						ATP6AP2	-0.765647	0.00258053		FOXD4L6	1.52	0.000708531	0.0163629	Hypermethylation(1816)
						PNPLA6	-0.765306	0.00220224		DPP8	1.52	0.00857316	0.0688877	Hypermethylation(1816)
						RNF20	-0.765257	0.00516452		TTPAL	1.51	0.014708	0.0963731	Hypermethylation(1816)
						TUBGCP3	-0.765203	0.00887342		SYT6	1.51	0.00698211	0.06136	Hypermethylation(1816)
						ZC3H15	-0.765201	0.000520712		NPHS1	1.51	0.00580493	0.0538664	Hypermethylation(1816)
						NET1	-0.765169	0.00097316		INPP5E	1.51	0.0268135	0.145667	Hypermethylation(1816)
						YWHAQ	-0.765158	0.000569447		HMHB1	1.51	0.0314945	0.163218	Hypermethylation(1816)
						ERLIN1	-0.765117	0.00781776		GOSR1	1.51	0.0109982	0.0801789	Hypermethylation(1816)
						RSBN1L	-0.765115	0.000145335		CYTH1	1.51	0.00403943	0.0420987	Hypermethylation(1816)
						P3H2	-0.76496	0.000729751		CMTR1	1.51	0.0157916	0.101505	Hypermethylation(1816)
						ARPC1A	-0.764508	0.0120096		CCDC69	1.51	0.0158266	0.101505	Hypermethylation(1816)
						TCF12	-0.76427	0.00669733		CBWD6	1.51	0.0090069	0.0698917	Hypermethylation(1816)
						DCUN1D4	-0.764268	0.00495329		C9orf91	1.51	0.0266727	0.145058	Hypermethylation(1816)
						NMD3	-0.764159	0.000251916		A4GALT	1.51	0.0119942	0.0841891	Hypermethylation(1816)
						LRRC49	-0.764114	0.00900644		ZNF597	1.5	0.0289127	0.15329	Hypermethylation(1816)
						REP15	-0.764056	0.0122151		TMEM55B	1.5	0.0228306	0.132353	Hypermethylation(1816)
						IFITM10	-0.763279	0.00531863		TMEM263	1.5	0.00816486	0.0673705	Hypermethylation(1816)
						EIF2AK1	-0.76311	0.0103698		SERPINA2	1.5	0.00432158	0.044142	Hypermethylation(1816)
						CXCL8	-0.762789	0.00496836		RPE65	1.5	0.000989315	0.0189446	Hypermethylation(1816)
						ASCC1	-0.762428	0.0038232		RIPK1	1.5	0.00797858	0.0667311	Hypermethylation(1816)
						ATP2B3	-0.761937	0.00452644		RGS3	1.5	0.0394243	0.189532	Hypermethylation(1816)
						TGFB1	-0.76188	0.00241296		PURB	1.5	0.0274856	0.147871	Hypermethylation(1816)
						MSC	-0.761834	0.000125		MEST	1.5	0.0394243	0.189532	Hypermethylation(1816)
						FOCAD	-0.761787	0.00381644		MALSU1	1.5	0.0282165	0.150803	Hypermethylation(1816)
						TCP1	-0.761493	0.000181474		FBXO4	1.5	0.00797858	0.0667311	Hypermethylation(1816)
						RBM4B	-0.761424	0.00678746		EEPD1	1.5	0.0470447	0.215505	Hypermethylation(1816)
						SEC61A2	-0.761155	0.00624513		2019-12-01	1.5	0.0445397	0.206686	Hypermethylation(1816)
						PCMTD1	-0.760972	0.0325647		CDC73	1.5	0.0020274	0.0281721	Hypermethylation(1816)
						ARPC5	-0.760864	0.000388859		C9orf24	1.5	0.000221414	0.00951612	Hypermethylation(1816)
						ELP3	-0.760349	0.00141291		C7orf34	1.5	0.0403109	0.192553	Hypermethylation(1816)
						TCERG1	-0.760291	0.00051286		ADIPOR1	1.5	0.0362341	0.180284	Hypermethylation(1816)
						NMU	-0.759778	0.00179296		ZNF670	1.49	0.0033629	0.0378391	Hypermethylation(1816)
						XPO1	-0.759273	0.00404761		USP2	1.49	0.00075999	0.0168535	Hypermethylation(1816)
						KIAA0753	-0.758757	0.00224994		TTC39A	1.49	0.00288495	0.0347018	Hypermethylation(1816)
						RMND5A	-0.758755	1.22e-05		STATH	1.49	0.00998657	0.0750665	Hypermethylation(1816)
						DIP2B	-0.758576	0.00441536		SLC6A12	1.49	0.0303981	0.159143	Hypermethylation(1816)
						MGEA5	-0.758409	0.0200352		RBMY1F	1.49	0.0120509	0.0844217	Hypermethylation(1816)
						NCAPG	-0.758274	0.000253352		PARM1	1.49	0.00998657	0.0750665	Hypermethylation(1816)
						PSIP1	-0.758224	0.0171264		OR2G3	1.49	0.014708	0.0963731	Hypermethylation(1816)
						TRAM1	-0.757986	5.48e-05		MXRA5	1.49	0.0254586	0.141931	Hypermethylation(1816)
						IPP	-0.757149	0.0407522		IL1A	1.49	0.0119699	0.0840352	Hypermethylation(1816)
						HMGCR	-0.756957	0.00498577		IGDCC4	1.49	0.0381361	0.185995	Hypermethylation(1816)
						TMEM248	-0.756919	3.47e-05		GRB2	1.49	0.0217348	0.128478	Hypermethylation(1816)
						USP47	-0.756862	0.000451467		FKBP3	1.49	0.0158266	0.101505	Hypermethylation(1816)
						STAB2	-0.756647	0.0369721		EXOSC1	1.49	0.0241464	0.137112	Hypermethylation(1816)
						ZNF426	-0.756563	0.00659749		C10orf62	1.49	0.000535222	0.014469	Hypermethylation(1816)
						CFL2	-0.756451	3.46e-06		ZDHHC8	1.48	0.0130731	0.0886966	Hypermethylation(1816)
						HAT1	-0.756392	0.000278847		SLC18A2	1.48	0.00214758	0.0287066	Hypermethylation(1816)
						PINK1	-0.756229	0.000146896		RGL2	1.48	0.00224757	0.0296809	Hypermethylation(1816)
						ZNF782	-0.755826	0.000362577		P4HA3	1.48	0.0498016	0.225056	Hypermethylation(1816)
						CCDC80	-0.75579	0.0138452		MST1L	1.48	0.0216297	0.127959	Hypermethylation(1816)
						MATN3	-0.755632	0.00370664		GTF2IRD2B	1.48	0.00011783	0.00717919	Hypermethylation(1816)
						SENP8	-0.755516	0.0250522		GTF2IRD2	1.48	0.00011783	0.00717919	Hypermethylation(1816)
						INTS10	-0.755355	0.00180442		DPH3P1	1.48	0.0184925	0.113647	Hypermethylation(1816)
						OTOA	-0.755187	0.0198119		CLDN18	1.48	0.0216297	0.127959	Hypermethylation(1816)
						GINS4	-0.754926	0.00721772		WDR54	1.47	0.00654879	0.0584779	Hypermethylation(1816)
						FSD1L	-0.754573	0.00068857		TTC8	1.47	0.00904527	0.0701344	Hypermethylation(1816)
						COBLL1	-0.754071	0.0134833		TTC7B	1.47	0.0380514	0.185689	Hypermethylation(1816)
						FAM124B	-0.754043	0.0163489		NUMA1	1.47	0.0125319	0.086169	Hypermethylation(1816)
						CEP162	-0.753767	0.010808		NNAT	1.47	0.0365832	0.181384	Hypermethylation(1816)
						UBA3	-0.753717	9.38e-05		FAM73A	1.47	0.0123659	0.0853961	Hypermethylation(1816)
						PROSC	-0.753643	0.00215302		FAM118B	1.47	0.0159619	0.102201	Hypermethylation(1816)
						SLC35E1	-0.753615	0.000508509		CCDC181	1.47	0.0038261	0.0409047	Hypermethylation(1816)
						FAM127A	-0.753289	0.00423269		CACYBP	1.47	0.0449305	0.207947	Hypermethylation(1816)
						ADCK3	-0.753061	0.00155979		BAZ1A	1.47	0.0333346	0.170278	Hypermethylation(1816)
						ACTG1	-0.753	1.8e-05		TECPR2	1.46	0.0142536	0.0944484	Hypermethylation(1816)
						PCNP	-0.752842	0.000584691		SIX4	1.46	0.0329154	0.168713	Hypermethylation(1816)
						KNTC1	-0.752735	0.0126349		PITPNA	1.46	0.018373	0.113116	Hypermethylation(1816)
						IDH1	-0.752647	0.00122346		NFKB1	1.46	0.0161197	0.102806	Hypermethylation(1816)
						CD33	-0.752595	0.0177461		MTHFS	1.46	0.0112493	0.0814387	Hypermethylation(1816)
						GPBP1	-0.75256	0.00419154		MCM6	1.46	0.00883493	0.0698754	Hypermethylation(1816)
						DCDC2	-0.752454	0.0366176		GSTK1	1.46	0.00435601	0.044406	Hypermethylation(1816)
						NADK2	-0.752438	0.00975698		CGNL1	1.46	0.0430001	0.20182	Hypermethylation(1816)
						FKBP9	-0.752364	0.000295898		C7orf26	1.46	0.00857316	0.0688877	Hypermethylation(1816)
						NEMF	-0.751972	0.0110292		C10orf120	1.46	0.038549	0.186653	Hypermethylation(1816)
						DALRD3	-0.751846	0.0212907		ZNF626	1.45	0.011118	0.0806911	Hypermethylation(1816)
						PRIM2	-0.751763	0.00328231		USP8	1.45	0.0296704	0.156353	Hypermethylation(1816)
						CNDP2	-0.751415	0.00372484		TARS2	1.45	0.0141755	0.0941011	Hypermethylation(1816)
						FBXW8	-0.75118	0.00687833		PRLH	1.45	0.011118	0.0806911	Hypermethylation(1816)
						PRPS2	-0.750682	0.00741773		PREPL	1.45	0.0435933	0.203376	Hypermethylation(1816)
						ISPD	-0.7506	0.00143441		OR2T2	1.45	0.012374	0.0854388	Hypermethylation(1816)
						BBS7	-0.750587	0.0125282		NDST1	1.45	0.0374902	0.183962	Hypermethylation(1816)
						FBXO11	-0.750531	0.00169896		KIF2B	1.45	0.031903	0.164991	Hypermethylation(1816)
						BZW1	-0.750487	0.00276482		HNRNPU	1.45	0.0262264	0.143627	Hypermethylation(1816)
						METAP1	-0.750418	0.00540283		BIRC5	1.45	0.000156955	0.00811043	Hypermethylation(1816)
						MCCC2	-0.750364	0.017866		AMBP	1.45	0.0144908	0.0956026	Hypermethylation(1816)
						CHSY1	-0.750166	0.000765345		ALX1	1.45	0.0346341	0.175174	Hypermethylation(1816)
						OR2A42	-0.749957	0.00314705		ADAMTS12	1.45	0.00620562	0.0563024	Hypermethylation(1816)
						ZNF544	-0.749858	0.00163053		ACOT7	1.45	0.00985369	0.0744568	Hypermethylation(1816)
						SRGAP2B	-0.749727	0.000178233		ZNF677	1.44	0.00108107	0.0200636	Hypermethylation(1816)
						ZNF823	-0.749717	0.00555318		RMDN3	1.44	0.0183263	0.112919	Hypermethylation(1816)
						FOXP2	-0.749604	0.0122734		PIK3R5	1.44	0.0161932	0.102806	Hypermethylation(1816)
						CAV2	-0.749603	0.000169872		PCDH1	1.44	0.00632336	0.057149	Hypermethylation(1816)
						SMYD2	-0.749573	3.89e-05		NEURL4	1.44	0.0356231	0.178389	Hypermethylation(1816)
						MDN1	-0.749547	0.00142243		MAP3K10	1.44	0.0434996	0.203028	Hypermethylation(1816)
						KIZ	-0.749503	0.0272646		GRPEL2	1.44	0.00148451	0.0234217	Hypermethylation(1816)
						TRAPPC6B	-0.749438	0.000506324		AQP11	1.44	0.00985366	0.0744568	Hypermethylation(1816)
						PPP2R5C	-0.749241	0.00101555		ZSWIM3	1.43	0.025556	0.142254	Hypermethylation(1816)
						UTP14A	-0.749227	0.0435601		TIPIN	1.43	0.012905	0.0877931	Hypermethylation(1816)
						SART3	-0.748612	0.00237057		RBM12B	1.43	0.0385909	0.186768	Hypermethylation(1816)
						UGP2	-0.74807	0.000775397		PRDM2	1.43	0.0349401	0.176235	Hypermethylation(1816)
						PYGL	-0.74743	0.000791657		OLAH	1.43	0.0216175	0.127959	Hypermethylation(1816)
						GNG10	-0.747307	0.000125179		NUMBL	1.43	0.00650822	0.0582171	Hypermethylation(1816)
						RFC1	-0.747294	0.00591887		NSUN5	1.43	0.038443	0.186653	Hypermethylation(1816)
						GOLGA8A	-0.747269	0.00365352		MPND	1.43	0.0125319	0.086169	Hypermethylation(1816)
						PTTG1IP	-0.747119	0.000481063		INSIG2	1.43	0.00755289	0.0644924	Hypermethylation(1816)
						DHRS13	-0.747099	0.00598936		DIRAS3	1.43	0.00953108	0.0728387	Hypermethylation(1816)
						LXN	-0.746939	0.0198617		UCP2	1.42	0.00517954	0.0493939	Hypermethylation(1816)
						HNRNPU	-0.746765	0.00246618		TDRD1	1.42	0.0143763	0.0950157	Hypermethylation(1816)
						CARNMT1	-0.746445	0.00173613		SPIDR	1.42	0.038549	0.186653	Hypermethylation(1816)
						GPR31	-0.746292	0.0178951		SPATA6	1.42	0.014708	0.0963731	Hypermethylation(1816)
						PTP4A1	-0.74586	0.000464419		SPATA3	1.42	0.0127588	0.087148	Hypermethylation(1816)
						FERMT3	-0.745662	0.000531532		SDSL	1.42	0.0202549	0.121949	Hypermethylation(1816)
						IRAK4	-0.745597	6.43e-05		RAPGEFL1	1.42	0.0339429	0.17276	Hypermethylation(1816)
						POGLUT1	-0.745141	0.0051981		PSRC1	1.42	0.0230995	0.133214	Hypermethylation(1816)
						STRIP2	-0.74513	0.00354169		PHOSPHO2-KLHL23	1.42	0.0226139	0.131555	Hypermethylation(1816)
						RAB18	-0.745059	0.00065724		PHOSPHO2	1.42	0.0226139	0.131555	Hypermethylation(1816)
						FAM114A1	-0.744902	0.00975037		NR4A2	1.42	0.0245233	0.138249	Hypermethylation(1816)
						YY2	-0.744783	0.000802963		IKZF4	1.42	0.00350162	0.0389175	Hypermethylation(1816)
						SHMT2	-0.74392	0.00302298		C8orf37	1.42	0.014708	0.0963731	Hypermethylation(1816)
						SOCS3	-0.743912	0.020198		ADPRHL2	1.42	0.00960405	0.0733118	Hypermethylation(1816)
						AGBL5	-0.743836	0.0335202		SERINC2	1.41	0.0321467	0.165615	Hypermethylation(1816)
						ABCG2	-0.743335	0.0275318		RIBC2	1.41	0.0325931	0.167367	Hypermethylation(1816)
						PIGB	-0.743011	0.000193032		RFPL2	1.41	0.0113534	0.0820491	Hypermethylation(1816)
						MYO5B	-0.742885	0.00109432		PPM1D	1.41	0.00157933	0.024372	Hypermethylation(1816)
						LYN	-0.742196	0.00156202		POLR3K	1.41	0.0373019	0.183233	Hypermethylation(1816)
						ERI2	-0.742076	0.00159198		PLOD3	1.41	0.00649345	0.058148	Hypermethylation(1816)
						LPCAT2	-0.741512	0.00820772		PKN3	1.41	0.0321467	0.165615	Hypermethylation(1816)
						TRPC4	-0.741511	0.00769634		KRTAP2-3	1.41	0.0057819	0.0537004	Hypermethylation(1816)
						RWDD2B	-0.741382	0.00082055		KLHL24	1.41	0.011517	0.0823437	Hypermethylation(1816)
						NBPF10	-0.741202	0.0163102		HSFX2	1.41	0.0244161	0.138012	Hypermethylation(1816)
						MAEL	-0.741192	0.00928317		HERC4	1.41	0.00476954	0.0471929	Hypermethylation(1816)
						TIA1	-0.740968	0.000753438		FOXD4L5	1.41	0.00555497	0.0520549	Hypermethylation(1816)
						NT5DC2	-0.740397	0.0157969		CCNA1	1.41	0.0321467	0.165615	Hypermethylation(1816)
						GDI2	-0.740256	7.83e-05		C7orf65	1.41	0.0466162	0.213917	Hypermethylation(1816)
						ZDHHC7	-0.740239	0.00404862		BFAR	1.41	0.0254403	0.141848	Hypermethylation(1816)
						FAM120A	-0.740232	0.017711		ATP6V1H	1.41	0.0466162	0.213917	Hypermethylation(1816)
						HSF2BP	-0.73994	0.00143694		ANKRD34B	1.41	0.0141568	0.0940521	Hypermethylation(1816)
						IL32	-0.739778	0.0132226		ZNHIT2	1.4	0.00302752	0.035578	Hypermethylation(1816)
						OLFM1	-0.739379	0.0179709		TMEM204	1.4	0.0373072	0.183233	Hypermethylation(1816)
						ZNF410	-0.739175	0.000377373		TCEB1	1.4	0.0373072	0.183233	Hypermethylation(1816)
						CENPL	-0.73912	0.00843563		TAF5	1.4	0.0416987	0.197551	Hypermethylation(1816)
						PGBD1	-0.739095	0.0110946		PPAPDC1A	1.4	0.0136105	0.0913525	Hypermethylation(1816)
						AJUBA	-0.738786	0.00132436		NPY4R	1.4	0.0258414	0.142802	Hypermethylation(1816)
						TMEM106B	-0.738717	0.00822306		FYN	1.4	0.00923076	0.0711625	Hypermethylation(1816)
						SEC23A	-0.738645	0.0011202		FMO1	1.4	0.00746286	0.0639755	Hypermethylation(1816)
						GALNT1	-0.73862	0.00385821		CCDC73	1.4	0.0180957	0.111807	Hypermethylation(1816)
						FGFR1OP	-0.738508	0.00108926		CABP5	1.4	0.010193	0.0759789	Hypermethylation(1816)
						NPHP3-ACAD11	-0.73845	0.00830314		ZNF225	1.39	0.0135526	0.0910434	Hypermethylation(1816)
						VN1R2	-0.738427	0.0341113		XKR9	1.39	0.0398923	0.190965	Hypermethylation(1816)
						MORF4L2	-0.738379	0.0111051		TBCEL	1.39	0.020673	0.123855	Hypermethylation(1816)
						SCN7A	-0.73834	0.00839214		SLC11A1	1.39	0.0161932	0.102806	Hypermethylation(1816)
						PCCA	-0.738306	0.000352052		PSMD12	1.39	0.0408671	0.194557	Hypermethylation(1816)
						LYZL2	-0.738289	0.0189905		RBP1	1.38	0.0265491	0.144615	Hypermethylation(1816)
						PC	-0.73827	0.0191196		PRAC2	1.38	0.0280009	0.149892	Hypermethylation(1816)
						IL1RAP	-0.738216	0.0111115		GPX1	1.38	0.00423164	0.0436032	Hypermethylation(1816)
						HNRNPDL	-0.73769	0.00596935		CRBN	1.38	0.0434996	0.203028	Hypermethylation(1816)
						PITHD1	-0.737641	0.0144462		COL6A3	1.38	0.0208455	0.12459	Hypermethylation(1816)
						SEC22A	-0.737344	0.000191086		C19orf24	1.38	0.0493991	0.223834	Hypermethylation(1816)
						FAM118B	-0.737284	0.00955245		RAB40C	1.37	0.0313561	0.162792	Hypermethylation(1816)
						HBS1L	-0.737048	1.77e-05		PPP1R18	1.37	0.000424879	0.0127502	Hypermethylation(1816)
						ZNF37A	-0.736802	0.0286248		NBPF10	1.37	0.000416255	0.0126829	Hypermethylation(1816)
						ZRANB3	-0.736762	0.0238345		MCIDAS	1.37	0.00992745	0.0748588	Hypermethylation(1816)
						FECH	-0.736646	0.00010765		HOXD10	1.37	0.00884653	0.0698754	Hypermethylation(1816)
						TMEM184C	-0.736547	0.000699064		HIPK4	1.37	0.00609202	0.0555252	Hypermethylation(1816)
						SEC22C	-0.736466	0.015738		DDI1	1.37	0.0187276	0.114754	Hypermethylation(1816)
						ATP13A3	-0.736425	0.00798727		C11orf85	1.37	0.0226139	0.131555	Hypermethylation(1816)
						RPE	-0.736296	0.0161586		BRF1	1.37	0.0189983	0.116034	Hypermethylation(1816)
						ANKRD18A	-0.736245	0.00290221		AKR1E2	1.37	0.024331	0.137606	Hypermethylation(1816)
						SIRT1	-0.73624	0.0020376		AHNAK	1.37	0.0491071	0.222744	Hypermethylation(1816)
						ACTR10	-0.73612	1.38e-05		YAP1	1.36	0.0476336	0.21758	Hypermethylation(1816)
						PARP1	-0.736015	0.00109728		UGP2	1.36	0.0379984	0.185474	Hypermethylation(1816)
						THAP9	-0.735809	9.09e-05		TRAPPC13	1.36	0.0389065	0.187801	Hypermethylation(1816)
						MACF1	-0.735569	0.0222539		SPDEF	1.36	0.0181992	0.112275	Hypermethylation(1816)
						DNAJA1	-0.735368	0.00457374		RHNO1	1.36	0.038549	0.186653	Hypermethylation(1816)
						UBA2	-0.735352	0.00164635		MTFR1	1.36	0.00160389	0.0246196	Hypermethylation(1816)
						FAM104B	-0.735316	0.00026715		IQSEC1	1.36	0.00842085	0.0685084	Hypermethylation(1816)
						SLC5A3	-0.735233	0.00530719		H2AFY	1.36	0.0140097	0.0934043	Hypermethylation(1816)
						CAPZB	-0.735153	7.91e-05		GPX3	1.36	0.0261691	0.143627	Hypermethylation(1816)
						RPF1	-0.734964	0.0117251		ETV4	1.36	0.00700463	0.0614893	Hypermethylation(1816)
						ZFP37	-0.734828	0.00378981		DRG2	1.36	0.0226139	0.131555	Hypermethylation(1816)
						MTURN	-0.734716	0.026117		APOBEC2	1.36	0.00635246	0.0573386	Hypermethylation(1816)
						PTGER4	-0.734428	0.000243163		UQCRB	1.35	0.0287479	0.152625	Hypermethylation(1816)
						SCPEP1	-0.73424	0.0033703		TVP23B	1.35	0.00574993	0.0534483	Hypermethylation(1816)
						RBBP7	-0.734075	0.000250284		TMOD4	1.35	0.00016138	0.008253	Hypermethylation(1816)
						RNF6	-0.734006	0.00139159		PPP1R3G	1.35	0.00671188	0.059555	Hypermethylation(1816)
						PARK7	-0.73373	0.00200261		EPDR1	1.35	0.000109976	0.00694837	Hypermethylation(1816)
						FBXO22	-0.733676	0.00509588		CSE1L	1.35	0.0265491	0.144615	Hypermethylation(1816)
						ZNHIT6	-0.73319	0.0137821		CEACAM5	1.35	0.0238212	0.135611	Hypermethylation(1816)
						GCFC2	-0.732903	0.000795604		CCDC85C	1.35	0.0287138	0.152481	Hypermethylation(1816)
						SKAP2	-0.732873	0.0352234		WFDC11	1.34	0.0278684	0.149346	Hypermethylation(1816)
						NT5E	-0.732555	0.00395885		SRGAP3	1.34	0.0175946	0.109416	Hypermethylation(1816)
						AP3M1	-0.732409	0.00500449		MIR205HG	1.34	0.00193074	0.0275036	Hypermethylation(1816)
						MICU3	-0.732408	0.000661865		LAMB2	1.34	0.0338568	0.172418	Hypermethylation(1816)
						CBWD5	-0.73237	0.0329637		FAM63A	1.34	0.0375781	0.184239	Hypermethylation(1816)
						ZNF470	-0.732187	0.0307836		DOC2A	1.34	0.0355811	0.178207	Hypermethylation(1816)
						AMPD3	-0.732167	0.0250413		DMRT1	1.34	0.0275644	0.148153	Hypermethylation(1816)
						C3orf38	-0.731594	0.0103856		CHMP4C	1.34	0.0236831	0.135056	Hypermethylation(1816)
						DAAM1	-0.731539	0.0213851		C2CD4D	1.34	0.00975419	0.0739534	Hypermethylation(1816)
						SSBP2	-0.731523	0.00191381		ZNF14	1.33	0.0139223	0.0929877	Hypermethylation(1816)
						ZNF670	-0.731484	0.00115064		STRBP	1.33	0.0346385	0.175192	Hypermethylation(1816)
						NHLRC2	-0.731038	1.15e-05		SLC23A2	1.33	0.0208307	0.124526	Hypermethylation(1816)
						FAM199X	-0.730862	0.00534247		PTPLA	1.33	0.046124	0.212121	Hypermethylation(1816)
						EMC2	-0.730108	0.00473514		NRSN2	1.33	0.0161932	0.102806	Hypermethylation(1816)
						ATPAF1	-0.729941	0.000801582		MST1L	1.33	0.0299374	0.157445	Hypermethylation(1816)
						ZDHHC16	-0.729327	0.00429824		LPGAT1	1.33	0.0161932	0.102806	Hypermethylation(1816)
						OARD1	-0.729274	0.00166663		IMPA1	1.33	0.0346061	0.175066	Hypermethylation(1816)
						RHOQ	-0.729043	0.00900796		HIF3A	1.33	0.0299374	0.157445	Hypermethylation(1816)
						SGCB	-0.728989	0.000178925		GAGE2B	1.33	0.000449612	0.0130879	Hypermethylation(1816)
						SRP72	-0.72847	0.00222824		FYB	1.33	0.0161932	0.102806	Hypermethylation(1816)
						UBR5	-0.728448	0.0127464		FADD	1.33	0.0142489	0.0944232	Hypermethylation(1816)
						ZNF211	-0.72837	0.00190637		C2orf76	1.33	0.0276302	0.148419	Hypermethylation(1816)
						CST6	-0.728357	0.0198876		ZFP36	1.32	0.0383312	0.186653	Hypermethylation(1816)
						RAB8A	-0.728192	0.00637695		SRRM2	1.32	0.0036882	0.0402076	Hypermethylation(1816)
						C10orf118	-0.727975	0.0432964		SLC22A5	1.32	0.0417739	0.197796	Hypermethylation(1816)
						ZNF281	-0.727936	0.000489948		RAMP1	1.32	0.0498016	0.225056	Hypermethylation(1816)
						WDR67	-0.727874	0.00611575		PLEKHG1	1.32	0.0176381	0.109652	Hypermethylation(1816)
						USP25	-0.727367	4.14e-05		NTAN1	1.32	0.0219561	0.129457	Hypermethylation(1816)
						NBPF8	-0.727239	0.017737		NRIP1	1.32	0.0393299	0.189208	Hypermethylation(1816)
						DCAF11	-0.727112	0.000138163		NREP	1.32	0.0101987	0.0759789	Hypermethylation(1816)
						FERMT2	-0.727077	0.00648804		LOC93432	1.32	0.0393299	0.189208	Hypermethylation(1816)
						BC113958	-0.726359	0.0240473		GSDMC	1.32	0.00557287	0.052188	Hypermethylation(1816)
						ALPK1	-0.726093	0.0236027		ZNF77	1.31	0.0352436	0.176823	Hypermethylation(1816)
						SYBU	-0.726075	0.000744854		ZNF700	1.31	0.0265491	0.144615	Hypermethylation(1816)
						APPBP2	-0.726064	0.00206328		ZNF547	1.31	0.00775131	0.0656174	Hypermethylation(1816)
						ZNF816	-0.725522	0.00156543		SNX6	1.31	0.0120253	0.0842862	Hypermethylation(1816)
						CIRBP	-0.725508	0.00741204		SNX24	1.31	0.0373072	0.183233	Hypermethylation(1816)
						FAM20C	-0.724942	0.000680816		ROPN1L	1.31	0.00723964	0.0629069	Hypermethylation(1816)
						CCNC	-0.724882	1.88e-05		MEGF10	1.31	0.0212295	0.126263	Hypermethylation(1816)
						CTSW	-0.724778	0.0165708		KRTAP9-9	1.31	0.0434996	0.203028	Hypermethylation(1816)
						RPEL1	-0.724773	0.000105913		GNAI1	1.31	0.00609383	0.0555252	Hypermethylation(1816)
						DMXL1	-0.724703	0.0156074		CNOT6	1.31	0.0194208	0.117962	Hypermethylation(1816)
						B3GNT5	-0.724607	0.00173256		CC2D2A	1.31	0.0413414	0.196327	Hypermethylation(1816)
						CNOT11	-0.724496	0.00155875		ARHGAP33	1.31	0.0434996	0.203028	Hypermethylation(1816)
						KPNA3	-0.724207	0.00302633		TBC1D31	1.3	0.0321467	0.165615	Hypermethylation(1816)
						AGTPBP1	-0.724168	0.021059		ROPN1L	1.3	0.0345083	0.17469	Hypermethylation(1816)
						CLUAP1	-0.724141	0.00530305		PDZD11	1.3	0.0387222	0.187291	Hypermethylation(1816)
						DDAH2	-0.724032	0.000575144		NXPH2	1.3	0.038549	0.186653	Hypermethylation(1816)
						SRSF5	-0.723879	0.00562147		NAPEPLD	1.3	0.038549	0.186653	Hypermethylation(1816)
						SUN2	-0.723614	0.00428006		ITGA2B	1.3	0.0255801	0.142346	Hypermethylation(1816)
						ALS2	-0.723503	0.0016588		FAM13A	1.3	0.0245053	0.138249	Hypermethylation(1816)
						SUGT1	-0.723055	8.82e-05		CEP78	1.3	0.0153837	0.0998031	Hypermethylation(1816)
						LARP7	-0.722421	0.000814008		ATOH1	1.3	0.0245053	0.138249	Hypermethylation(1816)
						PLA2G4A	-0.722195	3.87e-05		AGPAT1	1.3	0.00742069	0.0637907	Hypermethylation(1816)
						HS2ST1	-0.721823	0.00799993		PDE4DIP	1.29	0.0114016	0.0822409	Hypermethylation(1816)
						ZNF248	-0.721759	4.07e-06		HSPA4L	1.29	0.00316642	0.0364694	Hypermethylation(1816)
						N4BP2L2	-0.721242	0.00104639		C2orf27B	1.29	0.00459786	0.0460693	Hypermethylation(1816)
						BC047513	-0.721205	0.033406		ACTA2	1.29	0.0285499	0.151893	Hypermethylation(1816)
						SLC24A1	-0.720978	0.00810503		USP17L5	1.28	1.29e-06	0.000587297	Hypermethylation(1816)
						WDR45B	-0.720586	0.0226386		USP17L30	1.28	1.29e-06	0.000587297	Hypermethylation(1816)
						PEX12	-0.720516	0.00106503		USP17L29	1.28	1.29e-06	0.000587297	Hypermethylation(1816)
						BMS1	-0.72017	0.0164615		USP17L28	1.28	1.29e-06	0.000587297	Hypermethylation(1816)
						SIAE	-0.7201	0.00848357		USP17L27	1.28	1.29e-06	0.000587297	Hypermethylation(1816)
						RPL36A-HNRNPH2	-0.719932	0.00507976		USP17L26	1.28	1.29e-06	0.000587297	Hypermethylation(1816)
						SYNRG	-0.719491	0.0443354		USP17L25	1.28	1.29e-06	0.000587297	Hypermethylation(1816)
						TGFBR1	-0.719299	0.0282549		USP17L24	1.28	1.29e-06	0.000587297	Hypermethylation(1816)
						ARL17A	-0.719184	0.0199548		PARP6	1.28	0.0296679	0.156342	Hypermethylation(1816)
						CALM3	-0.719017	0.00343706		LRRC32	1.28	0.0465093	0.213538	Hypermethylation(1816)
						SDCBP	-0.718293	0.00142646		ZNF572	1.27	0.000420516	0.0126829	Hypermethylation(1816)
						HNRNPK	-0.718057	0.00744765		KCNE2	1.27	0.0180628	0.111639	Hypermethylation(1816)
						EME1	-0.717992	0.00475917		G3BP2	1.27	0.0226396	0.131555	Hypermethylation(1816)
						SMC3	-0.717888	0.0187321		FAM186A	1.27	0.0373402	0.183367	Hypermethylation(1816)
						SUV39H2	-0.717725	0.00189116		AGXT2	1.27	0.0210448	0.125429	Hypermethylation(1816)
						CHORDC1	-0.717609	0.00498219		SLC45A4	1.26	0.0154432	0.100089	Hypermethylation(1816)
						DGKE	-0.717292	0.0168214		SGPL1	1.26	0.000936259	0.0183679	Hypermethylation(1816)
						TRPM8	-0.716781	0.0164446		RBMXL1	1.26	0.0185917	0.114121	Hypermethylation(1816)
						TTC26	-0.71678	0.00215335		PXYLP1	1.26	0.000163494	0.00830577	Hypermethylation(1816)
						KPNA2	-0.716683	0.000675094		MXI1	1.26	0.0321467	0.165615	Hypermethylation(1816)
						GMEB1	-0.716639	0.00147098		MRPL15	1.26	0.0275309	0.148049	Hypermethylation(1816)
						PDHB	-0.716486	0.00155627		GGA3	1.26	0.0152938	0.0992948	Hypermethylation(1816)
						DHODH	-0.715779	0.0247563		EFCAB14	1.26	0.0264548	0.144402	Hypermethylation(1816)
						ARL6IP5	-0.71574	0.00097658		CDIP1	1.26	0.039734	0.190367	Hypermethylation(1816)
						SUV420H1	-0.715659	0.00236491		CCBL2	1.26	0.0185917	0.114121	Hypermethylation(1816)
						C14orf28	-0.715628	0.00253002		C1orf226	1.26	0.02687	0.145888	Hypermethylation(1816)
						KDM2B	-0.715318	0.00885346		BCAR3	1.26	0.00028489	0.0107307	Hypermethylation(1816)
						CHRFAM7A	-0.715286	0.0196364		ARFGEF2	1.26	0.0289687	0.153525	Hypermethylation(1816)
						UGT1A10	-0.714594	0.0231669		ZNF726	1.25	0.00642075	0.0577634	Hypermethylation(1816)
						PRUNE2	-0.714513	0.0492888		VAMP8	1.25	0.0106558	0.0784849	Hypermethylation(1816)
						CSPP1	-0.714271	0.00388022		SYBU	1.25	0.0195073	0.118411	Hypermethylation(1816)
						TMEM231	-0.714086	0.0068228		SURF6	1.25	0.038549	0.186653	Hypermethylation(1816)
						DIS3L	-0.713955	0.00039006		RFK	1.25	0.0161197	0.102806	Hypermethylation(1816)
						DHRS4L1	-0.713506	0.00200658		PRKAG2	1.25	0.0393251	0.189208	Hypermethylation(1816)
						CTNNAL1	-0.713432	0.000217665		PCSK4	1.25	0.0208307	0.124526	Hypermethylation(1816)
						NBPF24	-0.713145	0.000201342		OR5B3	1.25	0.0129174	0.0878592	Hypermethylation(1816)
						AL136218.1	-0.713066	0.00102653		GAR1	1.25	0.0171716	0.107482	Hypermethylation(1816)
						CAPNS2	-0.712814	0.00334359		CD9	1.25	0.0393251	0.189208	Hypermethylation(1816)
						CYB5D2	-0.712594	0.00975466		ZNF284	1.24	0.0171363	0.107323	Hypermethylation(1816)
						PARVA	-0.712214	0.000360954		TESK2	1.24	0.0261302	0.143502	Hypermethylation(1816)
						REST	-0.712195	0.00523546		TBC1D12	1.24	0.00602934	0.0551871	Hypermethylation(1816)
						ABI1	-0.712126	0.0138199		SLC39A8	1.24	0.0278457	0.149238	Hypermethylation(1816)
						SLC16A3	-0.712005	0.00295224		MRGPRX4	1.24	0.017839	0.110517	Hypermethylation(1816)
						UBE3C	-0.711976	0.000761497		LIFR	1.24	0.0383115	0.186653	Hypermethylation(1816)
						EBAG9	-0.711935	0.00605529		FPR3	1.24	0.0379178	0.185396	Hypermethylation(1816)
						XPR1	-0.711706	0.00144763		CD302	1.24	0.042687	0.200902	Hypermethylation(1816)
						CCNYL1	-0.711161	0.0044267		CA3	1.24	0.00826799	0.0678579	Hypermethylation(1816)
						COL6A3	-0.711138	0.00551585		VPS13B	1.23	0.0334412	0.170707	Hypermethylation(1816)
						CBX3	-0.710933	0.000159097		TTC38	1.23	0.0374602	0.183835	Hypermethylation(1816)
						GS1-259H13.2	-0.710584	0.00823477		OTUD3	1.23	0.00526055	0.0500547	Hypermethylation(1816)
						ZNF788	-0.710468	0.000869885		NAMPT	1.23	0.00128053	0.0218539	Hypermethylation(1816)
						GOLGA6L19	-0.71034	0.0004747		FAM184A	1.23	0.0342664	0.173814	Hypermethylation(1816)
						ZNF468	-0.710188	0.00268974		CSF3R	1.23	0.0208307	0.124526	Hypermethylation(1816)
						MLLT4	-0.710081	0.0165605		ACTBL2	1.23	0.0494883	0.224149	Hypermethylation(1816)
						DNM1L	-0.709731	0.00312849		UNKL	1.22	0.0486147	0.221126	Hypermethylation(1816)
						SOS2	-0.709487	0.0318876		TAS2R31	1.22	0.0275686	0.148169	Hypermethylation(1816)
						PARPBP	-0.709378	0.00109857		SGTA	1.22	0.0216199	0.127959	Hypermethylation(1816)
						ZNF765	-0.709207	0.000969435		RPS7	1.22	0.000704549	0.0163312	Hypermethylation(1816)
						ACTR3	-0.709183	0.000310596		PCDHB3	1.22	0.0325021	0.167049	Hypermethylation(1816)
						FUT8	-0.709035	8.35e-05		MRPS21	1.22	0.00561353	0.0524506	Hypermethylation(1816)
						GPT2	-0.708785	0.0138453		ISLR	1.22	0.0265491	0.144615	Hypermethylation(1816)
						FGFR2	-0.708741	0.0251077		CLEC16A	1.22	0.0116815	0.0831972	Hypermethylation(1816)
						TM9SF2	-0.708253	0.000309358		ABL2	1.22	0.0261091	0.143502	Hypermethylation(1816)
						UBLCP1	-0.707947	0.022075		ZNF707	1.21	0.0404553	0.193106	Hypermethylation(1816)
						LIMS1	-0.707653	1.79e-05		ZNF329	1.21	0.0465803	0.213795	Hypermethylation(1816)
						NEK2	-0.70757	0.00192998		ZNF266	1.21	0.0176833	0.109857	Hypermethylation(1816)
						PACSIN2	-0.706996	0.00889748		TMEM236	1.21	0.0255233	0.142176	Hypermethylation(1816)
						SNX6	-0.706913	8.11e-05		SLC16A12	1.21	0.0232901	0.133818	Hypermethylation(1816)
						WBP4	-0.706302	0.00102948		PACSIN2	1.21	0.00218359	0.0290843	Hypermethylation(1816)
						ACER3	-0.706133	0.00324345		MRPS15	1.21	0.0167397	0.105495	Hypermethylation(1816)
						F2RL1	-0.706086	0.0120639		DAP	1.21	0.0184682	0.113527	Hypermethylation(1816)
						ZNF266	-0.7059	0.000678252		ARHGEF10L	1.21	0.00744128	0.0639381	Hypermethylation(1816)
						SESTD1	-0.705898	0.0314946		CRYAB	1.2	0.0225226	0.131555	Hypermethylation(1816)
						SLC35F2	-0.705797	0.0390949		CIB4	1.2	0.0117331	0.083453	Hypermethylation(1816)
						B4GALT6	-0.705741	0.0163222		TMEM207	1.19	0.00165515	0.0249105	Hypermethylation(1816)
						CHUK	-0.705669	0.0013361		SLC45A2	1.19	0.00830029	0.068008	Hypermethylation(1816)
						CCDC112	-0.705611	0.00277311		RNH1	1.19	0.0113678	0.0821432	Hypermethylation(1816)
						CALU	-0.705596	0.00224558		PRAMEF10	1.19	0.0113084	0.0817872	Hypermethylation(1816)
						MOSPD1	-0.705357	0.000527166		FAM126A	1.19	0.0375046	0.183979	Hypermethylation(1816)
						CHMP7	-0.705276	0.00409267		ATP4A	1.19	0.0288189	0.152918	Hypermethylation(1816)
						CST1	-0.705238	0.013777		TRMT10C	1.18	0.0297682	0.156783	Hypermethylation(1816)
						BPGM	-0.70517	0.00271062		HHLA3	1.18	0.029918	0.15743	Hypermethylation(1816)
						CAP1	-0.704988	0.000134731		FAM160A2	1.18	0.00685057	0.0605065	Hypermethylation(1816)
						GPX8	-0.704902	0.00161918		CTAGE15	1.18	0.00242799	0.0312386	Hypermethylation(1816)
						ZBTB1	-0.704104	0.00131425		ALPK1	1.18	0.0241186	0.137034	Hypermethylation(1816)
						VPS52	-0.703998	0.0250951		TEX9	1.17	0.0299374	0.157445	Hypermethylation(1816)
						TRIM16L	-0.703981	0.00808318		SHISA3	1.17	0.0267333	0.145309	Hypermethylation(1816)
						RAD51	-0.70389	0.00295269		NUDT9	1.17	0.0379926	0.185456	Hypermethylation(1816)
						C2orf76	-0.703867	0.000677469		CHD3	1.17	0.000169593	0.0084909	Hypermethylation(1816)
						ARFGAP3	-0.703824	0.00191959		APOD	1.16	0.0183274	0.112921	Hypermethylation(1816)
						SLC35D1	-0.703799	0.0166238		RBMX	1.15	0.0235184	0.134489	Hypermethylation(1816)
						PPP1R3C	-0.703599	0.00288393		PRRC2B	1.15	0.0434996	0.203028	Hypermethylation(1816)
						USP16	-0.703368	0.000851953		LSS	1.15	0.0483114	0.219981	Hypermethylation(1816)
						ACVR2A	-0.703332	0.00758344		KPNA5	1.15	0.0322222	0.165905	Hypermethylation(1816)
						DESI2	-0.703205	9.45e-05		FOXD3	1.15	0.0265448	0.144615	Hypermethylation(1816)
						FBXL4	-0.702834	0.00594408		EXO5	1.15	0.0181445	0.112043	Hypermethylation(1816)
						CTGF	-0.702489	0.00268732		ERVFRD-1	1.15	0.00344533	0.0385673	Hypermethylation(1816)
						2019-03-02	-0.702452	0.000105096		TWSG1	1.14	0.0172038	0.107553	Hypermethylation(1816)
						SKA1	-0.702423	6.93e-06		SLC2A13	1.14	0.0353155	0.177109	Hypermethylation(1816)
						CDH11	-0.702397	0.00873451		SCN4B	1.14	0.0349947	0.176235	Hypermethylation(1816)
						EIF4G2	-0.702395	0.00208416		NAP1L5	1.14	0.0106311	0.0783602	Hypermethylation(1816)
						ZNF528	-0.702281	0.0155551		MRPS21	1.14	0.0347251	0.175471	Hypermethylation(1816)
						NBPF12	-0.702029	0.00600044		DIRAS3	1.14	0.0361427	0.179989	Hypermethylation(1816)
						ZNF665	-0.701943	0.0185272		CD226	1.14	0.0263781	0.144039	Hypermethylation(1816)
						CRELD1	-0.70187	0.0171941		C19orf12	1.14	0.0399577	0.191234	Hypermethylation(1816)
						VPS41	-0.701627	0.00430968		TMSB4Y	1.13	0.0413601	0.196385	Hypermethylation(1816)
						LRRC37B	-0.701549	0.0101225		TMC5	1.13	0.0150726	0.0981503	Hypermethylation(1816)
						CCDC177	-0.701376	0.0165381		SLCO5A1	1.13	0.0429955	0.20182	Hypermethylation(1816)
						HSP90B1	-0.701329	0.00199463		OSBPL9	1.13	0.00559039	0.0523163	Hypermethylation(1816)
						ZNF556	-0.700888	0.0191692		LUC7L2	1.13	0.026375	0.144039	Hypermethylation(1816)
						FAM81A	-0.700612	0.0169224		CEP72	1.13	0.0300093	0.157734	Hypermethylation(1816)
						GMPR2	-0.70061	0.000470148		CD1B	1.13	0.0499755	0.22563	Hypermethylation(1816)
						EIF2B1	-0.700212	0.0163742		C16orf62	1.13	0.0498016	0.225056	Hypermethylation(1816)
						CORO1C	-0.699686	0.00227058		ADORA2B	1.13	0.00383247	0.0409363	Hypermethylation(1816)
						ZNF708	-0.699352	5.06e-05		TGFA	1.12	0.0408155	0.194369	Hypermethylation(1816)
						SPDYE2	-0.699286	0.012734		SPPL2A	1.12	0.0427996	0.201297	Hypermethylation(1816)
						PLEKHA8	-0.698961	0.0172293		NANOS1	1.12	0.02643	0.144288	Hypermethylation(1816)
						IK	-0.698876	0.0060446		MPDU1	1.12	0.0329183	0.168713	Hypermethylation(1816)
						ARHGEF10	-0.698799	0.0447392		MOSPD3	1.12	0.0498016	0.225056	Hypermethylation(1816)
						LIN9	-0.698771	0.000197692		GAR1	1.12	0.0130625	0.088639	Hypermethylation(1816)
						CCDC103	-0.69868	0.0122614		FCRL1	1.12	0.0346995	0.175372	Hypermethylation(1816)
						MACROD2	-0.698657	0.012837		FAM170B	1.12	0.0354804	0.17777	Hypermethylation(1816)
						RAN	-0.698564	0.00067357		TSSK2	1.11	0.0442825	0.205893	Hypermethylation(1816)
						NKX2-8	-0.69818	0.0267982		TMEM35	1.11	0.0379926	0.185456	Hypermethylation(1816)
						RASA2	-0.698027	0.000290555		PDLIM1	1.11	0.0379926	0.185456	Hypermethylation(1816)
						AX746522	-0.698004	0.00488154		GKN2	1.11	0.0464644	0.213383	Hypermethylation(1816)
						FAM220A	-0.697757	0.00383597		ZNF454	1.1	0.0373072	0.183233	Hypermethylation(1816)
						GTF2I	-0.697672	0.000146016		SLC29A2	1.1	0.0331646	0.169593	Hypermethylation(1816)
						LMNB1	-0.697571	0.00128872		LAMTOR1	1.1	0.0426952	0.200919	Hypermethylation(1816)
						SMEK1	-0.697454	0.00358499		KRTAP4-12	1.1	0.0232516	0.133632	Hypermethylation(1816)
						SELT	-0.697344	0.00279832		GHR	1.1	0.036601	0.181452	Hypermethylation(1816)
						PGM1	-0.697275	0.000230895		FICD	1.1	0.0265491	0.144615	Hypermethylation(1816)
						EI24	-0.697181	0.00376976		COX8A	1.1	0.033715	0.17182	Hypermethylation(1816)
						METTL10	-0.696859	0.00460799		CDR1	1.1	0.0498941	0.225309	Hypermethylation(1816)
						SC5D	-0.696818	0.00630306		ZNF239	1.09	0.0379926	0.185456	Hypermethylation(1816)
						TCHP	-0.696817	0.0225237		VNN2	1.09	0.036387	0.180629	Hypermethylation(1816)
						DARS2	-0.696547	0.00175233		RLN2	1.09	0.0310881	0.161768	Hypermethylation(1816)
						KLK2	-0.696462	0.00784763		GHR	1.09	0.0324888	0.166994	Hypermethylation(1816)
						PHF10	-0.696401	0.0198928		CHMP4B	1.09	0.0208307	0.124526	Hypermethylation(1816)
						SLC25A43	-0.696169	0.0016291		SRSF4	1.08	0.0230193	0.133103	Hypermethylation(1816)
						SPATA4	-0.695991	2.27e-05		KLF3	1.08	0.0199872	0.120767	Hypermethylation(1816)
						RABL3	-0.695956	0.00208212		BBS10	1.08	0.0374799	0.183918	Hypermethylation(1816)
						AFAP1L1	-0.69569	0.00259206		NYAP1	1.07	0.0224367	0.131209	Hypermethylation(1816)
						MASTL	-0.695552	0.00455163		MEST	1.07	0.0422719	0.199446	Hypermethylation(1816)
						HPRT1	-0.695525	0.00021541		SSBP1	1.06	0.0410549	0.195251	Hypermethylation(1816)
						CCDC23	-0.695333	0.0159134		PAPSS2	1.06	0.0155599	0.100639	Hypermethylation(1816)
						TMED2	-0.695057	0.00395865		FAM135A	1.06	0.0343046	0.173985	Hypermethylation(1816)
						NCOA4	-0.694913	0.00567275		EML2	1.06	0.0168896	0.106161	Hypermethylation(1816)
						MYBBP1A	-0.694484	0.0118001		CHKA	1.06	0.00383248	0.0409363	Hypermethylation(1816)
						ACTA2	-0.694465	0.0034535		CHCHD7	1.06	0.0325096	0.167082	Hypermethylation(1816)
						ZNF506	-0.694449	0.0165913		ADD2	1.06	0.0234636	0.134475	Hypermethylation(1816)
						NARS	-0.694249	0.000162597		ABCB11	1.06	0.00936541	0.071923	Hypermethylation(1816)
						WTAP	-0.694159	0.0157883		C15orf41	1.04	0.0187291	0.114754	Hypermethylation(1816)
						DUXA	-0.693858	0.0208778		ZNF221	1.03	0.0427825	0.201235	Hypermethylation(1816)
						HBG2	-0.693794	0.0129465		ZBTB20	1.03	0.0210428	0.12542	Hypermethylation(1816)
						RRAGD	-0.693611	0.01648		TESK1	1.03	0.0281836	0.150717	Hypermethylation(1816)
						ACBD5	-0.693479	0.000154582		SCHIP1	1.03	0.0363743	0.180625	Hypermethylation(1816)
						C7orf63	-0.693415	0.0352597		SAV1	1.03	0.025929	0.143182	Hypermethylation(1816)
						RCN2	-0.693395	0.00972547		RAB14	1.03	0.00331573	0.0374979	Hypermethylation(1816)
						WDR26	-0.693381	0.000793051		HNRNPC	1.03	0.0115504	0.0825339	Hypermethylation(1816)
						CKAP2L	-0.693171	0.00561521		CDK5R1	1.03	0.0362365	0.180295	Hypermethylation(1816)
						HABP4	-0.693153	0.000704602		PIK3R4	1.02	0.0145976	0.0961245	Hypermethylation(1816)
						HSP90AA1	-0.693082	0.00126286		PFKFB2	1.02	0.0387122	0.187249	Hypermethylation(1816)
						EEF1B2	-0.693065	0.00377385		EYA3	1.02	0.00667876	0.0593294	Hypermethylation(1816)
						CAB39L	-0.692846	0.00358735		CCDC127	1.02	0.0022966	0.0300268	Hypermethylation(1816)
						RPL7L1	-0.692554	0.00760557		CAB39	1.02	0.0432176	0.202549	Hypermethylation(1816)
						KIF2A	-0.692003	0.00190926		C20orf96	1.02	0.00272207	0.0333273	Hypermethylation(1816)
						ZNF714	-0.691725	0.000804704		ADAMTS1	1.02	0.0021496	0.0287196	Hypermethylation(1816)
						ADAMTS16	-0.691702	0.000665368		ZNF302	1.01	0.0369087	0.182298	Hypermethylation(1816)
						RPGRIP1L	-0.691691	0.044482		UBXN1	1.01	0.0379926	0.185456	Hypermethylation(1816)
						POLR3G	-0.691174	0.0120219		SPDYE5	1.01	0.0189724	0.115916	Hypermethylation(1816)
						DLG5	-0.691045	0.00110665		P2RX6	1.01	0.0373072	0.183233	Hypermethylation(1816)
						MAMDC4	-0.69064	0.00155983		LZIC	1.01	0.00596587	0.0547558	Hypermethylation(1816)
						ZNF460	-0.69051	0.00649719		LRP12	1.01	0.004188	0.0432578	Hypermethylation(1816)
						PKP4	-0.690382	0.00254127		DYM	1.01	0.0261302	0.143502	Hypermethylation(1816)
						AR	-0.690265	0.0183721		SRD5A2	-1.01	0.0254122	0.141712	hypomethylation(1091)
						OCRL	-0.689889	0.0153091		SLC45A4	-1.01	0.00739449	0.0636089	hypomethylation(1091)
						ICE1	-0.689874	0.00198463		GPT	-1.01	0.0196358	0.119046	hypomethylation(1091)
						MTHFD1L	-0.689816	0.000615509		LHB	-1.02	0.010527	0.0777882	hypomethylation(1091)
						ELF2	-0.6898	0.00134234		GPRIN2	-1.02	0.0285559	0.151893	hypomethylation(1091)
						SYNDIG1L	-0.689791	0.0164675		CTCFL	-1.02	0.0278375	0.149216	hypomethylation(1091)
						SPTLC1	-0.689603	0.00105225		RBMY1B	-1.03	0.00334631	0.0376909	hypomethylation(1091)
						KCNMA1	-0.689264	0.0397753		NBPF11	-1.03	0.0125996	0.0864785	hypomethylation(1091)
						GAGE12I	-0.689217	0.0101892		LIMS3L	-1.03	0.00387248	0.0411787	hypomethylation(1091)
						BAMBI	-0.689138	0.0347622		LIMS3	-1.03	0.00387248	0.0411787	hypomethylation(1091)
						TATDN1	-0.688991	0.00493443		ALG12	-1.03	0.00550391	0.0516816	hypomethylation(1091)
						NELFE	-0.688723	0.000376176		FAM166B	-1.05	0.00243259	0.0312907	hypomethylation(1091)
						HACE1	-0.688252	0.00861654		F13A1	-1.05	0.0496694	0.224716	hypomethylation(1091)
						AP3S1	-0.688077	8.59e-05		DIO3	-1.05	0.0233186	0.133927	hypomethylation(1091)
						PPAP2A	-0.687695	0.000453281		AQP1	-1.05	0.0223078	0.130951	hypomethylation(1091)
						BCHE	-0.687681	0.0196496		TSPY3	-1.06	0.000112408	0.00699011	hypomethylation(1091)
						C4orf22	-0.687497	0.00122725		SERF2	-1.06	0.0371996	0.183224	hypomethylation(1091)
						TIPRL	-0.687136	0.00132684		OXR1	-1.06	0.0439431	0.20468	hypomethylation(1091)
						RNF111	-0.686992	0.00129329		OR4F17	-1.06	0.0221437	0.130249	hypomethylation(1091)
						LYSMD3	-0.686685	0.00410793		LRRC14B	-1.06	0.0271449	0.146609	hypomethylation(1091)
						TTPAL	-0.686681	0.00920514		GGT5	-1.06	0.0155114	0.100386	hypomethylation(1091)
						IDNK	-0.686626	0.000561424		SLC5A3	-1.07	0.00272632	0.0333715	hypomethylation(1091)
						IARS2	-0.686524	0.0147652		PRR20E	-1.07	0.0212905	0.126552	hypomethylation(1091)
						C6orf118	-0.686052	0.0290021		PRR20D	-1.07	0.0212905	0.126552	hypomethylation(1091)
						ATAD2	-0.68602	0.0103478		PRR20C	-1.07	0.0212905	0.126552	hypomethylation(1091)
						ATP2C1	-0.685974	0.000754408		PRR20B	-1.07	0.0212905	0.126552	hypomethylation(1091)
						LYPLA1	-0.685734	0.000320805		PRR20A	-1.07	0.0212905	0.126552	hypomethylation(1091)
						DLD	-0.685487	0.000482943		NEUROD1	-1.07	0.0399055	0.191012	hypomethylation(1091)
						HADHB	-0.685413	0.00217636		MRPS6	-1.07	0.00272632	0.0333715	hypomethylation(1091)
						KAT2B	-0.685404	0.00102724		HNF4G	-1.07	0.0287372	0.152576	hypomethylation(1091)
						EIF4A2	-0.685105	0.00150844		FAM115C	-1.07	0.0211653	0.12598	hypomethylation(1091)
						CDKN2C	-0.684779	0.00485782		COMT	-1.07	0.0309647	0.16123	hypomethylation(1091)
						STAMBP	-0.6845	1.65e-05		AADACL4	-1.07	0.0342565	0.173782	hypomethylation(1091)
						ATG10	-0.684477	0.000749948		NPIPA8	-1.08	0.0267497	0.145377	hypomethylation(1091)
						PUS7	-0.68446	0.000803495		NPIPA7	-1.08	0.0267497	0.145377	hypomethylation(1091)
						SRP54	-0.684333	0.000969264		AMY1A	-1.1	0.00453256	0.0457052	hypomethylation(1091)
						MMADHC	-0.683731	0.00213103		GOLGA8O	-1.11	0.0159622	0.102202	hypomethylation(1091)
						GNA12	-0.683649	0.00316445		ZNF595	-1.12	0.04984	0.225112	hypomethylation(1091)
						BPHL	-0.683615	0.0024466		SPDYE3	-1.12	0.00213789	0.0286773	hypomethylation(1091)
						GPR137B	-0.683501	0.002634		SCRT1	-1.12	0.0433828	0.203028	hypomethylation(1091)
						SWT1	-0.6835	0.038579		ST6GALNAC6	-1.13	0.0261302	0.143502	hypomethylation(1091)
						GNB5	-0.683427	0.00923173		RABGEF1	-1.13	0.0174731	0.108878	hypomethylation(1091)
						ZCCHC9	-0.682933	0.00221996		PRR20E	-1.13	0.0153605	0.0996667	hypomethylation(1091)
						HIPK3	-0.682643	0.00468046		PRR20D	-1.13	0.0153605	0.0996667	hypomethylation(1091)
						TBC1D14	-0.682553	0.0362913		PRR20C	-1.13	0.0153605	0.0996667	hypomethylation(1091)
						DSN1	-0.682405	0.000483924		PRR20B	-1.13	0.0153605	0.0996667	hypomethylation(1091)
						RRN3	-0.681874	0.0170208		PRR20A	-1.13	0.0153605	0.0996667	hypomethylation(1091)
						RHBDD1	-0.681836	0.00400498		PMEPA1	-1.13	0.0277607	0.14888	hypomethylation(1091)
						ILK	-0.681792	0.0019586		BST1	-1.13	0.018793	0.11511	hypomethylation(1091)
						RNF115	-0.681759	0.00209549		ABHD16B	-1.13	0.0106637	0.0785353	hypomethylation(1091)
						AP4E1	-0.681588	0.00242166		ZNF583	-1.14	0.0102956	0.0765108	hypomethylation(1091)
						AK310634	-0.681314	0.008106		ZNF528	-1.14	0.0469864	0.215287	hypomethylation(1091)
						ADAMTS9	-0.680952	0.00288705		C18orf8	-1.14	0.0290559	0.153859	hypomethylation(1091)
						KIAA1586	-0.680843	0.00225554		BOLA2B	-1.14	0.0181787	0.112201	hypomethylation(1091)
						KMO	-0.680835	0.00402478		BOLA2	-1.14	0.0181787	0.112201	hypomethylation(1091)
						CDC73	-0.680756	0.000646544		RGAG4	-1.15	0.012905	0.0877931	hypomethylation(1091)
						VAMP4	-0.680605	0.0118392		LYNX1	-1.15	0.00609204	0.0555252	hypomethylation(1091)
						POC1B-GALNT4	-0.680564	0.00178425		HAPLN4	-1.15	0.0100091	0.0751448	hypomethylation(1091)
						JAK2	-0.680445	0.000192643		BTN2A2	-1.15	0.0109787	0.0801789	hypomethylation(1091)
						SMIM3	-0.680261	0.0160173		RNF19A	-1.16	0.0246237	0.138694	hypomethylation(1091)
						SEC62	-0.680194	0.00369112		SP6	-1.17	0.0159846	0.102321	hypomethylation(1091)
						PALMD	-0.680171	0.00215212		ASAP1	-1.17	0.0460727	0.211962	hypomethylation(1091)
						GUF1	-0.680052	0.00077902		ARL13B	-1.17	0.0270798	0.146467	hypomethylation(1091)
						ZNF354B	-0.67992	0.000207603		PRSS42	-1.18	0.0265491	0.144615	hypomethylation(1091)
						CDYL2	-0.679833	0.000732511		IL22	-1.18	0.00839012	0.0683109	hypomethylation(1091)
						HDAC8	-0.67967	0.00386796		FGFBP1	-1.18	0.046772	0.214501	hypomethylation(1091)
						DCUN1D1	-0.679589	0.00301565		C10orf95	-1.18	0.0118204	0.083453	hypomethylation(1091)
						NTSR1	-0.679553	0.0370964		MSANTD1	-1.19	0.0217656	0.128622	hypomethylation(1091)
						MSANTD2	-0.679246	0.00220343		FOXS1	-1.19	0.00224874	0.0296955	hypomethylation(1091)
						CTSV	-0.679129	0.0173739		CARD8	-1.19	0.0188695	0.115407	hypomethylation(1091)
						COQ2	-0.678949	0.000859956		ATP9A	-1.19	0.0471972	0.216051	hypomethylation(1091)
						ANXA4	-0.678883	0.0016934		SLC7A2	-1.2	0.0183262	0.112919	hypomethylation(1091)
						CSNK1A1L	-0.6787	8.49e-05		MBD3L4	-1.2	0.00214112	0.0287066	hypomethylation(1091)
						CLOCK	-0.678542	0.0269098		GARS	-1.2	0.027915	0.149543	hypomethylation(1091)
						CPNE3	-0.678196	0.00624939		CBLL1	-1.2	0.0444551	0.206471	hypomethylation(1091)
						ELMO2	-0.677824	0.00137182		AK2	-1.2	0.0257415	0.142802	hypomethylation(1091)
						TGFB2	-0.677698	0.0060607		ZIC1	-1.21	0.000364864	0.012034	hypomethylation(1091)
						DYNC2H1	-0.67753	0.0180732		ACKR1	-1.21	0.0378829	0.185276	hypomethylation(1091)
						PPP1R21	-0.677226	9.67e-05		TMCC2	-1.22	0.0395731	0.189825	hypomethylation(1091)
						SNX13	-0.677168	0.015097		PRKCG	-1.22	0.0466477	0.214036	hypomethylation(1091)
						MAP3K4	-0.676598	0.0108727		OR51Q1	-1.22	0.044918	0.207901	hypomethylation(1091)
						ZMPSTE24	-0.676473	0.0133658		MAP6	-1.22	0.00327604	0.0373009	hypomethylation(1091)
						FAM151B	-0.676401	0.0154771		KLF11	-1.22	0.0293331	0.154993	hypomethylation(1091)
						LRRC8B	-0.676382	0.00087102		COL9A2	-1.22	0.0354813	0.177772	hypomethylation(1091)
						HMGXB4	-0.676378	0.000410599		CCDC159	-1.22	0.047868	0.218492	hypomethylation(1091)
						TRIM36	-0.676348	0.00949625		SLC16A8	-1.23	0.0353014	0.177063	hypomethylation(1091)
						ASCC3	-0.676335	0.00845756		MTHFD1L	-1.23	0.0333794	0.17046	hypomethylation(1091)
						PPP2R5D	-0.676056	0.00543251		LRRC8E	-1.23	0.0489406	0.22217	hypomethylation(1091)
						RAB30	-0.675795	0.0451455		SYBU	-1.24	0.0370287	0.182592	hypomethylation(1091)
						SLC25A40	-0.675435	0.00651674		OPN4	-1.24	0.0459771	0.21166	hypomethylation(1091)
						TMEM263	-0.675375	0.00151347		FOXD4L3	-1.24	0.0320477	0.165415	hypomethylation(1091)
						GOPC	-0.675339	0.00517211		CLIP4	-1.24	0.0389518	0.187966	hypomethylation(1091)
						SRR	-0.675287	0.00256477		CCDC17	-1.24	0.0496969	0.224806	hypomethylation(1091)
						PTPN14	-0.675053	0.000665493		VIL1	-1.25	0.0481249	0.219375	hypomethylation(1091)
						NIN	-0.675009	0.0223579		SOX11	-1.25	0.041208	0.195813	hypomethylation(1091)
						RIPK1	-0.674972	0.00869323		ARHGAP25	-1.25	0.0306955	0.160289	hypomethylation(1091)
						SLC35B3	-0.67458	0.0153332		TSKS	-1.26	0.00993327	0.074885	hypomethylation(1091)
						RSRC1	-0.674406	9.39e-07		NAPSA	-1.26	0.0437776	0.204092	hypomethylation(1091)
						LYRM1	-0.674119	0.00178908		MCTP2	-1.26	0.03534	0.177188	hypomethylation(1091)
						PDCL3	-0.673707	0.0195545		HNF4A	-1.26	0.025118	0.140642	hypomethylation(1091)
						MTAP	-0.673595	0.00647361		TXK	-1.27	0.026171	0.143627	hypomethylation(1091)
						SLC35A5	-0.673565	0.000144874		GAGE2A	-1.27	0.0244914	0.138249	hypomethylation(1091)
						MITF	-0.673532	0.00998489		DHRS13	-1.27	0.0249306	0.13997	hypomethylation(1091)
						KIF25	-0.673149	0.021484		ZW10	-1.28	0.0421012	0.198994	hypomethylation(1091)
						SUMF2	-0.672785	2.38e-05		ZAK	-1.28	0.0421012	0.198994	hypomethylation(1091)
						RHBDL2	-0.672717	0.00368782		RXFP3	-1.28	0.0262577	0.143632	hypomethylation(1091)
						DDX10	-0.672615	0.00153753		REST	-1.28	0.0492485	0.223276	hypomethylation(1091)
						HNRNPLL	-0.672444	0.00343057		NRN1	-1.28	0.0359961	0.179494	hypomethylation(1091)
						AASS	-0.672383	0.0219309		LPPR4	-1.28	0.0241552	0.13714	hypomethylation(1091)
						CAPNS1	-0.672266	0.00275884		GLB1L3	-1.28	0.0167514	0.105495	hypomethylation(1091)
						ZNF718	-0.672143	0.0017674		GAGE7	-1.28	0.000370717	0.0120495	hypomethylation(1091)
						HEBP2	-0.671777	0.00200104		WFS1	-1.29	0.0436696	0.203678	hypomethylation(1091)
						GZF1	-0.671548	0.00407211		P2RX1	-1.29	0.00971323	0.0736873	hypomethylation(1091)
						HMGCS1	-0.671137	0.000600924		OXR1	-1.29	0.0203704	0.122513	hypomethylation(1091)
						TMEM242	-0.671124	0.00337258		NBPF15	-1.29	0.0240577	0.136758	hypomethylation(1091)
						METTL9	-0.670665	0.00840132		FAM231A	-1.29	0.0393247	0.189208	hypomethylation(1091)
						YKT6	-0.670513	0.00603065		EGLN3	-1.29	0.0371282	0.182967	hypomethylation(1091)
						IKBKE	-0.670362	0.00260865		SLC22A18AS	-1.3	0.00510357	0.0488656	hypomethylation(1091)
						KIAA0100	-0.670307	0.000336145		FAM110B	-1.3	0.0449752	0.208122	hypomethylation(1091)
						NFKB1	-0.670273	0.000387767		TOX	-1.31	0.0158156	0.101505	hypomethylation(1091)
						ARL6IP6	-0.670181	0.000435683		TAS2R42	-1.31	0.0227556	0.132015	hypomethylation(1091)
						VDAC3	-0.670161	0.000562587		SIPA1	-1.31	0.0275616	0.148143	hypomethylation(1091)
						CCDC126	-0.669839	0.00388454		DTX2	-1.31	0.0290002	0.153619	hypomethylation(1091)
						MAPK6	-0.669395	0.00370442		C2orf78	-1.31	0.0324805	0.16696	hypomethylation(1091)
						APPL2	-0.669308	0.00687801		ALDOA	-1.31	0.012905	0.0877931	hypomethylation(1091)
						ACTC1	-0.669194	0.00300452		PPIAL4F	-1.32	0.0221028	0.130054	hypomethylation(1091)
						SARS	-0.669103	0.000730675		PPIAL4E	-1.32	0.0221028	0.130054	hypomethylation(1091)
						KIAA1430	-0.668938	0.00101233		PPIAL4D	-1.32	0.0221028	0.130054	hypomethylation(1091)
						FAM129A	-0.668813	0.00334164		IMPDH1	-1.32	0.02446	0.138156	hypomethylation(1091)
						ZW10	-0.668776	0.0131408		FN3KRP	-1.32	0.00292454	0.0348375	hypomethylation(1091)
						C1GALT1	-0.668662	0.000157093		DTX1	-1.32	0.000361182	0.0119969	hypomethylation(1091)
						NLN	-0.668631	0.00534198		DGAT2	-1.32	0.0036948	0.0402591	hypomethylation(1091)
						DNAJC10	-0.667895	0.0112193		CSH2	-1.32	0.00516445	0.0492641	hypomethylation(1091)
						PRMT9	-0.667831	0.0209278		CCDC174	-1.32	0.0159917	0.102353	hypomethylation(1091)
						SLC2A13	-0.667752	0.014895		CCDC126	-1.32	0.0192143	0.116985	hypomethylation(1091)
						CDC27	-0.667741	0.00223409		RASGRF1	-1.33	0.0489406	0.22217	hypomethylation(1091)
						SLTM	-0.667561	0.00155595		MSANTD3	-1.33	0.0487844	0.221774	hypomethylation(1091)
						RIPK4	-0.667385	0.00210105		MAPK8IP1	-1.33	0.00328928	0.0373009	hypomethylation(1091)
						GPHN	-0.667166	0.0329857		GAGE2D	-1.33	1.51e-07	0.00012411	hypomethylation(1091)
						MFSD1	-0.667019	0.00857511		USP17L13	-1.34	0.0306613	0.160168	hypomethylation(1091)
						GPN1	-0.666965	0.00147239		TSPY2	-1.34	0.044136	0.205397	hypomethylation(1091)
						SH3GLB1	-0.666488	5.8e-05		PEAR1	-1.34	0.0444458	0.206471	hypomethylation(1091)
						DCAF12	-0.666423	0.00964918		PDLIM1	-1.34	0.0258938	0.143023	hypomethylation(1091)
						DNAJC25	-0.666404	0.00120832		DHX58	-1.34	0.0208307	0.124526	hypomethylation(1091)
						CCT6A	-0.66638	0.000985688		CMTM3	-1.34	0.0129554	0.0880896	hypomethylation(1091)
						TBCE	-0.666049	0.00151857		ZNF548	-1.36	0.0379926	0.185456	hypomethylation(1091)
						RPAP2	-0.665998	0.000244843		TMEM88	-1.36	0.0140785	0.0937954	hypomethylation(1091)
						ACAD8	-0.66598	0.00875555		SPATC1	-1.36	0.0286426	0.152167	hypomethylation(1091)
						AVEN	-0.665897	0.0028249		NEDD9	-1.36	0.0340986	0.173195	hypomethylation(1091)
						NAA35	-0.665777	0.00566639		GNG4	-1.36	0.00240268	0.0310079	hypomethylation(1091)
						RBM4	-0.665729	0.0247794		GBAS	-1.36	0.000578429	0.0148353	hypomethylation(1091)
						CGREF1	-0.665706	0.0373695		DLEC1	-1.36	0.00669868	0.0594571	hypomethylation(1091)
						SCOC	-0.665693	0.0260175		ZNF442	-1.37	0.0395177	0.189677	hypomethylation(1091)
						RPS6KA3	-0.665666	0.00341706		SMIM20	-1.37	0.00827946	0.0678872	hypomethylation(1091)
						RNASEH1	-0.665636	0.00300982		MRC1	-1.37	0.03404	0.172963	hypomethylation(1091)
						DBF4B	-0.665616	0.0443384		GLIPR2	-1.37	0.0199263	0.120487	hypomethylation(1091)
						VPS26A	-0.665525	0.000202904		ESYT1	-1.37	0.00110808	0.0201504	hypomethylation(1091)
						DEPDC7	-0.665518	0.00885505		CMBL	-1.37	0.0499932	0.225692	hypomethylation(1091)
						ICA1L	-0.665315	0.00639085		ADAP1	-1.38	0.0192143	0.116985	hypomethylation(1091)
						SPATA1	-0.665271	0.00223426		ABCB5	-1.38	0.0323527	0.166468	hypomethylation(1091)
						WFDC10B	-0.665198	0.0374591		OMP	-1.39	0.01127	0.0815619	hypomethylation(1091)
						UNG	-0.664875	0.00731238		CSK	-1.39	0.0422719	0.199446	hypomethylation(1091)
						INIP	-0.66475	0.00107042		TNFRSF6B	-1.4	0.0330382	0.169199	hypomethylation(1091)
						RLF	-0.664299	0.00158308		CA12	-1.4	0.0261302	0.143502	hypomethylation(1091)
						BUB1	-0.664262	0.00104186		ST3GAL6	-1.41	0.0218159	0.128815	hypomethylation(1091)
						PPP1R12A	-0.664244	0.016912		PTPN6	-1.41	0.0161197	0.102806	hypomethylation(1091)
						LNX1	-0.663909	0.00344164		AHRR	-1.41	6.27e-05	0.00530405	hypomethylation(1091)
						WHSC1	-0.663738	0.00769256		SCRN2	-1.42	0.00855873	0.0688877	hypomethylation(1091)
						UBR3	-0.663655	0.00880085		CHMP4C	-1.42	0.0477404	0.21801	hypomethylation(1091)
						IMPAD1	-0.663109	0.035032		MLC1	-1.43	0.0393403	0.18925	hypomethylation(1091)
						HK1	-0.662904	0.00758479		DAB2IP	-1.43	0.0231934	0.133355	hypomethylation(1091)
						MIR1-1HG	-0.662822	0.0384758		BLCAP	-1.43	0.000935079	0.0183483	hypomethylation(1091)
						SWAP70	-0.662465	0.00362049		RP1	-1.44	0.0307693	0.160537	hypomethylation(1091)
						CWC22	-0.662411	0.00215579		PRAM1	-1.44	0.0268329	0.145751	hypomethylation(1091)
						ARL16	-0.662257	0.00834487		PLA2G10	-1.44	0.000546242	0.0146401	hypomethylation(1091)
						HMG20A	-0.662186	0.000197312		MBD3L5	-1.44	0.00586741	0.0540492	hypomethylation(1091)
						ZNF667	-0.662148	0.00599878		EMX2	-1.44	0.00618629	0.0561578	hypomethylation(1091)
						RAD18	-0.662105	6.03e-05		SYCP2	-1.45	0.0031623	0.0364392	hypomethylation(1091)
						RNF11	-0.661057	0.000651675		RAB40C	-1.45	0.00561427	0.0524554	hypomethylation(1091)
						RNF138	-0.660902	0.00622126		NKPD1	-1.45	0.0449959	0.208202	hypomethylation(1091)
[truncated: 2,337 more rows]
