# Supplementary material for: The up‐regulation of NDRG1 by HIF counteracts the cancer‐promoting effect of HIF in VHL‐deficient clear cell renal cell carcinoma
Source: Cell Prolif. 2020 Jun 14;53(7):e12853. doi: 10.1111/cpr.12853 (PMC7377940; doi:10.1111/cpr.12853)
Supplement: Supplementary file 2 — Data S2 [file CPR-53-e12853-s002.xlsx]

## Sheet: Supplementary Data 2
Supplementary Data 2
The profiling of differentially expressed protein, mRNA and methylation genes obtained by comparing 786-O/VHL cells under hypoxic conditions with 786-O/VHL cells under normoxic conditions
786-O/VHL Hypoxia vs 786-O/VHL Normoxia protiens							786-O/VHL Hypoxia vs 786-O/VHL Normoxia mRNA								786-O/VHL Hypoxia vs 786-O/VHL Normoxia DNA Methylation
	AccessionNumber	Pvalue	log2FC	change			Pvalue	FDR	Fold.Change	GeneSymbol	log2FC	change			GeneName	log2FC	Pvalue	q.value	change
	PAI1_HUMAN	0.0001	3.64	Up(127)			0.028645	0.121724	1.61629	SMG8	0.692682	Up(1920)			ZNF638	8.2	0.000134	0.004927	Hypermethylation(1592)
	IBP3_HUMAN	0.0024	2.6	Up(127)			0.001583	0.035194	1.57677	MACROD2	0.656969	Up(1920)			ZNF613	8.2	1.47e-05	0.001186	Hypermethylation(1592)
	HXK2_HUMAN	0.00011	2.4	Up(127)			0.003429	0.046205	2.27677	PRR16	1.18699	Up(1920)			ZNF219	8.2	0.000206	0.006351	Hypermethylation(1592)
	FRIL_HUMAN	0.00054	2.16	Up(127)			0.005596	0.056239	3.18385	CFAP58	1.67077	Up(1920)			ZFP62	8.2	0.000335	0.008817	Hypermethylation(1592)
	FRIH_HUMAN	0.0001	1.86	Up(127)			0.002843	0.043286	1.49402	ZNF852	0.579202	Up(1920)			ZDHHC13	8.2	0.000188	0.006127	Hypermethylation(1592)
	NDRG1_HUMAN	0.00075	1.8	Up(127)			0.000315	0.019578	2.89694	GALNT18	1.53453	Up(1920)			ZBTB18	8.2	0.000206	0.006351	Hypermethylation(1592)
	TSP1_HUMAN	0.027	1.67	Up(127)			0.049578	0.16175	1.4766	HMGN1	0.562277	Up(1920)			XRCC2	8.2	0.000335	0.008817	Hypermethylation(1592)
	CO6A3_HUMAN	0.0001	1.65	Up(127)			0.000401	0.021806	1.48844	MRPS11	0.573797	Up(1920)			UTS2R	8.2	9.8e-07	0.000244	Hypermethylation(1592)
	SMTN_HUMAN	0.00015	1.63	Up(127)			0.009112	0.069919	1.63012	BNIP1	0.704975	Up(1920)			TSKS	8.2	0.00045	0.010723	Hypermethylation(1592)
	IRS2_HUMAN	0.0001	1.61	Up(127)			0.016874	0.092903	1.53228	CTDP1	0.615676	Up(1920)			TRIP13	8.2	5.79e-05	0.002757	Hypermethylation(1592)
	PGBM_HUMAN	0.0014	1.5	Up(127)			0.011449	0.07699	3.26449	TXK	1.70686	Up(1920)			TRIM63	8.2	1.26e-05	0.001058	Hypermethylation(1592)
	KIF2C_HUMAN	0.0001	1.49	Up(127)			0.018545	0.097492	1.43374	NLGN4Y	0.51978	Up(1920)			TRIM34	8.2	0.00045	0.010723	Hypermethylation(1592)
	RIR2_HUMAN	0.0096	1.4	Up(127)			0.006706	0.060894	1.46171	C9orf43	0.547654	Up(1920)			TRAK1	8.2	0.000433	0.010507	Hypermethylation(1592)
	INCE_HUMAN	0.01	1.4	Up(127)			0.049943	0.16231	1.84137	MTHFD2	0.880782	Up(1920)			TRAF2	8.2	9.49e-05	0.003898	Hypermethylation(1592)
	PRC1_HUMAN	0.0001	1.32	Up(127)			0.001127	0.031707	2.47764	NLRP3	1.30897	Up(1920)			TP53TG3C	8.2	2.39e-06	0.000408	Hypermethylation(1592)
	HMMR_HUMAN	0.003	1.28	Up(127)			0.008012	0.066009	2.10769	CTSL	1.07567	Up(1920)			TMEM65	8.2	2.36e-05	0.001526	Hypermethylation(1592)
	AKA12_HUMAN	0.0001	1.21	Up(127)			0.002384	0.040924	2.30598	SH3GL1	1.20538	Up(1920)			TMEM239	8.2	0.000956	0.016967	Hypermethylation(1592)
	GTR1_HUMAN	0.0047	1.21	Up(127)			0.007912	0.065498	1.62279	TLR2	0.698478	Up(1920)			TM4SF20	8.2	2.09e-05	0.001452	Hypermethylation(1592)
	K1C9_HUMAN	0.0001	1.2	Up(127)			0.040509	0.144413	1.4779	SPATA33	0.563547	Up(1920)			TJP2	8.2	0.000956	0.016967	Hypermethylation(1592)
	BOREA_HUMAN	0.00031	1.19	Up(127)			0.004378	0.051029	2.50275	DNAJB2	1.32351	Up(1920)			TFRC	8.2	4.34e-06	0.000535	Hypermethylation(1592)
	KIF11_HUMAN	0.0087	1.18	Up(127)			0.005508	0.056071	1.65537	ING1	0.727153	Up(1920)			TEX36	8.2	2.51e-05	0.00159	Hypermethylation(1592)
	MUC18_HUMAN	0.006	1.18	Up(127)			0.028172	0.120612	1.63311	TEC	0.707625	Up(1920)			TBXAS1	8.2	1.76e-06	0.000335	Hypermethylation(1592)
	FOSL1_HUMAN	0.015	1.17	Up(127)			0.00832	0.067265	1.68641	CXorf38	0.753958	Up(1920)			TBXA2R	8.2	1.33e-05	0.001099	Hypermethylation(1592)
	BGH3_HUMAN	0.0001	1.14	Up(127)			0.019852	0.101173	1.47021	H2AFY	0.556026	Up(1920)			TBATA	8.2	0.000206	0.006351	Hypermethylation(1592)
	KIF23_HUMAN	0.0033	1.12	Up(127)			0.014086	0.085506	2.34808	CCL20	1.23148	Up(1920)			SYCP3	8.2	1.73e-05	0.001328	Hypermethylation(1592)
	AURKB_HUMAN	0.015	1.05	Up(127)			0.033068	0.129901	1.44569	ZFAND4	0.531758	Up(1920)			STEAP4	8.2	0.00045	0.010723	Hypermethylation(1592)
	ANLN_HUMAN	0.0001	1.04	Up(127)			0.036304	0.136807	1.73508	MAP2K1	0.795	Up(1920)			SSH3	8.2	0.000335	0.008817	Hypermethylation(1592)
	TPX2_HUMAN	0.0001	1.04	Up(127)			0.019096	0.09875	1.90222	SAE1	0.927687	Up(1920)			SPANXA2	8.2	0.000335	0.008817	Hypermethylation(1592)
	CDCP1_HUMAN	0.0001	1.03	Up(127)			0.019878	0.101264	2.28581	CLEC3B	1.1927	Up(1920)			SPANXA1	8.2	0.000335	0.008817	Hypermethylation(1592)
	PLK1_HUMAN	0.027	1.03	Up(127)			0.001111	0.031522	2.14766	RP11-178C3.1	1.10277	Up(1920)			SNX29	8.2	8.79e-08	6.79e-05	Hypermethylation(1592)
	K2C1_HUMAN	0.0001	1.01	Up(127)			0.027831	0.119962	1.52345	ZSCAN9	0.607346	Up(1920)			SLC35G4	8.2	0.000134	0.004927	Hypermethylation(1592)
	ITA5_HUMAN	0.044	1.01	Up(127)			0.031266	0.126736	1.92478	STARD7	0.944691	Up(1920)			SIRPB2	8.2	2.5e-06	0.000419	Hypermethylation(1592)
	TACC3_HUMAN	0.00052	0.97	Up(127)			0.004292	0.050646	1.67991	KCNN4	0.748381	Up(1920)			SERPINA11	8.2	0.000335	0.008817	Hypermethylation(1592)
	KIFC1_HUMAN	0.039	0.93	Up(127)			0.003389	0.046127	1.52097	DNAJB12	0.604995	Up(1920)			SEC22B	8.2	8.41e-06	0.000822	Hypermethylation(1592)
	CTR9_HUMAN	0.038	0.93	Up(127)			0.000212	0.018109	1.52685	ASB1	0.610562	Up(1920)			RTN4	8.2	3.32e-06	0.000488	Hypermethylation(1592)
	K22E_HUMAN	0.0001	0.91	Up(127)			0.001944	0.037412	1.83673	TMEM159	0.877136	Up(1920)			RPS11	8.2	0.000956	0.016967	Hypermethylation(1592)
	P3H2_HUMAN	0.018	0.91	Up(127)			0.019182	0.099018	1.65196	AKNAD1	0.724174	Up(1920)			RNF14	8.2	7.51e-07	0.00021	Hypermethylation(1592)
	OTU6B_HUMAN	0.033	0.91	Up(127)			0.00155	0.034939	1.53695	RECK	0.620074	Up(1920)			RNF103	8.2	0.000206	0.006351	Hypermethylation(1592)
	ITA2_HUMAN	0.045	0.91	Up(127)			0.001676	0.035948	2.23421	EBP	1.15976	Up(1920)			RHEBL1	8.2	4.47e-05	0.002381	Hypermethylation(1592)
	OFUT2_HUMAN	0.026	0.89	Up(127)			0.002257	0.039746	1.74556	NXNL2	0.803689	Up(1920)			RGS3	8.2	0.000433	0.010507	Hypermethylation(1592)
	NUSAP_HUMAN	0.0001	0.88	Up(127)			0.016672	0.092448	1.53227	AC109829.1	0.615672	Up(1920)			RDH14	8.2	0.000134	0.004927	Hypermethylation(1592)
	P4HA2_HUMAN	0.0001	0.87	Up(127)			0.002611	0.042637	1.86783	BCAP31	0.901362	Up(1920)			RCAN3	8.2	1.48e-06	0.000318	Hypermethylation(1592)
	SYNPO_HUMAN	0.0001	0.86	Up(127)			0.020092	0.101721	1.49111	ZBTB5	0.57639	Up(1920)			RASA4B	8.2	7.21e-07	0.00021	Hypermethylation(1592)
	K1C10_HUMAN	0.00033	0.85	Up(127)			0.042678	0.148649	1.5521	MTR	0.634216	Up(1920)			RAB11FIP3	8.2	1.76e-06	0.000335	Hypermethylation(1592)
	CDK1_HUMAN	0.0001	0.82	Up(127)			0.024302	0.111849	1.45321	ZSCAN2	0.539242	Up(1920)			PROP1	8.2	4.34e-06	0.000535	Hypermethylation(1592)
	ASML_HUMAN	0.012	0.82	Up(127)			0.021654	0.10533	1.90352	HDAC8	0.928668	Up(1920)			PRDX1	8.2	3.95e-05	0.00218	Hypermethylation(1592)
	DPOD2_HUMAN	0.0099	0.82	Up(127)			0.00738	0.063339	1.42155	HYAL3	0.507463	Up(1920)			PRAMEF6	8.2	1.76e-06	0.000335	Hypermethylation(1592)
	TOP2A_HUMAN	0.0001	0.81	Up(127)			0.029657	0.123617	1.54411	PFKFB4	0.626773	Up(1920)			POU2AF1	8.2	1.76e-06	0.000335	Hypermethylation(1592)
	CWC27_HUMAN	0.048	0.81	Up(127)			0.038211	0.140066	2.02779	MAP3K15	1.01991	Up(1920)			PNPLA3	8.2	1.01e-05	0.000895	Hypermethylation(1592)
	DSG2_HUMAN	0.037	0.78	Up(127)			0.006218	0.058964	1.47294	ZFYVE20	0.558699	Up(1920)			PMPCB	8.2	0.000433	0.010507	Hypermethylation(1592)
	DNLI1_HUMAN	0.047	0.77	Up(127)			0.025363	0.114365	2.24789	CSGALNACT2	1.16857	Up(1920)			PLOD3	8.2	1.26e-05	0.001058	Hypermethylation(1592)
	AKAP2_HUMAN	0.0001	0.76	Up(127)			1.76e-05	0.011061	2.91138	RHEBL1	1.5417	Up(1920)			PITPNM1	8.2	8.98e-05	0.003763	Hypermethylation(1592)
	TGM2_HUMAN	0.0001	0.75	Up(127)			0.006336	0.059405	1.87043	CPSF4	0.903373	Up(1920)			PDE4DIP	8.2	0.000956	0.016967	Hypermethylation(1592)
	TSR1_HUMAN	0.0051	0.74	Up(127)			0.036291	0.136787	1.85249	ECSCR	0.889464	Up(1920)			PACSIN2	8.2	0.000433	0.010507	Hypermethylation(1592)
	WNK1_HUMAN	0.0016	0.74	Up(127)			0.019331	0.099356	2.10771	COL17A1	1.07567	Up(1920)			OTUD6B	8.2	2.36e-05	0.001526	Hypermethylation(1592)
	TTL12_HUMAN	0.028	0.74	Up(127)			0.037873	0.139641	1.44232	BLZF1	0.528392	Up(1920)			OSBP2	8.2	4.51e-05	0.002381	Hypermethylation(1592)
	GDN_HUMAN	0.045	0.74	Up(127)			0.022012	0.106222	2.12097	ACSL1	1.08472	Up(1920)			OR1G1	8.2	0.000956	0.016967	Hypermethylation(1592)
	RHG35_HUMAN	0.0088	0.72	Up(127)			0.005705	0.056564	1.41619	SPNS2	0.502017	Up(1920)			NUTM2B	8.2	3.45e-05	0.002009	Hypermethylation(1592)
	CDC73_HUMAN	0.0011	0.71	Up(127)			0.033773	0.131435	1.5171	SARM1	0.601318	Up(1920)			NRCAM	8.2	2.17e-05	0.001492	Hypermethylation(1592)
	CTRO_HUMAN	0.02	0.7	Up(127)			0.037818	0.139561	1.79595	ZFYVE1	0.84475	Up(1920)			NPTN	8.2	2.36e-05	0.001526	Hypermethylation(1592)
	EHD2_HUMAN	0.0001	0.69	Up(127)			0.030591	0.125023	2.24634	ZNF806	1.16757	Up(1920)			NID1	8.2	0.000956	0.016967	Hypermethylation(1592)
	RFC2_HUMAN	0.00084	0.69	Up(127)			0.004128	0.049712	1.92011	DDX27	0.941191	Up(1920)			NFATC2IP	8.2	0.000956	0.016967	Hypermethylation(1592)
	KIF22_HUMAN	0.029	0.69	Up(127)			0.003946	0.048584	1.69138	TRAPPC3	0.758203	Up(1920)			NCOA2	8.2	6.36e-08	5.68e-05	Hypermethylation(1592)
	S23IP_HUMAN	0.0001	0.67	Up(127)			0.037655	0.13943	1.72785	RAB8A	0.788979	Up(1920)			MYO9B	8.2	0.00045	0.010723	Hypermethylation(1592)
	PMVK_HUMAN	0.023	0.67	Up(127)			0.045469	0.153829	1.67456	RNF34	0.74378	Up(1920)			MRPL14	8.2	1.01e-05	0.000895	Hypermethylation(1592)
	CDC20_HUMAN	0.02	0.67	Up(127)			0.004286	0.050621	1.76913	STX6	0.823041	Up(1920)			MGAT5	8.2	1.76e-06	0.000335	Hypermethylation(1592)
	CAF1B_HUMAN	0.014	0.67	Up(127)			0.023464	0.110035	1.77256	EXT1	0.82583	Up(1920)			LUZP1	8.2	0.00045	0.010723	Hypermethylation(1592)
	IPO7_HUMAN	0.0019	0.64	Up(127)			0.012547	0.080683	1.66401	SRSF9	0.734666	Up(1920)			KRT15	8.2	5.79e-05	0.002757	Hypermethylation(1592)
	BRD4_HUMAN	0.0019	0.64	Up(127)			0.020022	0.101641	1.50748	TSPAN14	0.592142	Up(1920)			KPNA5	8.2	4.78e-05	0.002489	Hypermethylation(1592)
	KI20A_HUMAN	0.033	0.64	Up(127)			0.020279	0.102241	2.33841	ACSS1	1.22553	Up(1920)			KIF18A	8.2	2.36e-05	0.001526	Hypermethylation(1592)
	ARHG1_HUMAN	0.00064	0.64	Up(127)			0.001311	0.033347	2.22887	ESRRA	1.15631	Up(1920)			KIAA1279	8.2	1.09e-05	0.000946	Hypermethylation(1592)
	P4HA1_HUMAN	0.0001	0.63	Up(127)			0.013297	0.083193	1.95942	DUSP14	0.970428	Up(1920)			KCNAB2	8.2	4.27e-05	0.002318	Hypermethylation(1592)
	MICA3_HUMAN	0.026	0.63	Up(127)			0.043368	0.14974	1.79692	ZNF143	0.845522	Up(1920)			INHBE	8.2	0.000433	0.010507	Hypermethylation(1592)
	3MG_HUMAN	0.018	0.63	Up(127)			0.011492	0.077057	2.18707	GMEB1	1.129	Up(1920)			IGLL5	8.2	4.34e-06	0.000535	Hypermethylation(1592)
	SYMC_HUMAN	0.0001	0.62	Up(127)			0.007161	0.062485	1.68673	ADPRM	0.754232	Up(1920)			HRH1	8.2	1.22e-07	7.84e-05	Hypermethylation(1592)
	CPNE3_HUMAN	0.025	0.62	Up(127)			0.044596	0.152078	1.71181	URB2	0.775522	Up(1920)			HPS4	8.2	0.000335	0.008817	Hypermethylation(1592)
	PERQ2_HUMAN	0.0002	0.62	Up(127)			0.039072	0.141682	1.42473	EMC1	0.51069	Up(1920)			HM13	8.2	1.76e-06	0.000335	Hypermethylation(1592)
	PESC_HUMAN	0.024	0.62	Up(127)			0.008365	0.067518	1.66837	PTX3	0.738436	Up(1920)			GSDMC	8.2	0.000188	0.006127	Hypermethylation(1592)
	ASNS_HUMAN	0.00013	0.61	Up(127)			0.016864	0.092903	1.66071	HAUS4	0.731802	Up(1920)			GKN2	8.2	1.48e-06	0.000318	Hypermethylation(1592)
	T2EB_HUMAN	0.0029	0.61	Up(127)			0.02172	0.105437	1.99722	SUMF1	0.99799	Up(1920)			GGCT	8.2	5.79e-05	0.002757	Hypermethylation(1592)
	SLK_HUMAN	0.029	0.6	Up(127)			0.033055	0.129901	1.80506	LOC100288142	0.852044	Up(1920)			GDE1	8.2	1.01e-05	0.000895	Hypermethylation(1592)
	PCH2_HUMAN	0.017	0.6	Up(127)			0.01123	0.076347	1.73559	PKIG	0.795429	Up(1920)			GCNT3	8.2	9.04e-06	0.000863	Hypermethylation(1592)
	LARP7_HUMAN	0.00028	0.6	Up(127)			0.008457	0.067775	1.48966	AKAP8L	0.574983	Up(1920)			GCH1	8.2	0.000433	0.010507	Hypermethylation(1592)
	HSP7E_HUMAN	0.016	0.6	Up(127)			0.00877	0.069128	1.80922	ZNRF1	0.85537	Up(1920)			GAL	8.2	0.000202	0.006301	Hypermethylation(1592)
	TOPK_HUMAN	0.025	0.6	Up(127)			0.009784	0.072513	1.56664	HRAS	0.647673	Up(1920)			GABRE	8.2	1.01e-05	0.000895	Hypermethylation(1592)
	PSMD8_HUMAN	0.0001	0.59	Up(127)			0.000581	0.024958	1.68415	TSR2	0.752018	Up(1920)			FOLR2	8.2	0.000208	0.006362	Hypermethylation(1592)
	IF4G2_HUMAN	0.0001	0.58	Up(127)			0.02324	0.109641	2.38912	PRSS50	1.25648	Up(1920)			FGFBP2	8.2	5.79e-05	0.002757	Hypermethylation(1592)
	DNJA1_HUMAN	0.004	0.58	Up(127)			0.040598	0.14458	1.48329	EXOG	0.5688	Up(1920)			FAM184A	8.2	0.000109	0.004291	Hypermethylation(1592)
	GSH0_HUMAN	0.021	0.58	Up(127)			0.014242	0.085993	1.54735	SLC35D1	0.629795	Up(1920)			FAM101A	8.2	0.000134	0.004927	Hypermethylation(1592)
	TPBG_HUMAN	0.015	0.58	Up(127)			0.003761	0.047827	1.8208	CBY1	0.864571	Up(1920)			ERICH1	8.2	8.36e-08	6.64e-05	Hypermethylation(1592)
	DLGP5_HUMAN	0.04	0.58	Up(127)			0.014275	0.086072	1.4961	ZNF45	0.581204	Up(1920)			EREG	8.2	0.000202	0.006301	Hypermethylation(1592)
	SH3G1_HUMAN	0.0001	0.57	Up(127)			0.033073	0.129901	2.0302	DNASE2	1.02162	Up(1920)			EPB41L1	8.2	4.34e-06	0.000535	Hypermethylation(1592)
	DNJA2_HUMAN	0.012	0.57	Up(127)			0.00167	0.03585	1.61864	C20orf196	0.694785	Up(1920)			ENKUR	8.2	5.79e-05	0.002757	Hypermethylation(1592)
	A16L1_HUMAN	0.0072	0.57	Up(127)			0.000656	0.026104	1.4323	EBPL	0.518335	Up(1920)			ELMO1	8.2	0.000433	0.010507	Hypermethylation(1592)
	SYDC_HUMAN	0.0001	0.56	Up(127)			0.01194	0.078675	1.59417	ELFN1	0.672809	Up(1920)			ELAVL3	8.2	0.000335	0.008817	Hypermethylation(1592)
	CO7A1_HUMAN	0.0001	0.56	Up(127)			0.000415	0.021806	2.4133	PXDN	1.271	Up(1920)			EIF6	8.2	3.08e-07	0.000124	Hypermethylation(1592)
	PAF1_HUMAN	0.0056	0.56	Up(127)			0.010388	0.074252	1.51494	FBXO6	0.599257	Up(1920)			DHX35	8.2	2.26e-06	0.000391	Hypermethylation(1592)
	NCK1_HUMAN	0.039	0.56	Up(127)			0.015198	0.088548	1.68546	GRIPAP1	0.75314	Up(1920)			DDC	8.2	0.00045	0.010723	Hypermethylation(1592)
	IMDH2_HUMAN	0.00023	0.55	Up(127)			0.00887	0.069284	1.60996	FES	0.687024	Up(1920)			DAPK1	8.2	0.000956	0.016967	Hypermethylation(1592)
	UBA6_HUMAN	0.015	0.55	Up(127)			0.008776	0.069131	1.63188	ICOSLG	0.706535	Up(1920)			CYB561A3	8.2	0.000335	0.008817	Hypermethylation(1592)
	APT_HUMAN	0.00084	0.55	Up(127)			0.048346	0.159309	1.46943	PIP5K1A	0.55526	Up(1920)			CRYBB1	8.2	0.000956	0.016967	Hypermethylation(1592)
	RFC5_HUMAN	0.023	0.55	Up(127)			0.026829	0.117645	1.62874	GRB10	0.703756	Up(1920)			CHCHD5	8.2	7.51e-07	0.00021	Hypermethylation(1592)
	HGH1_HUMAN	0.043	0.55	Up(127)			0.018833	0.098134	1.51975	MRPS9	0.603833	Up(1920)			CDCA7L	8.2	1.76e-06	0.000335	Hypermethylation(1592)
	EI2BE_HUMAN	0.014	0.55	Up(127)			0.020383	0.102374	1.64641	FAM120AOS	0.719324	Up(1920)			CD160	8.2	0.000956	0.016967	Hypermethylation(1592)
	SYSC_HUMAN	0.00033	0.54	Up(127)			0.034549	0.132824	1.48021	ACTR5	0.565806	Up(1920)			CCL4L1	8.2	8.41e-06	0.000822	Hypermethylation(1592)
	PSMD6_HUMAN	0.00044	0.54	Up(127)			0.000214	0.018109	1.44337	RNF141	0.529439	Up(1920)			CCDC103	8.2	0.000956	0.016967	Hypermethylation(1592)
	PRP4_HUMAN	0.033	0.54	Up(127)			0.024156	0.111686	1.50301	SPIN3	0.587859	Up(1920)			CBFA2T2	8.2	1.13e-05	0.000973	Hypermethylation(1592)
	PP4R2_HUMAN	0.04	0.54	Up(127)			0.000369	0.021181	1.59297	MED11	0.671723	Up(1920)			CARHSP1	8.2	7.51e-07	0.00021	Hypermethylation(1592)
	RAVR1_HUMAN	0.0035	0.53	Up(127)			0.020611	0.102826	1.92712	DTD1	0.946444	Up(1920)			CARD16	8.2	4.34e-06	0.000535	Hypermethylation(1592)
	FKB15_HUMAN	0.013	0.53	Up(127)			0.020553	0.102659	1.78451	HK1	0.835527	Up(1920)			CAPN8	8.2	0.00045	0.010723	Hypermethylation(1592)
	SMCA2_HUMAN	0.043	0.53	Up(127)			0.006275	0.059174	1.4785	CLDN16	0.564139	Up(1920)			C9orf129	8.2	0.000202	0.006301	Hypermethylation(1592)
	RFC1_HUMAN	0.013	0.53	Up(127)			0.034238	0.132177	1.65567	SPAG1	0.727411	Up(1920)			C6orf47	8.2	0.000134	0.004927	Hypermethylation(1592)
	ZFP91_HUMAN	0.027	0.53	Up(127)			0.048077	0.158822	1.68244	FAM46A	0.750557	Up(1920)			C1orf109	8.2	2.04e-06	0.000369	Hypermethylation(1592)
	PDIA5_HUMAN	0.0016	0.52	Up(127)			0.003549	0.046931	2.2037	PADI1	1.13993	Up(1920)			C15orf39	8.2	0.000208	0.006362	Hypermethylation(1592)
	RTCA_HUMAN	0.0079	0.52	Up(127)			0.031541	0.127219	1.42115	POLE4	0.507058	Up(1920)			BIN1	8.2	4.34e-06	0.000535	Hypermethylation(1592)
	VAV2_HUMAN	0.026	0.52	Up(127)			0.001041	0.030991	2.08782	CD300C	1.062	Up(1920)			BAHCC1	8.2	0.000134	0.004927	Hypermethylation(1592)
	PLEK2_HUMAN	0.0036	0.52	Up(127)			0.002642	0.042691	1.49808	GRHL2	0.58311	Up(1920)			ATP6V0A4	8.2	1.01e-05	0.000895	Hypermethylation(1592)
	KI67_HUMAN	0.0001	0.51	Up(127)			0.004812	0.052879	1.84809	NUDC	0.886034	Up(1920)			ARRDC2	8.2	7.51e-07	0.00021	Hypermethylation(1592)
	PSDE_HUMAN	0.00075	0.51	Up(127)			0.002082	0.038442	1.53457	CD40	0.617832	Up(1920)			ARPC1A	8.2	5.06e-07	0.000176	Hypermethylation(1592)
	ARHG2_HUMAN	0.0001	0.51	Up(127)			0.022925	0.108825	1.67729	RBM8A	0.746131	Up(1920)			ARHGAP12	8.2	2.09e-05	0.001452	Hypermethylation(1592)
	ECE1_HUMAN	0.002	0.51	Up(127)			0.008904	0.06945	1.56774	RP11-383H13.1	0.648689	Up(1920)			AP3S2	8.2	3.19e-05	0.001892	Hypermethylation(1592)
	AIP_HUMAN	0.00044	0.51	Up(127)			0.000326	0.020003	4.18949	EDN1	2.06677	Up(1920)			ANKRD20A2	8.2	0.000134	0.004927	Hypermethylation(1592)
	SPT5H_HUMAN	0.00036	0.51	Up(127)			0.003723	0.04781	1.62198	IFI27L1	0.697754	Up(1920)			ALMS1	8.2	1.76e-06	0.000335	Hypermethylation(1592)
	RPP30_HUMAN	0.02	0.51	Up(127)			0.024626	0.112582	1.53832	NOV	0.621354	Up(1920)			AHCYL2	8.2	7.51e-07	0.00021	Hypermethylation(1592)
	LS14B_HUMAN	0.049	0.51	Up(127)			0.041414	0.146358	1.49536	MUC1	0.58049	Up(1920)			ADTRP	8.2	4.27e-05	0.002318	Hypermethylation(1592)
	SPIN1_HUMAN	0.0042	0.51	Up(127)			0.01959	0.100305	1.57518	TUBB6	0.655516	Up(1920)			SPATC1	5.93	2.07e-08	3.86e-05	Hypermethylation(1592)
	AK17A_HUMAN	0.048	0.51	Up(127)			0.023404	0.109966	2.44731	ARHGAP30	1.2912	Up(1920)			PNPT1	5.84	6.86e-08	5.96e-05	Hypermethylation(1592)
	CBPD_HUMAN	0.0001	-0.51	Down(106)			0.039453	0.142371	1.52622	TUBAL3	0.609966	Up(1920)			SLFNL1	5.47	2.43e-06	0.000412	Hypermethylation(1592)
	GOLI4_HUMAN	0.0027	-0.51	Down(106)			0.030223	0.124319	1.83831	LPCAT1	0.878381	Up(1920)			NCK1	5.45	2.93e-07	0.000124	Hypermethylation(1592)
	IVD_HUMAN	0.03	-0.51	Down(106)			0.019761	0.100882	1.47257	ADGRE5	0.558332	Up(1920)			LGALS7	5.4	6.8e-07	0.00021	Hypermethylation(1592)
	EPN1_HUMAN	0.018	-0.51	Down(106)			0.012355	0.079948	1.59198	SLC4A3	0.670826	Up(1920)			IL17RB	5.33	6.22e-06	0.000697	Hypermethylation(1592)
	ACSF2_HUMAN	0.038	-0.51	Down(106)			0.001495	0.034523	1.6304	CD9	0.705227	Up(1920)			DIABLO	5.28	7.41e-06	0.000778	Hypermethylation(1592)
	SPB9_HUMAN	0.01	-0.51	Down(106)			0.021353	0.104534	1.85363	MADD	0.890355	Up(1920)			PRR20E	5.24	6.05e-09	2.82e-05	Hypermethylation(1592)
	STAT1_HUMAN	0.0001	-0.52	Down(106)			0.005306	0.055023	1.50337	VPS72	0.5882	Up(1920)			PRR20D	5.24	6.05e-09	2.82e-05	Hypermethylation(1592)
	DLG1_HUMAN	0.0001	-0.52	Down(106)			0.033674	0.13126	1.63021	EMC4	0.705057	Up(1920)			PRR20C	5.24	6.05e-09	2.82e-05	Hypermethylation(1592)
	ACSL4_HUMAN	0.02	-0.52	Down(106)			0.001653	0.035584	2.07675	BYSL	1.05433	Up(1920)			PRR20B	5.24	6.05e-09	2.82e-05	Hypermethylation(1592)
	NDUB9_HUMAN	0.034	-0.52	Down(106)			0.007449	0.063577	1.95741	EZR	0.968944	Up(1920)			PRR20A	5.24	6.05e-09	2.82e-05	Hypermethylation(1592)
	RT06_HUMAN	0.047	-0.52	Down(106)			0.020782	0.102974	1.80784	AKAP1	0.854267	Up(1920)			PIDD1	5.16	2.78e-05	0.001712	Hypermethylation(1592)
	CATD_HUMAN	0.0001	-0.53	Down(106)			0.03299	0.12981	1.45689	TNFRSF12A	0.542889	Up(1920)			WWTR1	4.93	0.000171	0.005935	Hypermethylation(1592)
	PIR_HUMAN	0.011	-0.53	Down(106)			0.011265	0.076468	1.59611	PJA1	0.674559	Up(1920)			AS3MT	4.92	0.000121	0.004664	Hypermethylation(1592)
	S10AB_HUMAN	0.043	-0.54	Down(106)			0.030173	0.124283	1.64987	JAG2	0.722353	Up(1920)			CTRC	4.85	8.89e-05	0.003752	Hypermethylation(1592)
	LEG3_HUMAN	0.013	-0.54	Down(106)			0.044246	0.15143	2.31796	ERC1	1.21286	Up(1920)			FADS2	4.83	8.89e-05	0.003752	Hypermethylation(1592)
	NBAS_HUMAN	0.012	-0.54	Down(106)			0.001319	0.03338	1.70266	NME1-NME2	0.767789	Up(1920)			KLRG2	4.81	0.000364	0.009412	Hypermethylation(1592)
	RM19_HUMAN	0.002	-0.54	Down(106)			0.033554	0.131031	1.66668	POLE	0.736981	Up(1920)			GSTM4	4.77	0.000192	0.006127	Hypermethylation(1592)
	PISD_HUMAN	0.014	-0.54	Down(106)			0.012357	0.079948	1.56248	TP53BP2	0.643837	Up(1920)			DPAGT1	4.77	0.000192	0.006127	Hypermethylation(1592)
	LEG1_HUMAN	0.008	-0.55	Down(106)			0.010342	0.074111	1.82646	TRIM9	0.869048	Up(1920)			TP53BP1	4.73	0.000192	0.006127	Hypermethylation(1592)
	PGM1_HUMAN	0.00083	-0.55	Down(106)			0.014797	0.087493	1.58008	AVL9	0.659997	Up(1920)			IFIT5	4.73	0.000192	0.006127	Hypermethylation(1592)
	BAZ1B_HUMAN	0.018	-0.55	Down(106)			0.002434	0.041163	1.5076	TNFAIP8L2-SCNM1	0.592252	Up(1920)			RPF1	4.7	4.91e-07	0.000173	Hypermethylation(1592)
	NICA_HUMAN	0.04	-0.55	Down(106)			0.048162	0.15898	1.85478	HABP4	0.891251	Up(1920)			RSPH10B2	4.68	0.000653	0.013362	Hypermethylation(1592)
	COF1_HUMAN	0.028	-0.56	Down(106)			0.031847	0.127773	1.47896	GIT2	0.564582	Up(1920)			RSPH10B	4.68	0.000653	0.013362	Hypermethylation(1592)
	DLDH_HUMAN	0.0026	-0.56	Down(106)			0.025338	0.114314	1.47718	EI24	0.562848	Up(1920)			NOS2	4.68	1.26e-07	7.84e-05	Hypermethylation(1592)
	RB11B_HUMAN	0.039	-0.56	Down(106)			0.010673	0.074746	1.67891	PRRG3	0.747525	Up(1920)			C1orf177	4.67	1.26e-07	7.84e-05	Hypermethylation(1592)
	RM49_HUMAN	0.021	-0.56	Down(106)			0.039178	0.141839	1.42268	SCUBE3	0.508608	Up(1920)			TATDN2	4.62	0.000418	0.010318	Hypermethylation(1592)
	TBRG4_HUMAN	0.021	-0.56	Down(106)			0.001699	0.036196	1.56687	RAB9A	0.647888	Up(1920)			BDKRB1	4.59	2.44e-06	0.000413	Hypermethylation(1592)
	SRSF3_HUMAN	0.0046	-0.56	Down(106)			0.004429	0.051323	1.56666	ZNF23	0.647697	Up(1920)			RAVER2	4.55	0.001412	0.02237	Hypermethylation(1592)
	RM27_HUMAN	0.0072	-0.56	Down(106)			0.037689	0.13943	1.42505	C7orf25	0.511015	Up(1920)			NPHS1	4.55	6.58e-07	0.000205	Hypermethylation(1592)
	IMPA1_HUMAN	0.041	-0.56	Down(106)			0.038471	0.140455	1.62979	METTL9	0.704681	Up(1920)			GORAB	4.55	0.001412	0.02237	Hypermethylation(1592)
	SUCB1_HUMAN	0.034	-0.57	Down(106)			0.007325	0.063143	1.97084	LUZP1	0.978809	Up(1920)			KIAA1467	4.51	0.000946	0.016967	Hypermethylation(1592)
	RS25_HUMAN	0.0035	-0.58	Down(106)			0.003831	0.048101	1.95384	DPH7	0.966315	Up(1920)			VSTM2L	4.46	3.61e-06	0.000508	Hypermethylation(1592)
	RM28_HUMAN	0.0018	-0.59	Down(106)			0.006363	0.059441	2.09264	MESDC2	1.06533	Up(1920)			PVRL2	4.46	7.07e-06	0.000755	Hypermethylation(1592)
	BIEA_HUMAN	0.0021	-0.59	Down(106)			0.000775	0.02791	2.03523	ALOX5AP	1.02519	Up(1920)			KRTAP13-2	4.44	1.75e-06	0.000335	Hypermethylation(1592)
	GOGA2_HUMAN	0.00014	-0.59	Down(106)			0.006493	0.059788	1.76872	PHF20L1	0.822702	Up(1920)			TMEM65	4.43	0.002652	0.033828	Hypermethylation(1592)
	CHMP5_HUMAN	0.04	-0.6	Down(106)			9.19e-05	0.014636	2.25865	JPH2	1.17546	Up(1920)			FOXD4	4.43	0.002652	0.033828	Hypermethylation(1592)
	AJUBA_HUMAN	0.0095	-0.6	Down(106)			0.002438	0.041163	1.62976	KEAP1	0.704657	Up(1920)			FAM83A	4.43	0.002652	0.033828	Hypermethylation(1592)
	ITB1_HUMAN	0.047	-0.61	Down(106)			0.020733	0.102954	1.45794	PEA15	0.543929	Up(1920)			ZNF385A	4.41	2.52e-05	0.001593	Hypermethylation(1592)
	BASP1_HUMAN	0.016	-0.61	Down(106)			0.008341	0.067391	1.60258	ACVRL1	0.680396	Up(1920)			PPP2R4	4.41	0.002772	0.034891	Hypermethylation(1592)
	ORN_HUMAN	0.011	-0.61	Down(106)			0.008237	0.067054	1.55782	PTPN1	0.639529	Up(1920)			COL7A1	4.41	0.002772	0.034891	Hypermethylation(1592)
	NDUS6_HUMAN	0.018	-0.62	Down(106)			0.038329	0.140255	1.80388	CHCHD3	0.851104	Up(1920)			BCAR1	4.41	0.002772	0.034891	Hypermethylation(1592)
	1C07_HUMAN	0.0034	-0.63	Down(106)			0.006615	0.060427	1.41481	MRPS7	0.50061	Up(1920)			PCDHAC1	4.39	3.69e-05	0.00212	Hypermethylation(1592)
	GSLG1_HUMAN	0.014	-0.63	Down(106)			0.00122	0.032428	1.76593	NSUN4	0.820431	Up(1920)			SLC44A2	4.38	0.002007	0.02795	Hypermethylation(1592)
	NDUB4_HUMAN	0.032	-0.63	Down(106)			0.028732	0.121938	2.14499	ST6GALNAC2	1.10097	Up(1920)			2019-09-09	4.38	0.002007	0.02795	Hypermethylation(1592)
	TMEDA_HUMAN	0.026	-0.64	Down(106)			0.000538	0.024457	1.57243	BHLHE40	0.652993	Up(1920)			RRAS2	4.38	0.002007	0.02795	Hypermethylation(1592)
	RM15_HUMAN	0.00033	-0.64	Down(106)			0.000296	0.019277	1.41992	TMEM186	0.50581	Up(1920)			LEAP2	4.38	0.002007	0.02795	Hypermethylation(1592)
	KBL_HUMAN	0.038	-0.64	Down(106)			0.016739	0.092608	1.58071	TMEM8B	0.660575	Up(1920)			KCNC2	4.38	0.002007	0.02795	Hypermethylation(1592)
	TGON2_HUMAN	0.00069	-0.65	Down(106)			0.000398	0.021806	5.16835	PPP1R3B	2.36971	Up(1920)			SGCA	4.35	6.64e-09	2.82e-05	Hypermethylation(1592)
	SRRM2_HUMAN	0.00013	-0.66	Down(106)			0.005956	0.057778	1.85001	SMIM6	0.887534	Up(1920)			SAMD9	4.35	1.03e-05	0.000906	Hypermethylation(1592)
	AK1BA_HUMAN	0.0046	-0.66	Down(106)			0.003645	0.047437	1.84031	EIF2B5	0.879952	Up(1920)			TRIM37	4.31	8.27e-07	0.000223	Hypermethylation(1592)
	RM41_HUMAN	0.0072	-0.66	Down(106)			0.006691	0.060805	4.62287	RRAGD	2.20879	Up(1920)			ATPIF1	4.31	3.34e-05	0.001956	Hypermethylation(1592)
	G45IP_HUMAN	0.018	-0.67	Down(106)			0.006101	0.0585	1.46736	MSANTD3-TMEFF1	0.553224	Up(1920)			LRRC17	4.28	4.08e-05	0.002237	Hypermethylation(1592)
	RM13_HUMAN	0.00022	-0.68	Down(106)			0.018951	0.098328	1.98179	ZNF419	0.986806	Up(1920)			CECR1	4.27	7.6e-06	0.000778	Hypermethylation(1592)
	RT05_HUMAN	0.00045	-0.68	Down(106)			0.005445	0.055728	1.47095	PTPRCAP	0.55675	Up(1920)			CHADL	4.25	6.48e-05	0.003013	Hypermethylation(1592)
	GRSF1_HUMAN	0.0013	-0.69	Down(106)			0.014232	0.085993	1.84776	NT5M	0.885778	Up(1920)			SPATA31A1	4.24	0.005474	0.054637	Hypermethylation(1592)
	RM17_HUMAN	0.00029	-0.69	Down(106)			0.003085	0.044518	1.69085	CERS5	0.757752	Up(1920)			WNT2B	4.21	1.75e-05	0.001328	Hypermethylation(1592)
	HMGB3_HUMAN	0.031	-0.7	Down(106)			0.037491	0.139192	1.65706	CTSB	0.728628	Up(1920)			C1orf228	4.14	1.36e-06	0.000301	Hypermethylation(1592)
	RM22_HUMAN	0.022	-0.7	Down(106)			0.034374	0.132481	1.85754	SH2D4A	0.893391	Up(1920)			SLC22A2	4.1	3.85e-05	0.002135	Hypermethylation(1592)
	COX41_HUMAN	0.029	-0.71	Down(106)			0.042628	0.148624	1.61805	TGFB3	0.694259	Up(1920)			MAPK8IP3	4.08	6.95e-06	0.000744	Hypermethylation(1592)
	LMAN2_HUMAN	0.00063	-0.71	Down(106)			0.009572	0.071624	2.26535	HNRNPAB	1.17973	Up(1920)			SGPL1	4.07	0.000152	0.005421	Hypermethylation(1592)
	PPM1B_HUMAN	0.049	-0.71	Down(106)			0.000659	0.026104	1.79234	BCL2L2-PABPN1	0.841844	Up(1920)			SLC6A13	4.04	0.00013	0.004897	Hypermethylation(1592)
	SLIRP_HUMAN	0.033	-0.72	Down(106)			0.000143	0.015931	1.53821	ZNF394	0.621256	Up(1920)			GPR137B	4.03	0.000183	0.006112	Hypermethylation(1592)
	RT18B_HUMAN	0.0014	-0.72	Down(106)			0.000451	0.022551	1.9799	SLC43A3	0.98543	Up(1920)			ASTN2	4.01	0.000236	0.006823	Hypermethylation(1592)
	ALDR_HUMAN	0.0024	-0.73	Down(106)			0.000296	0.019277	1.74446	CHMP4B	0.802783	Up(1920)			PRICKLE1	3.97	8.89e-05	0.003752	Hypermethylation(1592)
	CYC_HUMAN	0.0076	-0.73	Down(106)			0.042356	0.148222	1.54704	MLKL	0.629507	Up(1920)			OTUD6B	3.97	4.16e-05	0.002279	Hypermethylation(1592)
	RM45_HUMAN	0.00011	-0.73	Down(106)			0.030728	0.125388	1.56749	OTUB2	0.64846	Up(1920)			ZNF671	3.94	0.000886	0.016485	Hypermethylation(1592)
	BAG3_HUMAN	0.0083	-0.74	Down(106)			0.009109	0.069919	1.73646	FAM216A	0.796149	Up(1920)			SMARCC1	3.94	0.000217	0.006439	Hypermethylation(1592)
	NDUBA_HUMAN	0.018	-0.75	Down(106)			0.005769	0.056887	1.45273	PPP1R8	0.538767	Up(1920)			CENPBD1	3.94	0.000845	0.015861	Hypermethylation(1592)
	RM03_HUMAN	0.00014	-0.75	Down(106)			0.003897	0.048424	1.6223	MAP3K3	0.698039	Up(1920)			GLB1L	3.92	0.000934	0.016967	Hypermethylation(1592)
	NOL7_HUMAN	0.036	-0.76	Down(106)			0.028293	0.120797	1.45671	EFNA5	0.542709	Up(1920)			EVA1C	3.92	1.66e-05	0.001312	Hypermethylation(1592)
	COBL1_HUMAN	0.0024	-0.77	Down(106)			0.035579	0.135086	4.79647	NPPB	2.26197	Up(1920)			SYBU	3.91	2.35e-05	0.001526	Hypermethylation(1592)
	RM37_HUMAN	0.0001	-0.77	Down(106)			0.003625	0.04739	1.52883	GSTO1	0.612424	Up(1920)			NUCB2	3.89	0.000192	0.006127	Hypermethylation(1592)
	ATP5J_HUMAN	0.0001	-0.77	Down(106)			0.002452	0.041223	2.15319	PPFIBP2	1.10647	Up(1920)			DLX5	3.88	0.000518	0.011826	Hypermethylation(1592)
	S38AA_HUMAN	0.019	-0.78	Down(106)			0.004552	0.051716	4.13024	ENO2	2.04623	Up(1920)			RTBDN	3.87	0.000648	0.013288	Hypermethylation(1592)
	RM14_HUMAN	0.044	-0.81	Down(106)			0.038857	0.141232	1.72281	PC	0.784765	Up(1920)			KMT2C	3.85	0.000598	0.012837	Hypermethylation(1592)
	RT29_HUMAN	0.00058	-0.82	Down(106)			0.014754	0.087302	1.63197	CTSV	0.706615	Up(1920)			ANKRD1	3.83	0.000603	0.012871	Hypermethylation(1592)
	RM11_HUMAN	0.0081	-0.85	Down(106)			0.001	0.030561	1.81895	MREG	0.863102	Up(1920)			FAM126B	3.82	0.000592	0.012757	Hypermethylation(1592)
	MA1B1_HUMAN	0.015	-0.86	Down(106)			0.021243	0.10436	1.5394	ACAD10	0.622365	Up(1920)			PTGDR2	3.81	0.000673	0.01356	Hypermethylation(1592)
	1B44_HUMAN	0.016	-0.87	Down(106)			0.046117	0.154974	1.69619	ZDHHC16	0.762297	Up(1920)			TXNDC5	3.79	0.000418	0.010318	Hypermethylation(1592)
	S10A6_HUMAN	0.018	-0.89	Down(106)			0.011831	0.078226	1.61597	NUAK1	0.692399	Up(1920)			RAB13	3.79	0.000654	0.013371	Hypermethylation(1592)
	RT15_HUMAN	0.0042	-0.89	Down(106)			0.000176	0.017254	1.54073	GTF2H5	0.623615	Up(1920)			DYNLRB2	3.79	0.000418	0.010318	Hypermethylation(1592)
	MAP7_HUMAN	0.02	-0.89	Down(106)			0.016868	0.092903	2.32781	GNPDA1	1.21897	Up(1920)			PRR25	3.77	0.000679	0.01356	Hypermethylation(1592)
	S10AD_HUMAN	0.035	-0.91	Down(106)			0.04302	0.149201	1.71628	ANKLE1	0.779282	Up(1920)			YWHAB	3.76	0.000418	0.010318	Hypermethylation(1592)
	CAH2_HUMAN	0.035	-0.94	Down(106)			0.003766	0.047827	1.50162	BRPF1	0.586524	Up(1920)			SLC35G4	3.74	3.01e-06	0.000474	Hypermethylation(1592)
	SODM_HUMAN	0.00064	-0.95	Down(106)			0.000287	0.019277	1.63516	GEM	0.709429	Up(1920)			CFAP58	3.71	0.001193	0.019692	Hypermethylation(1592)
	HMGB2_HUMAN	0.0035	-0.98	Down(106)			0.026652	0.117273	1.48923	UNC45B	0.57457	Up(1920)			C21orf33	3.71	1.55e-06	0.000323	Hypermethylation(1592)
	PAIRB_HUMAN	0.0064	-1	Down(106)			0.030053	0.12413	1.68606	FBXO17	0.753655	Up(1920)			RGS10	3.7	3.5e-06	0.000499	Hypermethylation(1592)
	UIF_HUMAN	0.0012	-1	Down(106)			0.001957	0.037537	1.58014	MRPL15	0.660054	Up(1920)			PTCD3	3.7	4.58e-06	0.000558	Hypermethylation(1592)
	RT36_HUMAN	0.02	-1.01	Down(106)			0.000595	0.024998	2.84221	GAGE12I	1.50701	Up(1920)			OPN1MW2	3.7	0.002104	0.028653	Hypermethylation(1592)
	GOLM1_HUMAN	0.0091	-1.03	Down(106)			0.023258	0.109641	1.76803	WTAP	0.822139	Up(1920)			OPN1MW	3.7	0.002104	0.028653	Hypermethylation(1592)
	HDGF_HUMAN	0.0011	-1.12	Down(106)			0.003418	0.046127	1.60807	ORAOV1	0.685329	Up(1920)			GFOD1	3.7	0.002104	0.028653	Hypermethylation(1592)
	TCOF_HUMAN	0.0001	-1.12	Down(106)			0.012032	0.07904	1.64477	SHISA2	0.717888	Up(1920)			BSDC1	3.7	2.67e-06	0.000438	Hypermethylation(1592)
	RT07_HUMAN	0.00062	-1.12	Down(106)			0.006492	0.059788	1.48311	ZNF239	0.568629	Up(1920)			OR52E2	3.69	0.001115	0.018833	Hypermethylation(1592)
	RM51_HUMAN	0.037	-1.13	Down(106)			0.015787	0.090009	1.61564	MPC1	0.692108	Up(1920)			CATSPER1	3.67	0.001316	0.021173	Hypermethylation(1592)
	MARCS_HUMAN	0.0041	-1.14	Down(106)			0.043799	0.150657	1.51821	GPR146	0.60237	Up(1920)			PASK	3.65	0.001966	0.027887	Hypermethylation(1592)
	CDV3_HUMAN	0.0038	-1.15	Down(106)			0.004015	0.049022	1.89903	IRAK1	0.925262	Up(1920)			NINL	3.65	0.001966	0.027887	Hypermethylation(1592)
	OCAD2_HUMAN	0.0084	-1.17	Down(106)			0.012193	0.079593	1.50587	SWI5	0.590593	Up(1920)			SLC26A7	3.64	0.000288	0.007934	Hypermethylation(1592)
	NDUS5_HUMAN	0.038	-1.17	Down(106)			0.009102	0.069913	1.45276	IMMP2L	0.5388	Up(1920)			TTC23L	3.62	0.001966	0.027887	Hypermethylation(1592)
	SAA1_HUMAN	0.011	-1.17	Down(106)			0.00462	0.051973	1.66297	TMEM251	0.733762	Up(1920)			SLC7A6	3.62	0.001966	0.027887	Hypermethylation(1592)
	H1X_HUMAN	0.0019	-1.18	Down(106)			1.71e-05	0.011061	2.02275	RASEF	1.01632	Up(1920)			GADD45GIP1	3.62	0.001966	0.027887	Hypermethylation(1592)
	ACBP_HUMAN	0.00015	-1.19	Down(106)			0.019558	0.100235	1.65152	TMEM144	0.723795	Up(1920)			OR10G7	3.59	3.41e-06	0.000488	Hypermethylation(1592)
	ERAP2_HUMAN	0.00031	-1.22	Down(106)			0.000321	0.019874	1.69652	UPF3A	0.762578	Up(1920)			FBXL7	3.59	3.41e-06	0.000488	Hypermethylation(1592)
	NHRF3_HUMAN	0.00021	-1.37	Down(106)			0.000987	0.030387	2.02351	TNIP2	1.01686	Up(1920)			PPP5C	3.57	0.00236	0.031074	Hypermethylation(1592)
	ICAL_HUMAN	0.025	-1.38	Down(106)			0.016284	0.091363	1.50511	DKC1	0.589866	Up(1920)			OSBPL11	3.57	0.008897	0.075918	Hypermethylation(1592)
	CAB45_HUMAN	0.0001	-1.49	Down(106)			0.010914	0.075491	1.62482	CHMP4C	0.700284	Up(1920)			CTTN	3.57	7.67e-07	0.000212	Hypermethylation(1592)
	H12_HUMAN	0.038	-2.76	Down(106)			0.030759	0.125409	1.77387	TTC9	0.826901	Up(1920)			KIR2DL4	3.56	6.57e-06	0.000712	Hypermethylation(1592)
							5.27e-05	0.012682	2.4048	GDPD5	1.26592	Up(1920)			PLEC	3.55	0.002438	0.031723	Hypermethylation(1592)
							0.008411	0.067664	1.89787	AARS2	0.924385	Up(1920)			NPIPA8	3.55	0.009261	0.077896	Hypermethylation(1592)
							0.017227	0.09385	1.90621	WWOX	0.930704	Up(1920)			NPIPA7	3.55	0.009261	0.077896	Hypermethylation(1592)
							0.002498	0.04162	1.70978	SNRPB	0.773814	Up(1920)			LRCH4	3.55	5.77e-06	0.000663	Hypermethylation(1592)
							0.01775	0.095014	1.74429	RAB42	0.80264	Up(1920)			AQP6	3.55	0.002438	0.031723	Hypermethylation(1592)
							0.01969	0.100594	1.8613	MARVELD1	0.896313	Up(1920)			GPC1	3.54	8.36e-06	0.000821	Hypermethylation(1592)
							0.003905	0.048425	1.6788	FAM25G	0.747431	Up(1920)			SLC7A7	3.52	7.6e-06	0.000778	Hypermethylation(1592)
							1.62e-05	0.011061	1.70167	SGK1	0.766952	Up(1920)			SIGLEC12	3.52	0.002007	0.02795	Hypermethylation(1592)
							0.007742	0.064737	1.60857	EEF2K	0.685775	Up(1920)			PRAMEF15	3.52	7.68e-06	0.000781	Hypermethylation(1592)
							0.036448	0.137228	1.49111	TRAF6	0.576386	Up(1920)			PODXL	3.52	0.002007	0.02795	Hypermethylation(1592)
							0.000868	0.029131	1.92351	GYPC	0.94374	Up(1920)			KIZ	3.52	7.6e-06	0.000778	Hypermethylation(1592)
							0.049835	0.162239	2.02091	HNRNPH1	1.01501	Up(1920)			ATP9A	3.51	0.007537	0.067443	Hypermethylation(1592)
							0.000159	0.016881	1.42197	QTRTD1	0.507891	Up(1920)			OXR1	3.48	3.22e-05	0.00191	Hypermethylation(1592)
							0.007744	0.064737	2.38937	AX746522	1.25663	Up(1920)			ZSWIM8	3.46	0.000729	0.014176	Hypermethylation(1592)
							0.026128	0.116159	1.54287	HEY1	0.625621	Up(1920)			KCNAB1	3.46	1.75e-05	0.001328	Hypermethylation(1592)
							0.000258	0.019253	3.8295	ADTRP	1.93716	Up(1920)			COL27A1	3.46	0.00072	0.014075	Hypermethylation(1592)
							0.007923	0.065562	1.65778	LOC100287036	0.729252	Up(1920)			CDKN1A	3.45	2.11e-05	0.001459	Hypermethylation(1592)
							0.002593	0.042466	2.41902	ITPKA	1.27442	Up(1920)			ASPSCR1	3.45	2.11e-05	0.001459	Hypermethylation(1592)
							0.027242	0.118475	1.43432	TRAP1	0.520366	Up(1920)			TMEM91	3.44	6.49e-06	0.000705	Hypermethylation(1592)
							0.001289	0.033088	1.61908	GBX2	0.695178	Up(1920)			CEP57L1	3.44	6.49e-06	0.000705	Hypermethylation(1592)
							0.020363	0.102334	1.55676	FAM47E	0.638547	Up(1920)			VSIG10L	3.43	3.74e-06	0.000517	Hypermethylation(1592)
							0.027015	0.117927	1.75186	AMPD3	0.80889	Up(1920)			NOL6	3.43	0.005958	0.058032	Hypermethylation(1592)
							0.021293	0.104437	1.72815	KLHDC10	0.789225	Up(1920)			LRRC27	3.43	1.75e-05	0.001328	Hypermethylation(1592)
							0.018663	0.097658	1.57947	ZC2HC1C	0.659441	Up(1920)			IP6K1	3.43	6.49e-06	0.000705	Hypermethylation(1592)
							0.01951	0.100044	1.64881	EEF1G	0.721426	Up(1920)			IAH1	3.43	0.005958	0.058032	Hypermethylation(1592)
							0.029776	0.123702	1.51439	DCAF17	0.598738	Up(1920)			GBF1	3.43	0.005958	0.058032	Hypermethylation(1592)
							0.006469	0.059743	4.11662	SERPINE1	2.04146	Up(1920)			CAPZB	3.43	0.000217	0.006439	Hypermethylation(1592)
							0.029399	0.123041	1.89032	MUC2	0.918632	Up(1920)			ARMC7	3.43	0.000153	0.005447	Hypermethylation(1592)
							0.043124	0.149265	1.47961	APOE	0.565213	Up(1920)			GOLGA8A	3.42	1.75e-05	0.001328	Hypermethylation(1592)
							0.009048	0.06982	1.91193	ISOC1	0.935032	Up(1920)			S100A3	3.41	5.46e-08	5.4e-05	Hypermethylation(1592)
							0.008508	0.067967	1.44823	SAMD8	0.534295	Up(1920)			MPI	3.41	1.75e-05	0.001328	Hypermethylation(1592)
							0.000645	0.02587	1.76399	AP3M2	0.81884	Up(1920)			ZNF101	3.38	0.000679	0.01356	Hypermethylation(1592)
							0.021461	0.104838	2.25285	LTB	1.17175	Up(1920)			WDR35	3.38	0.00497	0.050931	Hypermethylation(1592)
							0.001646	0.035563	2.03503	FAM89A	1.02505	Up(1920)			VSIG2	3.38	0.00497	0.050931	Hypermethylation(1592)
							0.029558	0.12339	1.6042	BOD1	0.681856	Up(1920)			SV2B	3.38	0.00497	0.050931	Hypermethylation(1592)
							0.026083	0.116082	1.74986	RPS10-NUDT3	0.807236	Up(1920)			STMN1	3.38	0.000679	0.01356	Hypermethylation(1592)
							0.004	0.04896	1.56396	LDLR	0.645206	Up(1920)			PSAP	3.38	0.00497	0.050931	Hypermethylation(1592)
							0.015388	0.088879	1.59129	COQ9	0.670195	Up(1920)			MTRNR2L8	3.38	0.00497	0.050931	Hypermethylation(1592)
							2.97e-05	0.01156	2.33839	TEKT1	1.22552	Up(1920)			LRRC37A3	3.38	0.0061	0.058419	Hypermethylation(1592)
							0.002774	0.043278	1.93588	BTBD16	0.95299	Up(1920)			ELP6	3.38	0.00497	0.050931	Hypermethylation(1592)
							0.002919	0.043482	1.54638	ARMC6	0.628896	Up(1920)			DSE	3.38	0.00497	0.050931	Hypermethylation(1592)
							1.5e-05	0.011061	1.97718	MRPS25	0.983446	Up(1920)			DECR1	3.38	0.00497	0.050931	Hypermethylation(1592)
							0.000233	0.018591	2.53989	P2RY2	1.34477	Up(1920)			CDH17	3.38	0.00497	0.050931	Hypermethylation(1592)
							0.003443	0.046267	1.82	RPL11	0.863942	Up(1920)			C9orf3	3.38	1.03e-06	0.000249	Hypermethylation(1592)
							0.007448	0.063577	2.04822	LEF1	1.03437	Up(1920)			ADD3	3.38	0.00497	0.050931	Hypermethylation(1592)
							2.99e-05	0.01156	3.04337	CD83	1.60567	Up(1920)			USP17L22	3.36	1.89e-08	3.83e-05	Hypermethylation(1592)
							0.005371	0.055368	1.99826	TCF19	0.998741	Up(1920)			USP17L20	3.36	1.89e-08	3.83e-05	Hypermethylation(1592)
							0.014608	0.087002	1.69827	DHCR7	0.764069	Up(1920)			TDG	3.36	5.41e-06	0.000632	Hypermethylation(1592)
							0.014969	0.087936	1.4782	FAM231C	0.563841	Up(1920)			RMND5B	3.36	6.69e-05	0.003077	Hypermethylation(1592)
							0.006769	0.060926	1.98506	MOAP1	0.989179	Up(1920)			PBX2	3.36	0.000688	0.01356	Hypermethylation(1592)
							0.002813	0.043286	1.41503	B3GALNT2	0.500837	Up(1920)			IFI6	3.36	6.69e-05	0.003077	Hypermethylation(1592)
							0.008524	0.067988	1.55695	NCAM1	0.638724	Up(1920)			THAP4	3.35	0.002476	0.032122	Hypermethylation(1592)
							0.000926	0.029866	1.63814	ASMTL	0.712061	Up(1920)			BAIAP2L2	3.35	1.76e-05	0.001335	Hypermethylation(1592)
							9.99e-06	0.011061	2.64806	RGS2	1.40494	Up(1920)			ZNF345	3.31	3.85e-05	0.002135	Hypermethylation(1592)
							0.042749	0.148819	2.17456	SLC16A9	1.12072	Up(1920)			FAM129C	3.31	5.97e-05	0.002822	Hypermethylation(1592)
							0.038427	0.140455	1.425	WARS	0.510964	Up(1920)			CCL28	3.31	3.69e-06	0.000513	Hypermethylation(1592)
							0.000255	0.019253	4.87671	TCAF2	2.28591	Up(1920)			RPLP2	3.3	0.000554	0.01214	Hypermethylation(1592)
							0.020338	0.10231	1.88818	FAM57A	0.916995	Up(1920)			DENND2D	3.3	2.6e-05	0.001631	Hypermethylation(1592)
							0.015881	0.090346	2.42636	SLC2A11	1.27879	Up(1920)			RAB3A	3.28	2.03e-05	0.001429	Hypermethylation(1592)
							0.018662	0.097658	2.15236	KIAA1755	1.10592	Up(1920)			PLCE1	3.28	3.85e-05	0.002135	Hypermethylation(1592)
							0.00972	0.072256	1.58139	METRNL	0.661191	Up(1920)			PITPNB	3.28	0.000546	0.012023	Hypermethylation(1592)
							0.047361	0.157368	1.84047	PCK2	0.880075	Up(1920)			RACGAP1	3.27	2.03e-05	0.001429	Hypermethylation(1592)
							0.032533	0.129045	1.53962	ALG1	0.62257	Up(1920)			ENPP2	3.27	2.9e-06	0.000464	Hypermethylation(1592)
							0.039351	0.142272	1.59274	NONO	0.671507	Up(1920)			RNF146	3.25	0.000115	0.004478	Hypermethylation(1592)
							0.037828	0.139566	1.4807	KAT6B	0.566277	Up(1920)			NFKBIA	3.25	7.81e-06	0.000788	Hypermethylation(1592)
							0.027856	0.12004	1.66644	BRCC3	0.736767	Up(1920)			CCDC101	3.25	8.89e-05	0.003752	Hypermethylation(1592)
							0.004612	0.051973	1.69237	MATN2	0.759046	Up(1920)			PSMC3IP	3.24	0.023615	0.14175	Hypermethylation(1592)
							0.015017	0.088036	1.5828	ANP32B	0.662476	Up(1920)			GNAL	3.24	0.023615	0.14175	Hypermethylation(1592)
							0.038117	0.139959	1.55064	GTF2H1	0.632866	Up(1920)			ERO1L	3.24	0.000679	0.01356	Hypermethylation(1592)
							0.00796	0.065739	2.01967	CT47B1	1.01412	Up(1920)			NPBWR1	3.23	4.57e-09	2.57e-05	Hypermethylation(1592)
							0.004498	0.051599	1.61342	BLMH	0.69012	Up(1920)			OR10J5	3.22	0.000122	0.004714	Hypermethylation(1592)
							0.005305	0.055023	1.93112	DGKG	0.949436	Up(1920)			COX5B	3.21	9.43e-06	0.000892	Hypermethylation(1592)
							0.030023	0.124036	1.59545	PPME1	0.673965	Up(1920)			TRHR	3.2	1.23e-05	0.001044	Hypermethylation(1592)
							0.004584	0.051743	1.49577	MRPL32	0.580886	Up(1920)			TIMELESS	3.2	8.89e-05	0.003752	Hypermethylation(1592)
							0.026518	0.116939	1.4903	EPHB2	0.575605	Up(1920)			CSNK1E	3.2	0.002037	0.02795	Hypermethylation(1592)
							0.042227	0.148017	1.75748	EIF2B2	0.813505	Up(1920)			C2orf80	3.2	8.89e-05	0.003752	Hypermethylation(1592)
							0.001212	0.032367	1.54065	VPS25	0.623534	Up(1920)			GSDMA	3.19	0.000227	0.006623	Hypermethylation(1592)
							0.001424	0.033865	2.37155	DLK2	1.24583	Up(1920)			SULT1A1	3.17	0.001966	0.027887	Hypermethylation(1592)
							0.011824	0.078222	1.43217	CD3D	0.518204	Up(1920)			QPRT	3.17	0.001966	0.027887	Hypermethylation(1592)
							0.008449	0.067775	1.44406	DNAJB9	0.530128	Up(1920)			PUM2	3.16	0.000266	0.007457	Hypermethylation(1592)
							0.009141	0.070004	1.903	NBPF15	0.928275	Up(1920)			CDH17	3.16	0.000266	0.007457	Hypermethylation(1592)
							0.023255	0.109641	1.42761	EIF4A2	0.513601	Up(1920)			SRPRB	3.15	0.001966	0.027887	Hypermethylation(1592)
							0.022263	0.107014	1.71278	CRIP3	0.77634	Up(1920)			DNAJA2	3.15	0.000187	0.006127	Hypermethylation(1592)
							0.017286	0.093952	1.59784	DEGS1	0.67612	Up(1920)			TSPAN5	3.14	0.000534	0.012016	Hypermethylation(1592)
							0.002467	0.041352	1.67826	FAM120C	0.74697	Up(1920)			PAX8	3.14	0.000192	0.006127	Hypermethylation(1592)
							0.015994	0.090568	3.1776	DHRS2	1.66794	Up(1920)			EHD4	3.14	0.000192	0.006127	Hypermethylation(1592)
							0.005039	0.05356	1.69994	TOR1B	0.765482	Up(1920)			SUV420H2	3.13	0.000534	0.012016	Hypermethylation(1592)
							0.024211	0.111823	1.77998	ATF4	0.831857	Up(1920)			RNF185	3.13	0.000534	0.012016	Hypermethylation(1592)
							0.00184	0.037192	1.82548	KLF4	0.868277	Up(1920)			IL20RB	3.13	0.000217	0.006439	Hypermethylation(1592)
							0.023452	0.110035	1.50051	SLC35D2	0.585452	Up(1920)			AGXT2	3.13	4.96e-06	0.000591	Hypermethylation(1592)
							4.27e-05	0.012173	1.57538	TBRG1	0.655697	Up(1920)			HTR3D	3.12	0.000192	0.006127	Hypermethylation(1592)
							0.004824	0.052879	1.83118	PPP1R15A	0.872775	Up(1920)			EXOSC2	3.12	4.13e-06	0.000535	Hypermethylation(1592)
							0.01469	0.087101	2.19275	C4orf19	1.13274	Up(1920)			DBR1	3.12	4.12e-05	0.00226	Hypermethylation(1592)
							0.0006	0.025118	1.99524	CYP2R1	0.996564	Up(1920)			ARHGEF18	3.12	2.1e-05	0.001456	Hypermethylation(1592)
							0.00571	0.056579	2.34757	AJUBA	1.23117	Up(1920)			ARHGAP30	3.12	6.2e-05	0.002903	Hypermethylation(1592)
							0.016349	0.091398	1.48398	TUBA1C	0.569468	Up(1920)			IST1	3.1	0.001832	0.026702	Hypermethylation(1592)
							0.013393	0.083416	2.14195	PTPRR	1.09892	Up(1920)			DPP8	3.1	0.000217	0.006439	Hypermethylation(1592)
							0.01596	0.0905	1.67268	ADAMTSL1	0.74216	Up(1920)			CADM2	3.1	0.000192	0.006127	Hypermethylation(1592)
							0.005562	0.056239	1.63504	DOHH	0.709324	Up(1920)			WDR5	3.09	0.000642	0.013288	Hypermethylation(1592)
							0.040878	0.145345	1.87007	PYGL	0.90309	Up(1920)			ZNF304	3.08	0.007911	0.069887	Hypermethylation(1592)
							0.015655	0.089652	1.79126	ANXA8	0.840976	Up(1920)			USP47	3.08	0.00025	0.007117	Hypermethylation(1592)
							0.013209	0.082899	1.42177	PQBP1	0.507685	Up(1920)			SIDT1	3.08	0.000217	0.006439	Hypermethylation(1592)
							0.041005	0.145646	1.74393	TNFRSF25	0.802339	Up(1920)			MRGPRX3	3.08	0.000634	0.013242	Hypermethylation(1592)
							0.007613	0.064144	1.53228	FAM105B	0.615681	Up(1920)			CALCR	3.08	0.000192	0.006127	Hypermethylation(1592)
							0.003361	0.046042	1.47827	RPL12	0.563913	Up(1920)			TMPRSS12	3.07	0.000217	0.006439	Hypermethylation(1592)
							0.049423	0.161523	1.91292	UBAC2	0.935777	Up(1920)			PPM1H	3.07	0.000217	0.006439	Hypermethylation(1592)
							0.022239	0.106926	1.5587	METTL13	0.640346	Up(1920)			SLC9A3R2	3.06	2.57e-06	0.000425	Hypermethylation(1592)
							0.008995	0.069682	1.41807	SMPD4	0.503932	Up(1920)			SEMA5A	3.06	0.000476	0.011146	Hypermethylation(1592)
							0.003155	0.044796	1.59574	ACOX3	0.674227	Up(1920)			POTEG	3.05	0.000513	0.011773	Hypermethylation(1592)
							0.001823	0.037192	1.45654	RRM2	0.542547	Up(1920)			SLC46A2	3.04	0.001698	0.0253	Hypermethylation(1592)
							0.000949	0.030139	3.13978	F3	1.65066	Up(1920)			PHGR1	3.04	0.007931	0.070021	Hypermethylation(1592)
							0.016244	0.09124	1.876	ZNF263	0.907656	Up(1920)			PAAF1	3.03	0.000294	0.008068	Hypermethylation(1592)
							0.00494	0.053175	1.4963	RAB32	0.581401	Up(1920)			JTB	3.03	0.001138	0.019138	Hypermethylation(1592)
							0.003052	0.044286	1.47468	KIAA0513	0.560403	Up(1920)			SPATA6	3.02	0.000553	0.012128	Hypermethylation(1592)
							0.013043	0.082484	1.47775	FSD1L	0.563399	Up(1920)			SMG6	3.02	0.000553	0.012128	Hypermethylation(1592)
							0.004166	0.049891	2.066	HCN4	1.04684	Up(1920)			CES3	3.02	0.000553	0.012128	Hypermethylation(1592)
							0.025329	0.114314	2.37699	MOGAT1	1.24914	Up(1920)			ST6GALNAC6	3.01	0.000553	0.012128	Hypermethylation(1592)
							0.00349	0.046591	1.67908	DDX54	0.747671	Up(1920)			PLCG2	3.01	0.000418	0.010318	Hypermethylation(1592)
							0.0108	0.075271	1.56206	PRPSAP1	0.643446	Up(1920)			NIPA1	3.01	0.000688	0.01356	Hypermethylation(1592)
							0.004521	0.051634	1.48877	SSBP1	0.574121	Up(1920)			DENND1C	3.01	0.007537	0.067443	Hypermethylation(1592)
							0.00692	0.061639	3.04565	CD274	1.60675	Up(1920)			CA11	3.01	8.39e-06	0.000821	Hypermethylation(1592)
							0.017853	0.095351	1.51215	RAD52	0.596601	Up(1920)			C2orf78	3.01	8.8e-06	0.000847	Hypermethylation(1592)
							0.037911	0.139693	1.46269	SIPA1L1	0.548624	Up(1920)			RORA	3	0.00848	0.073424	Hypermethylation(1592)
							0.004223	0.050202	1.69608	AC010336.1	0.762204	Up(1920)			RILPL2	3	0.00848	0.073424	Hypermethylation(1592)
							0.004839	0.052879	1.84688	NPIPA7	0.885091	Up(1920)			GGT6	3	0.000418	0.010318	Hypermethylation(1592)
							0.005231	0.054658	5.28491	PLA2G4C	2.40188	Up(1920)			UBE2L6	2.99	8.01e-06	0.0008	Hypermethylation(1592)
							0.016805	0.092732	1.69073	UPF1	0.757644	Up(1920)			P2RY6	2.99	0.000233	0.006759	Hypermethylation(1592)
							0.009863	0.072656	2.88811	TTLL1	1.53013	Up(1920)			MIOS	2.99	0.004861	0.050269	Hypermethylation(1592)
							0.048424	0.159507	1.58118	RP11-1407O15.2	0.661001	Up(1920)			MGAT5B	2.99	0.008763	0.075077	Hypermethylation(1592)
							0.019888	0.101285	1.47422	RNF8	0.559946	Up(1920)			APCS	2.99	1.89e-05	0.001398	Hypermethylation(1592)
							0.007683	0.064449	1.45726	C9orf9	0.543263	Up(1920)			STRN4	2.97	0.009395	0.078757	Hypermethylation(1592)
							0.001358	0.033485	1.51361	AAMDC	0.597988	Up(1920)			SLC22A17	2.97	9.49e-06	0.000894	Hypermethylation(1592)
							0.004569	0.051739	2.0658	GAGE2A	1.0467	Up(1920)			RAD52	2.97	0.009395	0.078757	Hypermethylation(1592)
							0.020588	0.102776	1.45178	VHL	0.537821	Up(1920)			NBL1	2.97	0.000418	0.010318	Hypermethylation(1592)
							0.037686	0.13943	1.74916	LPIN1	0.806661	Up(1920)			GRN	2.97	0.000178	0.006052	Hypermethylation(1592)
							0.002691	0.042769	2.14613	CHD7	1.10174	Up(1920)			EMCN	2.97	5.72e-06	0.000661	Hypermethylation(1592)
							0.038792	0.141085	1.65497	LOXL3	0.726809	Up(1920)			SPIB	2.96	0.000965	0.017049	Hypermethylation(1592)
							0.045655	0.154154	1.44547	POLR3K	0.531539	Up(1920)			SCUBE3	2.96	0.00033	0.008817	Hypermethylation(1592)
							0.020222	0.102135	1.78848	RALB	0.838736	Up(1920)			PRR5L	2.94	0.001497	0.023257	Hypermethylation(1592)
							0.007066	0.062124	1.61979	TMX2	0.695804	Up(1920)			CBLN1	2.94	1.62e-05	0.001282	Hypermethylation(1592)
							0.001568	0.03517	2.14238	RRS1	1.09921	Up(1920)			RASA2	2.93	0.005285	0.053281	Hypermethylation(1592)
							0.040228	0.143862	1.58662	SYAP1	0.665955	Up(1920)			EZH2	2.93	0.001553	0.023896	Hypermethylation(1592)
							0.006332	0.059405	1.65454	RNASEH1	0.726431	Up(1920)			DHX9	2.93	0.000679	0.01356	Hypermethylation(1592)
							0.035144	0.134177	1.54561	UBE2V1	0.628174	Up(1920)			SRA1	2.92	0.01301	0.096635	Hypermethylation(1592)
							0.029953	0.123981	2.36978	PRMT2	1.24475	Up(1920)			SPIB	2.92	0.000979	0.017185	Hypermethylation(1592)
							0.039731	0.143012	1.63806	CORO1C	0.711988	Up(1920)			GAA	2.92	0.000979	0.017185	Hypermethylation(1592)
							0.020666	0.102861	1.5433	RP13-512J5.1	0.626022	Up(1920)			SCOC	2.91	0.000396	0.010064	Hypermethylation(1592)
							0.001399	0.03369	1.75491	WDR82	0.811398	Up(1920)			PRKD3	2.91	4.87e-05	0.002528	Hypermethylation(1592)
							0.002726	0.04304	2.35403	POLR2D	1.23513	Up(1920)			CLEC18A	2.91	3.08e-06	0.000482	Hypermethylation(1592)
							0.018813	0.098117	1.57475	TLE3	0.655127	Up(1920)			TNFRSF10D	2.9	0.001025	0.017753	Hypermethylation(1592)
							0.017861	0.095351	1.63011	HOXB7	0.704968	Up(1920)			SLC36A4	2.9	0.000966	0.017049	Hypermethylation(1592)
							0.009226	0.070076	1.65287	HNRNPA1	0.724976	Up(1920)			MEGF11	2.9	0.000966	0.017049	Hypermethylation(1592)
							0.001393	0.033668	2.04	KCNQ3	1.02857	Up(1920)			MADCAM1	2.9	0.006411	0.060265	Hypermethylation(1592)
							0.009747	0.07233	2.19318	WDR66	1.13303	Up(1920)			PCK2	2.89	1.18e-06	0.000272	Hypermethylation(1592)
							0.016234	0.09124	1.47183	CLCN7	0.557614	Up(1920)			PPP1R9A	2.88	0.001164	0.019392	Hypermethylation(1592)
							3.32e-05	0.011759	1.54884	SDC2	0.631186	Up(1920)			EML3	2.88	0.001164	0.019392	Hypermethylation(1592)
							0.00018	0.017254	2.07868	ZNF560	1.05567	Up(1920)			ZNF586	2.87	0.000364	0.009412	Hypermethylation(1592)
							0.016494	0.091963	1.57128	NLRP1	0.651939	Up(1920)			LAIR1	2.87	0.000679	0.01356	Hypermethylation(1592)
							0.015343	0.088759	1.48064	ARHGEF5	0.566222	Up(1920)			IGFBP2	2.87	5.6e-05	0.002757	Hypermethylation(1592)
							0.010947	0.075595	1.77208	TNFAIP8L3	0.825443	Up(1920)			RHOJ	2.86	0.000946	0.016967	Hypermethylation(1592)
							0.00469	0.052434	1.63791	NSDHL	0.711854	Up(1920)			C20orf96	2.86	0.000946	0.016967	Hypermethylation(1592)
							0.010591	0.074641	1.67919	GLCE	0.74777	Up(1920)			GSTO1	2.84	1.91e-05	0.001398	Hypermethylation(1592)
							0.004555	0.051716	2.40537	KHK	1.26626	Up(1920)			CERK	2.84	0.000648	0.013288	Hypermethylation(1592)
							0.002123	0.038722	2.2221	EPM2A	1.15192	Up(1920)			CAMSAP3	2.84	0.037447	0.192253	Hypermethylation(1592)
							0.014352	0.086192	1.53659	HAPLN3	0.619735	Up(1920)			C1orf186	2.84	0.001703	0.025343	Hypermethylation(1592)
							0.02623	0.116312	1.85835	SLC22A4	0.894021	Up(1920)			ZSWIM1	2.83	2.03e-05	0.001429	Hypermethylation(1592)
							0.02131	0.104455	1.97793	OSMR	0.983989	Up(1920)			PDIA6	2.83	0.000115	0.004496	Hypermethylation(1592)
							0.004171	0.049903	1.71911	TBCC	0.781663	Up(1920)			ERICH6	2.83	0.001745	0.025717	Hypermethylation(1592)
							5.45e-05	0.012682	1.88556	P4HA3	0.914997	Up(1920)			GABBR2	2.82	0.001729	0.025629	Hypermethylation(1592)
							0.002164	0.039189	1.9183	ODC1	0.939827	Up(1920)			CPN2	2.82	0.041743	0.206949	Hypermethylation(1592)
							0.024044	0.111623	1.42296	WDR74	0.508893	Up(1920)			STBD1	2.81	3.67e-05	0.002113	Hypermethylation(1592)
							0.049269	0.161193	1.47988	CRLF1	0.565476	Up(1920)			SLC1A6	2.81	0.00017	0.005908	Hypermethylation(1592)
							0.041742	0.147037	1.87121	TSR1	0.903972	Up(1920)			POFUT1	2.81	0.000633	0.013242	Hypermethylation(1592)
							0.003348	0.046042	1.69999	AHCY	0.765526	Up(1920)			PAIP2B	2.8	0.000272	0.007603	Hypermethylation(1592)
							0.000831	0.028614	1.4483	TEX264	0.534359	Up(1920)			PABPC1L2A	2.8	0.001966	0.027887	Hypermethylation(1592)
							0.002686	0.042769	1.95767	AMPD2	0.969138	Up(1920)			PEX5	2.79	5.81e-05	0.002757	Hypermethylation(1592)
							0.018685	0.097717	1.6884	CHI3L2	0.755657	Up(1920)			OR5L1	2.79	0.032191	0.173867	Hypermethylation(1592)
							0.005832	0.057125	1.78024	HARS2	0.832069	Up(1920)			NAV2	2.79	0.032191	0.173867	Hypermethylation(1592)
							0.015958	0.0905	1.43214	PCGF6	0.518175	Up(1920)			IQCA1	2.79	0.032191	0.173867	Hypermethylation(1592)
							0.034404	0.132533	1.42157	AEN	0.507485	Up(1920)			ZNF358	2.78	2.52e-07	0.000118	Hypermethylation(1592)
							0.002096	0.038442	1.62055	ZMYND19	0.696484	Up(1920)			TNKS1BP1	2.78	0.001995	0.02795	Hypermethylation(1592)
							0.042982	0.14919	1.49039	C1orf233	0.575694	Up(1920)			PLEC	2.78	0.000633	0.013242	Hypermethylation(1592)
							0.005655	0.056265	1.47149	CFAP20	0.557282	Up(1920)			CTAG1B	2.78	0.001995	0.02795	Hypermethylation(1592)
							0.004262	0.050443	2.01111	PID1	1.00799	Up(1920)			CTAG1A	2.78	0.001995	0.02795	Hypermethylation(1592)
							0.000282	0.019277	1.59163	ACSF3	0.6705	Up(1920)			SLCO2B1	2.77	5.81e-05	0.002757	Hypermethylation(1592)
							0.021654	0.10533	1.51125	LYPD1	0.595746	Up(1920)			PLA2G6	2.77	4.01e-08	4.68e-05	Hypermethylation(1592)
							0.037731	0.139458	1.57885	VMP1	0.658871	Up(1920)			DSN1	2.77	0.009156	0.077222	Hypermethylation(1592)
							0.000821	0.028456	1.9452	EMR2	0.959917	Up(1920)			CALCR	2.77	0.000131	0.004897	Hypermethylation(1592)
							0.0422	0.147976	1.52316	PLEKHM2	0.60707	Up(1920)			NOP2	2.76	0.00016	0.005659	Hypermethylation(1592)
							0.021855	0.105732	1.79604	MAPK14	0.844821	Up(1920)			IL18	2.76	0.002023	0.02795	Hypermethylation(1592)
							0.020542	0.102659	1.4649	SH3PXD2B	0.550798	Up(1920)			GNAT2	2.76	0.002023	0.02795	Hypermethylation(1592)
							0.000771	0.02791	1.7241	OPA3	0.785842	Up(1920)			FBXO32	2.76	0.001966	0.027887	Hypermethylation(1592)
							0.000223	0.018356	1.69717	SERPINB8	0.763135	Up(1920)			CMSS1	2.76	0.001966	0.027887	Hypermethylation(1592)
							0.003821	0.048036	1.51517	FLCN	0.599478	Up(1920)			TMEM92	2.75	0.000875	0.016317	Hypermethylation(1592)
							0.002019	0.037924	1.74425	INPPL1	0.802604	Up(1920)			HPCAL1	2.75	0.000447	0.010723	Hypermethylation(1592)
							0.017616	0.094702	2.87765	SLC2A1	1.52489	Up(1920)			BIRC6	2.75	0.02067	0.130489	Hypermethylation(1592)
							0.003565	0.047036	2.34971	ZFP69B	1.23249	Up(1920)			ZNF436	2.74	0.000131	0.004897	Hypermethylation(1592)
							0.001356	0.033485	3.15533	KRT34	1.65779	Up(1920)			INPP5D	2.74	7.69e-05	0.003418	Hypermethylation(1592)
							0.002968	0.04364	1.65038	C12orf44	0.722796	Up(1920)			DTX2	2.74	0.000731	0.014195	Hypermethylation(1592)
							0.009741	0.07233	1.95906	FOXK2	0.970159	Up(1920)			ALOX15B	2.74	7.69e-05	0.003418	Hypermethylation(1592)
							0.004117	0.049671	1.49862	WDR6	0.583636	Up(1920)			TEPP	2.73	0.002007	0.02795	Hypermethylation(1592)
							0.026603	0.11718	1.77263	TKFC	0.825896	Up(1920)			STEAP3	2.73	5.85e-06	0.000665	Hypermethylation(1592)
							0.029851	0.123883	1.55775	CTDSPL	0.63946	Up(1920)			SLC9C2	2.73	0.006683	0.062155	Hypermethylation(1592)
							0.022521	0.107736	1.90986	C12orf36	0.933464	Up(1920)			SGTA	2.73	4.23e-07	0.000157	Hypermethylation(1592)
							0.004908	0.05312	3.59368	INSC	1.84546	Up(1920)			RPL6	2.73	0.002007	0.02795	Hypermethylation(1592)
							0.001602	0.035301	1.63996	EVA1A	0.71366	Up(1920)			PRICKLE2	2.73	0.002007	0.02795	Hypermethylation(1592)
							1.11e-05	0.011061	1.62625	RNMTL1	0.701551	Up(1920)			PEX12	2.73	0.002007	0.02795	Hypermethylation(1592)
							0.016812	0.092743	1.71848	HERPUD1	0.78113	Up(1920)			MFF	2.73	0.002007	0.02795	Hypermethylation(1592)
							0.0222	0.106853	1.43104	TMEM128	0.517061	Up(1920)			FKBP11	2.73	0.002094	0.028541	Hypermethylation(1592)
							0.026476	0.116856	2.02701	APOL3	1.01935	Up(1920)			FAM133B	2.73	0.002007	0.02795	Hypermethylation(1592)
							0.039585	0.142562	1.5601	EVI2A	0.641639	Up(1920)			EGFLAM	2.73	0.002007	0.02795	Hypermethylation(1592)
							0.004618	0.051973	1.42654	TASP1	0.512525	Up(1920)			C2orf91	2.73	0.002007	0.02795	Hypermethylation(1592)
							0.037306	0.138755	1.62975	PRDM1	0.70465	Up(1920)			VTI1B	2.71	8.71e-05	0.003752	Hypermethylation(1592)
							0.007044	0.062124	2.00476	ADI1	1.00343	Up(1920)			TDRD9	2.71	5.27e-06	0.000618	Hypermethylation(1592)
							0.000803	0.028285	1.62741	TRAF2	0.70258	Up(1920)			FBXO18	2.71	2.18e-07	0.000107	Hypermethylation(1592)
							0.014424	0.08637	1.53804	ANKFY1	0.621092	Up(1920)			ENTPD6	2.71	0.000167	0.005829	Hypermethylation(1592)
							0.000959	0.030225	1.47834	LMAN2L	0.563976	Up(1920)			SYTL1	2.7	0.000679	0.01356	Hypermethylation(1592)
							0.019314	0.099356	1.99116	WDR20	0.993605	Up(1920)			FABP12	2.7	0.000217	0.006439	Hypermethylation(1592)
							0.0233	0.109748	2.28447	TMEM44	1.19186	Up(1920)			C6orf25	2.7	3.52e-06	0.0005	Hypermethylation(1592)
							0.005634	0.056265	1.91098	C3AR1	0.934314	Up(1920)			VPS8	2.69	0.008975	0.075989	Hypermethylation(1592)
							3.85e-05	0.01215	1.50283	ORC6	0.587685	Up(1920)			TNK1	2.69	0.014752	0.105256	Hypermethylation(1592)
							0.000306	0.019299	1.90116	PCDH1	0.926882	Up(1920)			SEC14L2	2.69	0.004311	0.046777	Hypermethylation(1592)
							0.010425	0.074299	1.68376	ENTPD6	0.751689	Up(1920)			CHMP4C	2.69	6.57e-06	0.000712	Hypermethylation(1592)
							0.0074	0.063339	1.7766	PLD6	0.829123	Up(1920)			UGCG	2.68	0.000679	0.01356	Hypermethylation(1592)
							0.018404	0.096992	1.6469	CEBPG	0.719753	Up(1920)			RASSF10	2.68	1.8e-05	0.001343	Hypermethylation(1592)
							1.93e-05	0.011061	1.54319	RCL1	0.625911	Up(1920)			EPB41L4A	2.68	0.000276	0.007672	Hypermethylation(1592)
							0.003286	0.045487	1.52381	RP11-73M18.2	0.60768	Up(1920)			CROCC	2.68	0.020055	0.127678	Hypermethylation(1592)
							0.025933	0.115739	1.4809	PINK1	0.56647	Up(1920)			NAT14	2.67	1.68e-06	0.000335	Hypermethylation(1592)
							0.001247	0.032784	1.72329	SEMA5A	0.785166	Up(1920)			FIGLA	2.67	0.007407	0.066762	Hypermethylation(1592)
							0.038205	0.140066	1.81898	SFXN3	0.863131	Up(1920)			DNAJC5G	2.67	0.000398	0.010095	Hypermethylation(1592)
							0.042357	0.148222	2.14623	GOLGA6L19	1.1018	Up(1920)			TRIM14	2.66	0.00019	0.006127	Hypermethylation(1592)
							0.000922	0.029866	1.87631	ZWINT	0.9079	Up(1920)			SAMD4A	2.66	0.000178	0.006039	Hypermethylation(1592)
							0.008127	0.066643	1.83354	MKRN2	0.874633	Up(1920)			PREX2	2.66	0.000466	0.010963	Hypermethylation(1592)
							0.025061	0.11372	1.57407	ICMT	0.654503	Up(1920)			NPHS2	2.66	0.001497	0.023257	Hypermethylation(1592)
							0.000998	0.030542	1.60878	CIRBP	0.685965	Up(1920)			C1QL4	2.66	6.8e-05	0.00311	Hypermethylation(1592)
							9.06e-05	0.014636	1.61625	SPAG7	0.69265	Up(1920)			SIRPA	2.65	0.001656	0.025048	Hypermethylation(1592)
							0.01355	0.083796	1.83393	USF1	0.874938	Up(1920)			JMJD1C	2.65	0.007537	0.067443	Hypermethylation(1592)
							0.004236	0.050202	1.62928	BCL2	0.704231	Up(1920)			EMC1	2.65	0.011132	0.087427	Hypermethylation(1592)
							0.036998	0.138246	1.60892	C11orf86	0.686089	Up(1920)			UBE2Q2L	2.64	1.37e-06	0.000301	Hypermethylation(1592)
							0.000567	0.024868	1.43658	C20orf24	0.522639	Up(1920)			RRP36	2.64	0.000529	0.012016	Hypermethylation(1592)
							0.003384	0.046127	1.87427	ARPC5	0.906329	Up(1920)			TNK2	2.63	0.000226	0.006615	Hypermethylation(1592)
							0.004871	0.052921	1.58629	SH3BGRL2	0.665653	Up(1920)			SLC35B3	2.62	0.001766	0.025954	Hypermethylation(1592)
							0.000732	0.027338	1.79356	THOC6	0.842824	Up(1920)			OPRM1	2.62	0.000546	0.012023	Hypermethylation(1592)
							0.002533	0.041912	1.69142	EGFLAM	0.758234	Up(1920)			MAP1LC3A	2.62	0.000178	0.006039	Hypermethylation(1592)
							0.035639	0.135193	3.25786	RASSF10	1.70392	Up(1920)			HSPB6	2.61	4.85e-06	0.000582	Hypermethylation(1592)
							0.000494	0.023634	1.49342	SURF2	0.578618	Up(1920)			TXNRD3	2.59	3.83e-05	0.002135	Hypermethylation(1592)
							0.008236	0.067054	1.72253	SH3GL3	0.784533	Up(1920)			TTR	2.59	0.004362	0.046856	Hypermethylation(1592)
							0.000371	0.021252	3.11637	GDNF-AS1	1.63987	Up(1920)			TAOK2	2.59	3.94e-05	0.002178	Hypermethylation(1592)
							0.010723	0.074987	1.68113	SLC38A7	0.749428	Up(1920)			SLC39A1	2.59	0.004362	0.046856	Hypermethylation(1592)
							0.018479	0.097267	1.59158	BEND5	0.670456	Up(1920)			SCAF1	2.59	0.004362	0.046856	Hypermethylation(1592)
							0.023141	0.109418	1.60536	TACC1	0.682894	Up(1920)			RGS3	2.59	0.004362	0.046856	Hypermethylation(1592)
							0.012336	0.079903	1.66171	BEX4	0.732666	Up(1920)			RASSF5	2.59	0.004362	0.046856	Hypermethylation(1592)
							0.035301	0.134508	1.55163	CTNNB1	0.633788	Up(1920)			PLA2G2A	2.59	0.004362	0.046856	Hypermethylation(1592)
							0.000158	0.016881	1.72365	EGLN3	0.78547	Up(1920)			PGLS	2.59	0.004339	0.046856	Hypermethylation(1592)
							0.045323	0.153518	1.5502	B3GALT5	0.632456	Up(1920)			LILRB3	2.59	0.004362	0.046856	Hypermethylation(1592)
							0.023332	0.109836	1.54542	NFIL3	0.627995	Up(1920)			GRHL1	2.58	0.000101	0.004072	Hypermethylation(1592)
							4.06e-05	0.012173	1.87218	SAP30	0.904717	Up(1920)			FBRS	2.58	0.001141	0.019166	Hypermethylation(1592)
							0.000439	0.022334	1.57463	ZNF768	0.655014	Up(1920)			SNX10	2.57	0.001966	0.027887	Hypermethylation(1592)
							0.002626	0.042691	1.51327	RP11-343C2.12	0.597666	Up(1920)			HMOX1	2.57	0.000645	0.013288	Hypermethylation(1592)
							0.008155	0.066646	1.54094	ISM1	0.623814	Up(1920)			RMDN2	2.56	0.000648	0.013288	Hypermethylation(1592)
							0.003712	0.04781	1.65628	ARAP1	0.727948	Up(1920)			MORN1	2.56	3.39e-06	0.000488	Hypermethylation(1592)
							0.028895	0.122115	1.55825	ZNF547	0.639927	Up(1920)			KRTAP10-7	2.56	0.000705	0.013853	Hypermethylation(1592)
							0.010669	0.074746	1.58881	C12orf49	0.667946	Up(1920)			GSC2	2.56	0.000212	0.006432	Hypermethylation(1592)
							0.022035	0.106277	1.48931	TXNDC5	0.574647	Up(1920)			PRR20E	2.55	0.00491	0.050612	Hypermethylation(1592)
							0.000275	0.019277	2.19882	PTHLH	1.13673	Up(1920)			PRR20D	2.55	0.00491	0.050612	Hypermethylation(1592)
							0.001817	0.037192	1.55503	RP11-603J24.9	0.636941	Up(1920)			PRR20C	2.55	0.00491	0.050612	Hypermethylation(1592)
							0.034102	0.132084	1.70751	NBPF20	0.771896	Up(1920)			PRR20B	2.55	0.00491	0.050612	Hypermethylation(1592)
							0.000713	0.027296	1.62626	FAXC	0.701558	Up(1920)			PRR20A	2.55	0.00491	0.050612	Hypermethylation(1592)
							0.047651	0.158054	1.45772	ADAT1	0.543717	Up(1920)			NCCRP1	2.55	1.71e-06	0.000335	Hypermethylation(1592)
							0.030591	0.125023	1.77103	FAM166B	0.824585	Up(1920)			CTSL	2.55	0.015063	0.1066	Hypermethylation(1592)
							0.014109	0.085526	1.60641	RIBC1	0.683843	Up(1920)			CLEC18A	2.55	0.015063	0.1066	Hypermethylation(1592)
							0.002217	0.039597	1.63561	TPM2	0.709832	Up(1920)			BTBD2	2.55	6.53e-08	5.78e-05	Hypermethylation(1592)
							0.000699	0.027172	1.64149	DOK1	0.715003	Up(1920)			SMARCC1	2.54	0.002037	0.02795	Hypermethylation(1592)
							0.0082	0.066882	1.7723	RND1	0.825625	Up(1920)			PSMD5	2.54	0.00015	0.00537	Hypermethylation(1592)
							0.00218	0.039375	1.55133	LMNB1	0.633509	Up(1920)			LDLRAD4	2.54	1.62e-06	0.000333	Hypermethylation(1592)
							0.015913	0.090406	2.35771	PGAP2	1.23738	Up(1920)			KRTAP21-1	2.53	2.03e-05	0.001429	Hypermethylation(1592)
							0.001208	0.032357	1.8315	TRIM65	0.873022	Up(1920)			KCNJ3	2.53	0.000325	0.008725	Hypermethylation(1592)
							0.00439	0.051107	1.64573	NPIPA3	0.718729	Up(1920)			HPCAL1	2.53	6.52e-06	0.000708	Hypermethylation(1592)
							0.000996	0.030542	1.45672	NIPAL1	0.542726	Up(1920)			NKD2	2.52	0.000318	0.008579	Hypermethylation(1592)
							0.028003	0.120398	1.43756	CNTD1	0.52362	Up(1920)			KRAS	2.52	0.000321	0.00865	Hypermethylation(1592)
							0.049931	0.16231	1.45567	ARL2BP	0.541683	Up(1920)			FAM115A	2.52	0.000286	0.007891	Hypermethylation(1592)
							0.004294	0.050646	1.54306	RFXANK	0.625791	Up(1920)			BEX5	2.52	0.0061	0.058419	Hypermethylation(1592)
							0.001069	0.031217	1.51642	TMEM242	0.600666	Up(1920)			SLC12A4	2.51	0.004874	0.050359	Hypermethylation(1592)
							0.017637	0.09476	1.57679	NUPL1	0.656987	Up(1920)			PRNP	2.51	0.004064	0.045606	Hypermethylation(1592)
							0.000213	0.018109	1.54537	TCEB3	0.627956	Up(1920)			OR51F1	2.51	0.028101	0.158619	Hypermethylation(1592)
							0.007749	0.064744	1.58169	APOPT1	0.661466	Up(1920)			RABGAP1L	2.5	0.000641	0.013288	Hypermethylation(1592)
							0.006526	0.059946	1.4506	ABTB1	0.536651	Up(1920)			PKN1	2.5	7.91e-06	0.000795	Hypermethylation(1592)
							0.000589	0.024958	3.00265	TMEM43	1.58624	Up(1920)			C6	2.5	0.000641	0.013288	Hypermethylation(1592)
							0.000888	0.029402	1.62892	CGREF1	0.703916	Up(1920)			SIK3	2.49	0.002037	0.027952	Hypermethylation(1592)
							0.003698	0.047709	1.46152	CENPL	0.547468	Up(1920)			PLCG2	2.49	1.28e-06	0.000289	Hypermethylation(1592)
							0.001907	0.037377	2.16305	DHRS4L2	1.11307	Up(1920)			HINFP	2.48	0.007131	0.064902	Hypermethylation(1592)
							0.030951	0.125897	2.44051	GOLGA6L18	1.28718	Up(1920)			ERICH4	2.48	0.007131	0.064902	Hypermethylation(1592)
							0.000227	0.018356	1.65754	WDR3	0.72904	Up(1920)			ABCA8	2.48	0.000175	0.006039	Hypermethylation(1592)
							0.01483	0.087537	1.6001	STRADA	0.678159	Up(1920)			SLC23A1	2.47	0.019015	0.123377	Hypermethylation(1592)
							8.44e-05	0.014586	1.67281	PSMC3	0.742271	Up(1920)			GNA15	2.47	0.001276	0.020761	Hypermethylation(1592)
							0.000977	0.030225	1.90597	ERP29	0.930524	Up(1920)			FOXO3	2.47	5.81e-05	0.002757	Hypermethylation(1592)
							0.007669	0.064391	1.60949	ADCY6	0.686603	Up(1920)			FAM161A	2.47	0.000157	0.005577	Hypermethylation(1592)
							0.003762	0.047827	1.49696	MYC	0.582033	Up(1920)			ERICH4	2.47	5.81e-05	0.002757	Hypermethylation(1592)
							0.003231	0.04515	1.86157	HDDC3	0.896517	Up(1920)			CTCF	2.47	1.92e-05	0.0014	Hypermethylation(1592)
							0.012325	0.079903	1.51418	FOXD1	0.598533	Up(1920)			CTAGE4	2.47	0.000226	0.006615	Hypermethylation(1592)
							0.024098	0.111651	2.054	PDHA1	1.03844	Up(1920)			CCR6	2.47	0.004355	0.046856	Hypermethylation(1592)
							0.000361	0.020896	2.10469	ERRFI1	1.07361	Up(1920)			CCDC88B	2.47	0.00349	0.040771	Hypermethylation(1592)
							0.004915	0.05312	1.45426	RPS19BP1	0.540289	Up(1920)			C10orf128	2.47	5.89e-06	0.000669	Hypermethylation(1592)
							0.034566	0.13283	1.42318	CARS	0.509119	Up(1920)			TM7SF2	2.46	0.007537	0.067443	Hypermethylation(1592)
							0.011617	0.077579	1.45713	SIAE	0.543127	Up(1920)			TFAP2E	2.46	0.000344	0.008986	Hypermethylation(1592)
							0.000133	0.015558	2.03924	P2RY11	1.02803	Up(1920)			SSTR3	2.46	0.007537	0.067443	Hypermethylation(1592)
							0.034822	0.133276	1.4716	PPM1G	0.557387	Up(1920)			SHPRH	2.46	0.000194	0.006135	Hypermethylation(1592)
							0.026997	0.117927	1.58148	DDX39B	0.661275	Up(1920)			PAG1	2.46	5.81e-05	0.002757	Hypermethylation(1592)
							0.01823	0.09635	1.41923	UBL4A	0.50511	Up(1920)			IRF9	2.46	5.57e-05	0.002757	Hypermethylation(1592)
							0.022135	0.106609	1.72264	SURF4	0.784618	Up(1920)			IL34	2.46	7.82e-07	0.000215	Hypermethylation(1592)
							0.015292	0.088632	1.42521	SCNM1	0.511179	Up(1920)			DMKN	2.46	0.000679	0.01356	Hypermethylation(1592)
							0.004499	0.051599	1.4771	PCOLCE2	0.562768	Up(1920)			BTBD17	2.46	0.00016	0.005661	Hypermethylation(1592)
							0.049106	0.160956	1.46877	PSAT1	0.554607	Up(1920)			WDR60	2.45	0.031751	0.172256	Hypermethylation(1592)
							0.009444	0.071002	1.47357	RBM19	0.559314	Up(1920)			PRLR	2.45	3.83e-05	0.002135	Hypermethylation(1592)
							0.0026	0.042542	2.44307	AFAP1L1	1.28869	Up(1920)			PGA4	2.45	2.79e-05	0.001716	Hypermethylation(1592)
							0.020827	0.103117	1.67916	STXBP1	0.747739	Up(1920)			DNTT	2.45	0.000475	0.01113	Hypermethylation(1592)
							0.006749	0.060907	1.47133	C17orf76-AS1	0.557124	Up(1920)			TLDC2	2.44	1.54e-05	0.001233	Hypermethylation(1592)
							0.004045	0.049164	1.44227	PDIA5	0.528337	Up(1920)			SAA1	2.44	4.72e-07	0.000171	Hypermethylation(1592)
							0.000428	0.021995	1.58557	SLC25A20	0.665001	Up(1920)			RASSF1	2.44	0.006765	0.062718	Hypermethylation(1592)
							0.040873	0.145345	1.54266	ST6GALNAC1	0.625425	Up(1920)			MKKS	2.44	0.002145	0.029094	Hypermethylation(1592)
							0.000306	0.019299	2.46499	GAGE13	1.30158	Up(1920)			FBLN1	2.44	0.015937	0.111247	Hypermethylation(1592)
							0.024665	0.112702	1.88481	IKZF5	0.914418	Up(1920)			FAM96B	2.44	0.000679	0.01356	Hypermethylation(1592)
							0.000796	0.028142	1.5787	CADM1	0.658734	Up(1920)			WNT2B	2.43	6.56e-07	0.000205	Hypermethylation(1592)
							0.029401	0.123041	1.41706	ACER1	0.502896	Up(1920)			UGT2A3	2.43	0.001209	0.019916	Hypermethylation(1592)
							0.008811	0.069223	1.48273	ZNF749	0.568257	Up(1920)			TNFSF9	2.43	0.000943	0.016967	Hypermethylation(1592)
							0.044371	0.151702	2.39085	KIAA0247	1.25752	Up(1920)			PLEKHA6	2.43	7.33e-05	0.003287	Hypermethylation(1592)
							0.024055	0.111643	1.77966	PGRMC2	0.831601	Up(1920)			TTC21B	2.42	0.000679	0.01356	Hypermethylation(1592)
							0.025103	0.11382	1.55626	STT3A	0.638084	Up(1920)			PRDM1	2.42	0.001083	0.018475	Hypermethylation(1592)
							0.020346	0.10231	1.63503	LCOR	0.70932	Up(1920)			GOLGA6L6	2.42	0.000679	0.01356	Hypermethylation(1592)
							0.002627	0.042691	1.87606	CSNK1E	0.907704	Up(1920)			TBR1	2.41	0.000833	0.015733	Hypermethylation(1592)
							0.002878	0.0433	1.82454	POU5F1B	0.867529	Up(1920)			ST6GALNAC4	2.41	0.005208	0.052669	Hypermethylation(1592)
							0.023455	0.110035	1.86254	HIST2H3A	0.897269	Up(1920)			RSPH9	2.41	0.040462	0.203151	Hypermethylation(1592)
							0.017713	0.09494	1.43354	FAM213A	0.519577	Up(1920)			PUM1	2.41	0.000543	0.012023	Hypermethylation(1592)
							0.045582	0.154114	1.817	CXCR5	0.86156	Up(1920)			PCDHB5	2.41	0.000546	0.012023	Hypermethylation(1592)
							0.002919	0.043482	1.60875	TNS1	0.685943	Up(1920)			MEPE	2.41	0.019015	0.123377	Hypermethylation(1592)
							0.000591	0.024958	1.90044	PDLIM4	0.926331	Up(1920)			MBD3L5	2.41	0.001344	0.021512	Hypermethylation(1592)
							1.52e-05	0.011061	2.73033	TNFAIP6	1.44907	Up(1920)			GYG1	2.41	0.000546	0.012023	Hypermethylation(1592)
							0.04985	0.162239	1.48762	ADCK3	0.573007	Up(1920)			AMY1A	2.41	0.026465	0.153127	Hypermethylation(1592)
							0.014585	0.086909	1.98981	LIMS3	0.992628	Up(1920)			AKAP10	2.41	0.000546	0.012023	Hypermethylation(1592)
							0.012144	0.079498	1.64177	NT5DC3	0.715251	Up(1920)			SLC6A20	2.4	0.000138	0.005028	Hypermethylation(1592)
							0.037746	0.139458	1.80493	TTYH2	0.851946	Up(1920)			KCNIP4	2.4	1.65e-06	0.000335	Hypermethylation(1592)
							0.001256	0.032851	1.68152	GLIPR2	0.74977	Up(1920)			GATA4	2.4	0.01603	0.111617	Hypermethylation(1592)
							0.028454	0.121242	1.77916	FAM26F	0.831197	Up(1920)			MMP23B	2.39	0.003846	0.043944	Hypermethylation(1592)
							0.004381	0.051029	1.62253	NAIF1	0.698247	Up(1920)			FOXB1	2.39	0.000546	0.012023	Hypermethylation(1592)
							0.002916	0.043482	1.78516	TFPT	0.83605	Up(1920)			EVX1	2.39	0.007588	0.067628	Hypermethylation(1592)
							0.008208	0.066917	1.73767	LARS2	0.797155	Up(1920)			EIF4E3	2.39	0.000688	0.01356	Hypermethylation(1592)
							0.004138	0.049765	1.45893	C7orf50	0.544908	Up(1920)			DDX46	2.39	0.002112	0.028702	Hypermethylation(1592)
							0.019761	0.100882	1.67996	WDR45	0.748425	Up(1920)			PEX5L	2.38	0.004444	0.047562	Hypermethylation(1592)
							0.039862	0.143273	1.43905	ERBB2	0.525113	Up(1920)			OTULIN	2.38	0.000582	0.01259	Hypermethylation(1592)
							0.005371	0.055368	1.56345	MSANTD3	0.644734	Up(1920)			HVCN1	2.38	0.00094	0.016967	Hypermethylation(1592)
							0.027371	0.118874	1.46458	TFDP1	0.550486	Up(1920)			GPR56	2.38	0.004763	0.049659	Hypermethylation(1592)
							0.008684	0.068702	1.53742	MSRB3	0.620513	Up(1920)			FAM167B	2.38	0.001535	0.023712	Hypermethylation(1592)
							0.006446	0.059687	1.764	CTAG2	0.818853	Up(1920)			FAHD2A	2.38	0.023918	0.143205	Hypermethylation(1592)
							0.030018	0.124036	1.45551	EXOSC6	0.541522	Up(1920)			BUB1	2.38	0.001535	0.023712	Hypermethylation(1592)
							0.02794	0.120248	1.63295	PLXNA4	0.707483	Up(1920)			SLC12A4	2.37	0.004499	0.04799	Hypermethylation(1592)
							0.04256	0.148448	1.47879	SMOC1	0.564419	Up(1920)			NEUROG3	2.37	9.53e-05	0.003898	Hypermethylation(1592)
							0.016344	0.091396	2.78476	PGBD5	1.47755	Up(1920)			NCAPD3	2.37	0.000379	0.009712	Hypermethylation(1592)
							0.00059	0.024958	1.80998	C16orf74	0.855972	Up(1920)			TSPAN13	2.36	0.00127	0.020689	Hypermethylation(1592)
							0.001165	0.032078	1.77371	DDIT3	0.826773	Up(1920)			LOC79999	2.36	0.001791	0.026225	Hypermethylation(1592)
							0.003652	0.047437	1.44629	NLGN4X	0.532358	Up(1920)			LOC388436	2.36	0.001791	0.026225	Hypermethylation(1592)
							0.00121	0.032357	1.60786	CLSTN1	0.685143	Up(1920)			ACTL6A	2.36	0.001586	0.024302	Hypermethylation(1592)
							0.012419	0.080227	1.67205	TCEAL3	0.741619	Up(1920)			PTGFRN	2.35	2.84e-06	0.000458	Hypermethylation(1592)
							0.000718	0.027296	1.60798	PFKM	0.685249	Up(1920)			CBWD6	2.35	0.000147	0.005283	Hypermethylation(1592)
							0.000489	0.023634	1.86374	ARL16	0.898202	Up(1920)			STYK1	2.34	0.001104	0.018799	Hypermethylation(1592)
							0.032733	0.129449	1.79897	TMEM74B	0.847174	Up(1920)			REP15	2.34	0.004786	0.049772	Hypermethylation(1592)
							0.001626	0.035482	2.93145	PTGES3L	1.55161	Up(1920)			ALDH3A1	2.34	0.000241	0.006928	Hypermethylation(1592)
							0.033935	0.131797	2.16232	DIRC2	1.11258	Up(1920)			ZNF649	2.33	0.008503	0.073424	Hypermethylation(1592)
							0.026978	0.117887	1.83159	CYTIP	0.873097	Up(1920)			SLC4A9	2.33	0.0061	0.058419	Hypermethylation(1592)
							0.033113	0.129901	2.00469	KRTAP21-1	1.00338	Up(1920)			GOLGA6B	2.33	3.61e-05	0.002086	Hypermethylation(1592)
							0.001009	0.030591	1.82824	CCDC137	0.870455	Up(1920)			GAGE12J	2.33	0.0061	0.058419	Hypermethylation(1592)
							0.020302	0.102299	1.96169	CC2D1B	0.972098	Up(1920)			EPN3	2.33	0.0061	0.058419	Hypermethylation(1592)
							0.022486	0.107631	3.83458	SCARF1	1.93907	Up(1920)			SLC5A11	2.32	0.006097	0.058419	Hypermethylation(1592)
							0.00182	0.037192	2.7645	NUPR1	1.46702	Up(1920)			MC3R	2.32	0.000139	0.005066	Hypermethylation(1592)
							0.001839	0.037192	1.65402	JMJD6	0.725977	Up(1920)			JAGN1	2.32	0.000178	0.006039	Hypermethylation(1592)
							0.002968	0.04364	1.87408	RBFA	0.906181	Up(1920)			IQCF1	2.32	0.001966	0.027887	Hypermethylation(1592)
							0.001563	0.035149	1.44852	ELAC1	0.534575	Up(1920)			FAM135B	2.32	6.81e-06	0.000732	Hypermethylation(1592)
							0.011118	0.076068	1.5042	ARSJ	0.588998	Up(1920)			EIF6	2.32	0.02127	0.132698	Hypermethylation(1592)
							0.035863	0.135832	1.81281	P4HA1	0.858228	Up(1920)			EIF3C	2.32	0.008753	0.075025	Hypermethylation(1592)
							0.029793	0.123731	1.4864	KIAA0040	0.571826	Up(1920)			KIAA1429	2.31	0.000561	0.012256	Hypermethylation(1592)
							0.023779	0.110812	4.60098	ANGPTL4	2.20194	Up(1920)			SEC14L1	2.3	0.01301	0.096635	Hypermethylation(1592)
							0.020774	0.102974	2.63611	CHST10	1.39841	Up(1920)			RBMY1B	2.3	0.001175	0.019513	Hypermethylation(1592)
							0.035622	0.135156	1.62447	DGCR8	0.699968	Up(1920)			TNNT1	2.29	0.001587	0.024308	Hypermethylation(1592)
							0.006841	0.061229	2.58737	KLF7	1.37148	Up(1920)			TEP1	2.29	0.023588	0.141733	Hypermethylation(1592)
							0.007522	0.063783	1.78083	GADD45B	0.832554	Up(1920)			SHOX	2.29	5.62e-05	0.002757	Hypermethylation(1592)
							0.012313	0.079903	3.5337	CHAC1	1.82118	Up(1920)			EMG1	2.29	0.000338	0.008869	Hypermethylation(1592)
							0.008875	0.069284	1.55325	LOC100996693	0.635293	Up(1920)			DLK1	2.29	0.002037	0.02795	Hypermethylation(1592)
							0.005404	0.055444	1.52927	RRP36	0.612845	Up(1920)			CNOT4	2.29	0.000603	0.012875	Hypermethylation(1592)
							0.002112	0.038609	1.74873	DUSP22	0.80631	Up(1920)			BTN3A2	2.29	0.000259	0.007315	Hypermethylation(1592)
							0.026717	0.117407	1.44245	TPRX1	0.528524	Up(1920)			RABGEF1	2.28	0.000546	0.012023	Hypermethylation(1592)
							0.003593	0.047222	1.71845	FAM47E-STBD1	0.781107	Up(1920)			ORC5	2.28	0.00563	0.055721	Hypermethylation(1592)
							0.026805	0.117645	1.47732	OBFC1	0.562985	Up(1920)			GDF3	2.28	1.38e-06	0.000303	Hypermethylation(1592)
							0.02614	0.11616	1.71112	NEDD4L	0.774945	Up(1920)			FAM135A	2.28	0.006708	0.06232	Hypermethylation(1592)
							0.009271	0.070317	1.59294	SPSB1	0.671689	Up(1920)			ARHGEF5	2.28	4.14e-07	0.000154	Hypermethylation(1592)
							0.012411	0.080206	1.52702	PRKCE	0.610718	Up(1920)			MAPKAPK2	2.27	0.005011	0.051256	Hypermethylation(1592)
							0.020057	0.101686	1.52319	ASB6	0.607096	Up(1920)			C6orf132	2.27	9.89e-08	7.25e-05	Hypermethylation(1592)
							0.003365	0.046056	2.2152	IL10RB	1.14744	Up(1920)			PRLHR	2.26	1.09e-05	0.000946	Hypermethylation(1592)
							0.043096	0.149265	1.84595	ETV5	0.884362	Up(1920)			LOC101060321	2.26	2.46e-08	3.86e-05	Hypermethylation(1592)
							0.00387	0.04827	1.90405	OTULIN	0.929068	Up(1920)			DTX2	2.26	0.000546	0.012023	Hypermethylation(1592)
							0.004785	0.052879	1.95329	NFYA	0.965905	Up(1920)			DGKZ	2.26	0.006034	0.058419	Hypermethylation(1592)
							0.006963	0.061818	1.6282	AKIP1	0.703273	Up(1920)			CHMP2A	2.26	0.019459	0.125214	Hypermethylation(1592)
							0.01621	0.09124	1.74248	CD33	0.801139	Up(1920)			CDH24	2.26	1.64e-07	8.94e-05	Hypermethylation(1592)
							0.04266	0.148647	1.64566	SDR39U1	0.718665	Up(1920)			APOLD1	2.26	0.006034	0.058419	Hypermethylation(1592)
							0.036062	0.136254	1.74072	FUCA1	0.799682	Up(1920)			TAF2	2.25	0.003676	0.04246	Hypermethylation(1592)
							0.00963	0.071902	1.95596	CCNE2	0.967874	Up(1920)			RAB41	2.25	0.005886	0.057723	Hypermethylation(1592)
							0.000118	0.015123	1.6949	C11orf31	0.761203	Up(1920)			GRIN3B	2.25	0.000525	0.011962	Hypermethylation(1592)
							0.001146	0.031849	1.70412	RGMB	0.769029	Up(1920)			CSH2	2.25	0.00124	0.020316	Hypermethylation(1592)
							0.009216	0.070057	1.53867	TAF3	0.621686	Up(1920)			CAV3	2.25	0.004031	0.04549	Hypermethylation(1592)
							0.028621	0.121696	2.15181	ZNF554	1.10555	Up(1920)			RHNO1	2.24	0.007588	0.067628	Hypermethylation(1592)
							8.37e-06	0.011061	2.01816	COL13A1	1.01304	Up(1920)			REPIN1	2.24	0.000387	0.009892	Hypermethylation(1592)
							0.00072	0.027296	1.50451	ZNF614	0.589295	Up(1920)			LIMS3L	2.24	0.000178	0.006039	Hypermethylation(1592)
							0.001288	0.033088	1.96782	RPUSD4	0.976598	Up(1920)			LIMS3	2.24	0.000178	0.006039	Hypermethylation(1592)
							0.029266	0.122835	1.90567	RAB3IP	0.930296	Up(1920)			LCNL1	2.24	1.54e-05	0.001232	Hypermethylation(1592)
							0.001372	0.033569	1.65603	PSMB1	0.727724	Up(1920)			HSPB7	2.24	6.71e-05	0.003077	Hypermethylation(1592)
							0.004892	0.053085	1.8803	PRDM11	0.91096	Up(1920)			HR	2.24	0.011556	0.089658	Hypermethylation(1592)
							0.000437	0.022318	1.52212	DNAJC11	0.606079	Up(1920)			FAM213A	2.24	0.008357	0.072922	Hypermethylation(1592)
							0.009902	0.072774	1.65072	NOSTRIN	0.723093	Up(1920)			CRIPAK	2.24	0.003211	0.038656	Hypermethylation(1592)
							0.001628	0.035482	2.05803	THOC3	1.04127	Up(1920)			ZNF48	2.23	0.006499	0.0609	Hypermethylation(1592)
							0.001298	0.033154	1.56246	CLN5	0.643824	Up(1920)			KCTD16	2.23	0.004115	0.045697	Hypermethylation(1592)
							0.01577	0.089962	1.84998	MEGF8	0.887509	Up(1920)			GRM1	2.23	0.000151	0.005391	Hypermethylation(1592)
							0.045589	0.154114	2.02002	DDX42	1.01437	Up(1920)			CARD9	2.23	0.000744	0.014411	Hypermethylation(1592)
							0.010806	0.075271	2.028	PPP3CC	1.02006	Up(1920)			ZNF551	2.22	0.000182	0.006096	Hypermethylation(1592)
							0.007054	0.062124	2.95169	CNDP2	1.56154	Up(1920)			SOWAHB	2.22	0.000105	0.004195	Hypermethylation(1592)
							0.007052	0.062124	1.71482	NPHP3-ACAD11	0.778059	Up(1920)			SNAPC1	2.22	0.006761	0.062688	Hypermethylation(1592)
							0.044326	0.15161	1.98885	TBCCD1	0.991935	Up(1920)			GCM2	2.22	0.003435	0.040355	Hypermethylation(1592)
							0.001704	0.036251	3.30591	LY6K	1.72505	Up(1920)			ETV3L	2.22	0.001114	0.018833	Hypermethylation(1592)
							0.023571	0.110296	1.53842	WTIP	0.621454	Up(1920)			RCAN1	2.21	0.019015	0.123377	Hypermethylation(1592)
							0.007004	0.062037	1.47441	RBSN	0.560142	Up(1920)			RAB3B	2.21	0.006491	0.060853	Hypermethylation(1592)
							0.000168	0.017009	1.73204	SEC22A	0.792469	Up(1920)			FGR	2.21	0.032263	0.174165	Hypermethylation(1592)
							3.09e-05	0.01156	1.85782	RFT1	0.893609	Up(1920)			ARHGEF3	2.21	0.006491	0.060853	Hypermethylation(1592)
							0.013493	0.083726	1.64322	VPS4A	0.716525	Up(1920)			VWA5B1	2.2	0.004208	0.045946	Hypermethylation(1592)
							0.022546	0.107753	1.57002	ZBTB40	0.650786	Up(1920)			RARRES3	2.2	0.001665	0.025166	Hypermethylation(1592)
							0.000129	0.015447	1.52905	MAGEA2B	0.612631	Up(1920)			MOSPD3	2.2	0.000441	0.010674	Hypermethylation(1592)
							0.039449	0.142371	2.20736	CCIN	1.14232	Up(1920)			MICB	2.2	5.85e-06	0.000665	Hypermethylation(1592)
							0.000715	0.027296	1.47777	IGFBP6	0.563421	Up(1920)			CKMT1A	2.2	0.007537	0.067443	Hypermethylation(1592)
							0.012963	0.08231	1.7533	TMX4	0.810076	Up(1920)			C19orf12	2.2	0.007537	0.067443	Hypermethylation(1592)
							0.036962	0.138241	1.46554	CLEC1A	0.551431	Up(1920)			ARSI	2.2	0.000655	0.01339	Hypermethylation(1592)
							0.001261	0.032935	1.57304	RILP	0.653551	Up(1920)			PLEKHA2	2.19	7.36e-07	0.00021	Hypermethylation(1592)
							0.006799	0.061043	1.45308	DHDDS	0.539115	Up(1920)			HOXA2	2.19	8.22e-05	0.003602	Hypermethylation(1592)
							0.000679	0.026766	1.57966	LDLRAP1	0.659611	Up(1920)			GGCT	2.19	0.018372	0.121066	Hypermethylation(1592)
							0.01172	0.077852	1.62789	S100P	0.703005	Up(1920)			CABYR	2.19	0.005254	0.053059	Hypermethylation(1592)
							0.000519	0.023967	1.81603	DNAJA3	0.860791	Up(1920)			RNF141	2.18	0.045973	0.221057	Hypermethylation(1592)
							0.000571	0.024868	1.43046	MAP1LC3B2	0.516474	Up(1920)			CALD1	2.18	0.004115	0.045697	Hypermethylation(1592)
							0.00145	0.034126	5.96063	HBEGF	2.57547	Up(1920)			SPATS1	2.17	5.46e-05	0.002737	Hypermethylation(1592)
							0.000228	0.018356	4.22631	ADM	2.0794	Up(1920)			SMURF1	2.17	0.000966	0.017057	Hypermethylation(1592)
							0.018573	0.097522	1.49312	USF2	0.578331	Up(1920)			MFN1	2.17	0.032191	0.173867	Hypermethylation(1592)
							0.000313	0.019578	1.89944	N6AMT2	0.925576	Up(1920)			GCG	2.17	1.91e-05	0.001398	Hypermethylation(1592)
							0.044137	0.151207	1.76956	USP41	0.823392	Up(1920)			GAP43	2.17	2.85e-05	0.001743	Hypermethylation(1592)
							0.007842	0.065156	1.4818	PPIB	0.567348	Up(1920)			E2F5	2.17	0.004712	0.049577	Hypermethylation(1592)
							0.003137	0.044727	1.74799	UXS1	0.805698	Up(1920)			C7orf71	2.17	0.000498	0.011537	Hypermethylation(1592)
							0.022298	0.107092	1.54582	SMAD7	0.628373	Up(1920)			ZNF180	2.16	2.06e-07	0.000104	Hypermethylation(1592)
							8.01e-05	0.014428	3.50152	AK316321	1.80798	Up(1920)			SNRPA	2.16	0.000367	0.009466	Hypermethylation(1592)
							0.000186	0.01734	1.52039	MGME1	0.604445	Up(1920)			NR2C1	2.16	0.000602	0.012869	Hypermethylation(1592)
							0.002245	0.039746	1.72943	PPIF	0.790299	Up(1920)			NIT2	2.16	0.000181	0.006072	Hypermethylation(1592)
							0.00387	0.04827	2.40684	RASSF4	1.26714	Up(1920)			ADAP2	2.16	0.000819	0.015547	Hypermethylation(1592)
							0.012235	0.079697	2.15499	DDIT4	1.10768	Up(1920)			IFNL1	2.15	0.000168	0.005853	Hypermethylation(1592)
							0.002096	0.038442	1.57719	ATP8B2	0.657355	Up(1920)			RHOT1	2.14	9.7e-05	0.003933	Hypermethylation(1592)
							0.033006	0.12981	1.65254	POLR3H	0.724687	Up(1920)			PHC2	2.14	0.00101	0.017599	Hypermethylation(1592)
							0.034767	0.133232	1.49955	CACNB3	0.58453	Up(1920)			HMOX1	2.14	0.000716	0.014015	Hypermethylation(1592)
							0.005913	0.057621	2.12956	EIF4B	1.09056	Up(1920)			HERPUD1	2.14	0.000768	0.014782	Hypermethylation(1592)
							0.000284	0.019277	2.03101	TTC5	1.02219	Up(1920)			DDX10	2.14	0.004115	0.045697	Hypermethylation(1592)
							0.017715	0.09494	1.92117	FOXN3	0.941981	Up(1920)			AMY1B	2.14	0.000142	0.005161	Hypermethylation(1592)
							0.001197	0.032357	1.82798	C2orf48	0.870249	Up(1920)			CLDN5	2.13	8.15e-07	0.000221	Hypermethylation(1592)
							0.004664	0.0523	1.74623	EMC7	0.804244	Up(1920)			SPRR2E	2.12	0.001046	0.01802	Hypermethylation(1592)
							0.034421	0.132539	1.4151	ZNF720	0.500902	Up(1920)			NRROS	2.12	0.004045	0.04549	Hypermethylation(1592)
							0.009008	0.069684	1.79352	LRPAP1	0.842793	Up(1920)			NMUR2	2.12	0.002178	0.029435	Hypermethylation(1592)
							0.00189	0.037377	1.91549	NECAP2	0.937713	Up(1920)			GABARAPL1	2.12	0.02127	0.132698	Hypermethylation(1592)
							0.038618	0.140723	1.70402	TMED9	0.768941	Up(1920)			ZNF335	2.11	0.004175	0.045946	Hypermethylation(1592)
							2.26e-05	0.011061	1.62577	C3orf52	0.701126	Up(1920)			CLEC11A	2.11	0.000182	0.006096	Hypermethylation(1592)
							0.000963	0.030225	3.87274	SPACA3	1.95335	Up(1920)			SEMG2	2.1	0.004116	0.045697	Hypermethylation(1592)
							0.002785	0.04328	2.47233	PITHD1	1.30587	Up(1920)			PCDHB13	2.1	0.001784	0.026171	Hypermethylation(1592)
							0.025942	0.115739	1.93209	GAN	0.950159	Up(1920)			MIB2	2.1	0.003068	0.037374	Hypermethylation(1592)
							0.000649	0.025943	1.70628	POLR3D	0.770852	Up(1920)			MAST2	2.1	9.95e-05	0.004021	Hypermethylation(1592)
							0.003227	0.04515	1.50566	ZNF223	0.590399	Up(1920)			CTRC	2.1	0.003829	0.043783	Hypermethylation(1592)
							0.017151	0.093604	1.43918	TRPV2	0.525246	Up(1920)			VPS37D	2.09	0.00104	0.017954	Hypermethylation(1592)
							0.042468	0.148398	1.46001	FBN2	0.545977	Up(1920)			TMEM14A	2.09	0.009405	0.078784	Hypermethylation(1592)
							0.010515	0.074561	1.45299	ZNF2	0.539026	Up(1920)			PDE2A	2.09	0.018926	0.123139	Hypermethylation(1592)
							0.004951	0.053197	1.44771	MAX	0.533771	Up(1920)			OR10H5	2.09	0.000218	0.006443	Hypermethylation(1592)
							5.94e-07	0.005559	1.7545	FDPS	0.811061	Up(1920)			NLGN1	2.09	0.002624	0.033623	Hypermethylation(1592)
							0.017693	0.094881	2.85898	SBSN	1.5155	Up(1920)			MXRA7	2.09	0.001698	0.0253	Hypermethylation(1592)
							0.049703	0.161911	1.46211	CRCP	0.548048	Up(1920)			MFI2	2.09	0.009405	0.078784	Hypermethylation(1592)
							3.18e-05	0.01156	2.10195	ARPC5L	1.07173	Up(1920)			CACHD1	2.09	9.08e-07	0.000234	Hypermethylation(1592)
							0.005617	0.056247	2.84814	BMPER	1.51002	Up(1920)			C6orf47	2.09	0.00072	0.014075	Hypermethylation(1592)
							0.003846	0.048177	1.61833	CPT2	0.694508	Up(1920)			AHSP	2.09	0.009405	0.078784	Hypermethylation(1592)
							0.001588	0.035206	1.49194	SLC12A4	0.577192	Up(1920)			ACO1	2.09	0.000281	0.007781	Hypermethylation(1592)
							6.09e-05	0.012734	2.0973	SMIM12	1.06853	Up(1920)			TSPYL2	2.08	0.003859	0.044038	Hypermethylation(1592)
							0.002807	0.043286	1.63418	AC104534.3	0.70857	Up(1920)			SLC25A29	2.08	6.75e-05	0.003092	Hypermethylation(1592)
							0.031234	0.126713	1.54842	PTPRH	0.630795	Up(1920)			RTN4RL2	2.08	0.01195	0.09153	Hypermethylation(1592)
							0.00525	0.054658	2.40857	MKRN3	1.26818	Up(1920)			RRNAD1	2.08	0.001113	0.018833	Hypermethylation(1592)
							0.000554	0.024631	4.93682	ATF3	2.30358	Up(1920)			MPP2	2.08	0.001143	0.019191	Hypermethylation(1592)
							0.01092	0.075503	2.20993	LRRC57	1.144	Up(1920)			BANF1	2.08	0.000819	0.015547	Hypermethylation(1592)
							0.00129	0.033088	1.69017	PRPF4	0.757172	Up(1920)			ATP6V0B	2.08	0.001143	0.019191	Hypermethylation(1592)
							0.013571	0.083895	2.00169	FAM43A	1.00122	Up(1920)			NPIPA8	2.07	5.99e-05	0.00283	Hypermethylation(1592)
							0.003141	0.044727	1.93	LOX	0.948602	Up(1920)			NPIPA7	2.07	5.99e-05	0.00283	Hypermethylation(1592)
							0.008807	0.069223	2.50718	ZDHHC7	1.32607	Up(1920)			GRIK5	2.07	0.003051	0.037272	Hypermethylation(1592)
							0.000346	0.020547	1.6138	SCO1	0.690463	Up(1920)			FAM50B	2.07	0.0061	0.058419	Hypermethylation(1592)
							0.012887	0.082019	1.7402	SLC25A38	0.799256	Up(1920)			C1orf53	2.07	0.0061	0.058419	Hypermethylation(1592)
							0.01086	0.075341	1.42349	C12orf57	0.509431	Up(1920)			UHMK1	2.06	0.000723	0.014111	Hypermethylation(1592)
							0.024571	0.112493	1.44638	EIF5A	0.532444	Up(1920)			PRPF40A	2.06	0.000776	0.014903	Hypermethylation(1592)
							0.00609	0.058481	1.74137	CCDC85B	0.800218	Up(1920)			PPP1R32	2.06	0.030927	0.168941	Hypermethylation(1592)
							0.006964	0.061818	1.58412	RAB3C	0.663686	Up(1920)			PNKP	2.06	0.030927	0.168941	Hypermethylation(1592)
							0.014644	0.087042	1.51763	TPRG1L	0.601818	Up(1920)			P2RX3	2.06	0.000776	0.014903	Hypermethylation(1592)
							0.001825	0.037192	1.5307	KCNS3	0.614188	Up(1920)			IDE	2.06	0.013167	0.097272	Hypermethylation(1592)
							0.036809	0.138003	1.87764	TMEM106C	0.90892	Up(1920)			HNRNPCL4	2.06	0.010896	0.086248	Hypermethylation(1592)
							0.021091	0.103951	4.075	GAD1	2.0268	Up(1920)			CCS	2.06	0.01433	0.103089	Hypermethylation(1592)
							0.010982	0.075635	1.74977	FOXD4L6	0.807166	Up(1920)			AGO2	2.06	0.030927	0.168941	Hypermethylation(1592)
							0.011696	0.077788	1.65999	PRPF38B	0.731174	Up(1920)			NFE2L3	2.05	0.001112	0.018833	Hypermethylation(1592)
							0.011209	0.076277	1.72062	CFAP44	0.782928	Up(1920)			NCLN	2.05	7.13e-05	0.003228	Hypermethylation(1592)
							0.003502	0.046666	1.87498	PDK1	0.906874	Up(1920)			MAP7	2.05	0.002179	0.029435	Hypermethylation(1592)
							0.028168	0.120612	2.06457	FOLR3	1.04584	Up(1920)			BCAS1	2.05	0.003756	0.043086	Hypermethylation(1592)
							0.000759	0.027871	1.54951	WNT10A	0.631811	Up(1920)			AGPAT3	2.05	0.002447	0.031806	Hypermethylation(1592)
							0.007712	0.064593	1.94541	TMEM184A	0.960077	Up(1920)			ZNHIT3	2.04	0.003243	0.038907	Hypermethylation(1592)
							1.29e-05	0.011061	1.64323	COX14	0.716533	Up(1920)			ZDHHC4	2.04	5.72e-06	0.000661	Hypermethylation(1592)
							2.33e-05	0.011061	1.53048	SEC14L2	0.61398	Up(1920)			ZC3H4	2.04	0.003218	0.038688	Hypermethylation(1592)
							0.005688	0.05643	1.57652	SLA	0.656742	Up(1920)			TRIM49D1	2.04	0.003218	0.038688	Hypermethylation(1592)
							0.029291	0.122852	1.46543	KDM4A	0.551322	Up(1920)			NPIPA8	2.04	2.4e-05	0.001536	Hypermethylation(1592)
							0.002283	0.040106	1.44589	RNF182	0.531956	Up(1920)			NPIPA7	2.04	2.4e-05	0.001536	Hypermethylation(1592)
							0.001073	0.031217	1.45322	ORMDL2	0.539258	Up(1920)			2019-03-04	2.04	0.034363	0.181571	Hypermethylation(1592)
							0.029327	0.122909	1.58758	ALKBH5	0.666826	Up(1920)			FAM195B	2.04	0.000434	0.010526	Hypermethylation(1592)
							0.02154	0.105072	1.51271	SCARB1	0.597133	Up(1920)			C2orf78	2.04	0.000221	0.006541	Hypermethylation(1592)
							0.007192	0.062563	1.47713	PAFAH2	0.562792	Up(1920)			AURKC	2.04	0.004175	0.045946	Hypermethylation(1592)
							0.002546	0.041941	1.64357	HIF1AN	0.716836	Up(1920)			ADAP1	2.04	2.91e-06	0.000464	Hypermethylation(1592)
							0.00059	0.024958	1.74441	KCNK1	0.802736	Up(1920)			SULT1A2	2.03	1.24e-06	0.000283	Hypermethylation(1592)
							0.029885	0.123883	1.79258	CD28	0.842034	Up(1920)			SPATA31A1	2.03	0.028022	0.158544	Hypermethylation(1592)
							0.001635	0.035496	2.5058	SYBU	1.32527	Up(1920)			GSTM4	2.03	0.000633	0.013242	Hypermethylation(1592)
							0.009839	0.072575	1.72962	C2orf15	0.790458	Up(1920)			FSCN2	2.03	0.011132	0.087427	Hypermethylation(1592)
							0.007799	0.065007	1.8092	KCNK10	0.855352	Up(1920)			EFCAB14	2.03	0.002037	0.02795	Hypermethylation(1592)
							0.000147	0.01612	1.57077	DHRS7B	0.651471	Up(1920)			CLIP4	2.03	0.002037	0.02795	Hypermethylation(1592)
							0.003299	0.045563	2.07654	SPTB	1.05418	Up(1920)			TTC24	2.02	0.007545	0.067494	Hypermethylation(1592)
							0.006384	0.059441	1.71916	NUDT2	0.781707	Up(1920)			STAG3	2.02	0.003101	0.037718	Hypermethylation(1592)
							0.041141	0.145908	1.46634	IDH3A	0.552222	Up(1920)			SPDYE6	2.02	0.000246	0.007046	Hypermethylation(1592)
							0.004147	0.049765	1.49805	FXN	0.583091	Up(1920)			SMIM8	2.02	0.004806	0.049948	Hypermethylation(1592)
							0.006463	0.059743	1.44612	HGD	0.532182	Up(1920)			HOXA5	2.02	0.004044	0.04549	Hypermethylation(1592)
							0.010409	0.074287	1.59277	PNP	0.671534	Up(1920)			ALDH1L1	2.02	0.004044	0.04549	Hypermethylation(1592)
							0.002039	0.038051	1.49992	POLR3E	0.584886	Up(1920)			ZNF782	2.01	8.94e-05	0.003763	Hypermethylation(1592)
							0.001529	0.034841	1.92122	SLC39A1	0.942026	Up(1920)			TMEM198	2.01	2.96e-06	0.000469	Hypermethylation(1592)
							0.028969	0.122173	1.78086	WDFY1	0.832575	Up(1920)			TMEM168	2.01	0.00422	0.046001	Hypermethylation(1592)
							0.010525	0.074561	1.8671	NBPF16	0.900797	Up(1920)			RAC2	2.01	0.00422	0.046001	Hypermethylation(1592)
							0.012255	0.079755	1.44432	LRRC42	0.53039	Up(1920)			ITPRIP	2.01	0.00422	0.046001	Hypermethylation(1592)
							0.013961	0.084958	1.86218	SUMF2	0.896992	Up(1920)			GAGE12B	2.01	0.000247	0.007074	Hypermethylation(1592)
							0.01728	0.093952	1.69855	PIGO	0.7643	Up(1920)			COG5	2.01	0.002944	0.036442	Hypermethylation(1592)
							0.006187	0.058857	1.6609	SWAP70	0.731967	Up(1920)			C16orf46	2.01	0.007588	0.067628	Hypermethylation(1592)
							0.00069	0.026974	1.4838	ZNF365	0.569299	Up(1920)			BRDT	2.01	0.011204	0.087903	Hypermethylation(1592)
							0.041849	0.147247	1.74533	GNL3L	0.803496	Up(1920)			UFSP1	2	0.004345	0.046856	Hypermethylation(1592)
							0.040007	0.143452	1.54949	COMMD7	0.631791	Up(1920)			SLC25A6	2	0.001579	0.02424	Hypermethylation(1592)
							0.0074	0.063339	1.70599	CBFB	0.770614	Up(1920)			ITGB6	2	9.62e-05	0.003919	Hypermethylation(1592)
							0.044636	0.152124	2.52148	DOCK9	1.33427	Up(1920)			GAS2L1	2	0.004334	0.046856	Hypermethylation(1592)
							0.010213	0.073715	1.51694	TRMT10B	0.601165	Up(1920)			F2	2	0.001334	0.021395	Hypermethylation(1592)
							0.002421	0.041163	2.54269	HSF2BP	1.34636	Up(1920)			CDC7	2	0.000212	0.006439	Hypermethylation(1592)
							0.014626	0.087002	1.59451	KGFLP2	0.673111	Up(1920)			WDR86	1.99	4.92e-06	0.000586	Hypermethylation(1592)
							0.041458	0.146415	1.46986	CGN	0.555679	Up(1920)			SPARC	1.99	0.019268	0.124482	Hypermethylation(1592)
							2.33e-05	0.011061	1.42196	FUNDC2	0.507883	Up(1920)			GALR1	1.99	0.003496	0.040783	Hypermethylation(1592)
							0.001022	0.03065	2.18298	MYOM3	1.1263	Up(1920)			C7orf61	1.99	0.018933	0.123173	Hypermethylation(1592)
							0.008151	0.066646	1.7717	LMBR1L	0.825136	Up(1920)			ARL2	1.99	0.01507	0.106636	Hypermethylation(1592)
							0.00022	0.018356	1.49433	RPP14	0.579503	Up(1920)			ZNF233	1.98	0.003068	0.037374	Hypermethylation(1592)
							0.001379	0.033569	1.50584	ZNF691	0.590571	Up(1920)			RGS16	1.98	0.001282	0.020846	Hypermethylation(1592)
							0.024464	0.112177	1.72038	ELF1	0.782727	Up(1920)			PTPN20B	1.98	0.006517	0.061031	Hypermethylation(1592)
							0.000265	0.019277	1.85265	FCRLA	0.889592	Up(1920)			PTPN20B	1.98	0.006517	0.061031	Hypermethylation(1592)
							0.000175	0.017254	1.57361	TOB1	0.654079	Up(1920)			PDPK1	1.98	0.03792	0.193954	Hypermethylation(1592)
							0.000223	0.018356	2.07871	TBX3	1.05569	Up(1920)			NAP1L5	1.98	0.01195	0.09153	Hypermethylation(1592)
							2.24e-05	0.011061	1.72842	NPR3	0.789453	Up(1920)			MTHFSD	1.98	0.000662	0.01351	Hypermethylation(1592)
							0.049934	0.16231	1.64918	RPL3	0.721752	Up(1920)			COL1A2	1.98	0.000534	0.012016	Hypermethylation(1592)
							0.000219	0.018356	1.41972	BLVRA	0.505608	Up(1920)			TM4SF18	1.97	0.000578	0.012531	Hypermethylation(1592)
							0.017828	0.095311	1.74527	XRCC6	0.803454	Up(1920)			TFAM	1.97	0.018103	0.120336	Hypermethylation(1592)
							0.020629	0.102858	1.54834	C3orf58	0.630723	Up(1920)			SPSB2	1.97	0.004488	0.047887	Hypermethylation(1592)
							0.000515	0.023967	1.49714	TXNL4B	0.582214	Up(1920)			RBMY1J	1.97	0.018787	0.122547	Hypermethylation(1592)
							0.000925	0.029866	2.4558	FTSJ2	1.2962	Up(1920)			RBMY1F	1.97	0.018787	0.122547	Hypermethylation(1592)
							0.0301	0.124216	1.68487	KCMF1	0.75264	Up(1920)			RAET1E	1.97	0.002253	0.030157	Hypermethylation(1592)
							0.00676	0.060912	2.39139	AMZ1	1.25785	Up(1920)			MINOS1-NBL1	1.97	0.000235	0.006806	Hypermethylation(1592)
							0.032392	0.128845	1.89065	ZNF583	0.918881	Up(1920)			MINOS1	1.97	0.000235	0.006806	Hypermethylation(1592)
							0.015232	0.0886	1.4177	OSBPL5	0.503558	Up(1920)			KCNK4	1.97	0.019015	0.123377	Hypermethylation(1592)
							0.00471	0.05257	2.10621	CPA4	1.07465	Up(1920)			FAM168A	1.97	0.005202	0.052669	Hypermethylation(1592)
							0.020923	0.103419	1.46633	SASH1	0.552213	Up(1920)			ABCD1	1.97	1.06e-07	7.55e-05	Hypermethylation(1592)
							0.012149	0.0795	1.52789	SLC30A7	0.611541	Up(1920)			HK3	1.96	0.001305	0.021073	Hypermethylation(1592)
							0.04047	0.144365	1.74818	STRIP1	0.805852	Up(1920)			RGS22	1.95	0.005412	0.054204	Hypermethylation(1592)
							0.002153	0.039158	1.91189	CCDC103	0.934998	Up(1920)			PGR	1.95	0.001489	0.023257	Hypermethylation(1592)
							0.046619	0.156145	2.15607	NDRG2	1.1084	Up(1920)			KCTD6	1.95	0.006876	0.063534	Hypermethylation(1592)
							0.000382	0.021634	1.52914	BTN2A1	0.61272	Up(1920)			HN1	1.95	0.019015	0.123377	Hypermethylation(1592)
							0.000176	0.017254	1.65415	C21orf33	0.726093	Up(1920)			GDF9	1.95	0.000216	0.006439	Hypermethylation(1592)
							0.012994	0.082392	1.46985	ZNF248	0.55567	Up(1920)			CPM	1.95	0.003292	0.039319	Hypermethylation(1592)
							0.030974	0.125957	1.55784	NBPF3	0.639552	Up(1920)			ATP6V0C	1.95	2.32e-05	0.001526	Hypermethylation(1592)
							0.03178	0.127656	2.18094	GPRASP1	1.12495	Up(1920)			ZNF70	1.94	0.006172	0.059	Hypermethylation(1592)
							0.032636	0.129213	2.02219	KLHL2	1.01592	Up(1920)			UCN2	1.94	0.000308	0.008361	Hypermethylation(1592)
							1.62e-05	0.011061	1.58147	ICT1	0.661264	Up(1920)			TBC1D14	1.94	0.018324	0.121066	Hypermethylation(1592)
							0.008598	0.068272	1.88159	C15orf57	0.911953	Up(1920)			MAT2A	1.94	0.048997	0.231707	Hypermethylation(1592)
							0.007624	0.064171	1.55975	MCCC2	0.641312	Up(1920)			GP1BA	1.94	0.018787	0.122547	Hypermethylation(1592)
							0.006257	0.059122	2.71401	TIAF1	1.44043	Up(1920)			DCBLD2	1.94	0.004175	0.045946	Hypermethylation(1592)
							0.038922	0.141317	1.59369	SMIM3	0.672369	Up(1920)			CIC	1.94	0.003348	0.039548	Hypermethylation(1592)
							0.016363	0.091443	1.83876	LRRC23	0.878731	Up(1920)			CAMK2N2	1.94	0.015062	0.1066	Hypermethylation(1592)
							0.001381	0.033569	1.6844	ACAT2	0.752239	Up(1920)			TNIP1	1.93	0.017311	0.116516	Hypermethylation(1592)
							0.015763	0.089962	1.42989	EGFL7	0.515899	Up(1920)			TAF13	1.93	0.02127	0.132698	Hypermethylation(1592)
							0.013053	0.082484	1.91134	ENTPD1	0.934582	Up(1920)			SMAD3	1.93	0.016682	0.113727	Hypermethylation(1592)
							0.003133	0.044726	1.89522	G0S2	0.922369	Up(1920)			RARRES2	1.93	0.00056	0.012253	Hypermethylation(1592)
							0.011701	0.077789	1.4883	PTTG1IP	0.57367	Up(1920)			PPM1A	1.93	0.020744	0.130858	Hypermethylation(1592)
							0.005329	0.055136	1.53153	ARPC4-TTLL3	0.614973	Up(1920)			NEDD4L	1.93	0.008231	0.072037	Hypermethylation(1592)
							0.019333	0.099356	1.99818	LRIG1	0.998687	Up(1920)			MTRNR2L1	1.93	0.017311	0.116516	Hypermethylation(1592)
							0.048273	0.159231	1.59851	FAM129A	0.676723	Up(1920)			HIST1H2BD	1.93	0.002923	0.036235	Hypermethylation(1592)
							0.039289	0.142114	1.73742	SMG5	0.796946	Up(1920)			GOLGA7B	1.93	0.017311	0.116516	Hypermethylation(1592)
							0.030076	0.124162	2.43356	SLC9A9	1.28307	Up(1920)			DOHH	1.93	0.017311	0.116516	Hypermethylation(1592)
							0.013515	0.083732	1.46436	DNAJC8	0.550267	Up(1920)			CYP51A1	1.93	0.040545	0.203374	Hypermethylation(1592)
							0.026914	0.117819	1.75744	RP11-529K1.3	0.813473	Up(1920)			COX6A1	1.93	0.017311	0.116516	Hypermethylation(1592)
							0.038369	0.140348	1.63829	NEK6	0.712192	Up(1920)			TMEM161A	1.92	0.02127	0.132698	Hypermethylation(1592)
							0.018945	0.098328	1.59354	RMND1	0.672238	Up(1920)			STX1B	1.92	0.015355	0.108046	Hypermethylation(1592)
							0.000256	0.019253	1.88481	ACAA1	0.914419	Up(1920)			RPA1	1.92	0.006084	0.058419	Hypermethylation(1592)
							0.011172	0.07626	1.43884	MAN1B1	0.524907	Up(1920)			RNF20	1.92	0.016604	0.11334	Hypermethylation(1592)
							0.002843	0.043286	1.58722	TP53I3	0.666502	Up(1920)			LRTM2	1.92	7.23e-06	0.000768	Hypermethylation(1592)
							0.001109	0.031522	1.48889	PRPF6	0.57424	Up(1920)			FAM111A	1.92	0.003121	0.037898	Hypermethylation(1592)
							0.024593	0.112524	2.41539	RASGRF1	1.27226	Up(1920)			CRIPT	1.92	0.005189	0.052669	Hypermethylation(1592)
							0.009673	0.072028	1.7434	ADCK2	0.801903	Up(1920)			TMEM237	1.91	0.000688	0.01356	Hypermethylation(1592)
							0.015989	0.090566	2.09984	CPED1	1.07028	Up(1920)			PLA2G10	1.91	0.002994	0.036862	Hypermethylation(1592)
							8.09e-05	0.014428	1.63586	CLP1	0.710054	Up(1920)			PFKFB2	1.91	0.00163	0.024808	Hypermethylation(1592)
							0.009103	0.069913	1.50898	H2AFV	0.593577	Up(1920)			IFI27	1.91	0.000688	0.01356	Hypermethylation(1592)
							0.005475	0.055932	1.66203	ZSCAN21	0.732944	Up(1920)			FAM150A	1.91	0.020759	0.130922	Hypermethylation(1592)
							0.03749	0.139192	1.95007	TFRC	0.963526	Up(1920)			DCTN4	1.91	0.000217	0.006439	Hypermethylation(1592)
							0.002464	0.041337	1.71302	ZBTB24	0.77654	Up(1920)			CCDC112	1.91	0.008503	0.073424	Hypermethylation(1592)
							0.006756	0.060907	2.39005	DHRS4	1.25704	Up(1920)			RCE1	1.9	0.019379	0.124894	Hypermethylation(1592)
							0.010899	0.075465	1.96061	HINFP	0.971304	Up(1920)			GRAPL	1.9	0.005787	0.056959	Hypermethylation(1592)
							0.049284	0.161193	1.42851	THBS1	0.514512	Up(1920)			ERMP1	1.9	0.001907	0.027583	Hypermethylation(1592)
							0.002018	0.037924	2.38939	FAM118B	1.25665	Up(1920)			DAAM2	1.9	0.019379	0.124894	Hypermethylation(1592)
							0.01934	0.099356	1.55276	CEP250	0.634834	Up(1920)			ATRNL1	1.9	0.014685	0.104881	Hypermethylation(1592)
							0.006996	0.061997	1.86159	NAGK	0.896537	Up(1920)			SEMA4B	1.89	0.003929	0.044649	Hypermethylation(1592)
							0.006378	0.059441	1.53436	STAC	0.617633	Up(1920)			NUTM2A	1.89	0.001601	0.024453	Hypermethylation(1592)
							0.046134	0.154974	1.74626	PLCG2	0.80427	Up(1920)			KCNAB2	1.89	0.007477	0.067275	Hypermethylation(1592)
							0.01087	0.075341	1.71236	FADS1	0.775985	Up(1920)			EPS8	1.89	0.029511	0.163622	Hypermethylation(1592)
							0.026614	0.117192	1.81071	MPRIP	0.856558	Up(1920)			2019-09-03	1.88	0.003344	0.039513	Hypermethylation(1592)
							0.040499	0.144409	1.81709	SSRP1	0.861633	Up(1920)			OR52J3	1.88	0.021466	0.133439	Hypermethylation(1592)
							0.019289	0.099298	1.57526	B3GALNT1	0.655586	Up(1920)			FAM107A	1.88	2.66e-07	0.000122	Hypermethylation(1592)
							0.001847	0.037192	1.9391	LOC400927-CSNK1E	0.955387	Up(1920)			SLC27A2	1.87	0.001272	0.020709	Hypermethylation(1592)
							0.042652	0.148647	1.72638	SKA1	0.78775	Up(1920)			R3HDM4	1.87	0.000687	0.01356	Hypermethylation(1592)
							0.000213	0.018109	1.46619	SELT	0.552076	Up(1920)			MTRNR2L6	1.87	0.000126	0.004841	Hypermethylation(1592)
							0.009693	0.072112	2.36436	CCNE1	1.24145	Up(1920)			LAPTM5	1.87	0.004115	0.045697	Hypermethylation(1592)
							0.023734	0.110692	1.57518	WDR85	0.655519	Up(1920)			KRT28	1.87	0.000641	0.013288	Hypermethylation(1592)
							0.000242	0.018928	1.49987	CBR3	0.584841	Up(1920)			GIGYF2	1.87	0.006856	0.06339	Hypermethylation(1592)
							0.010331	0.074061	1.48165	TCF25	0.567203	Up(1920)			FERD3L	1.87	0.013035	0.09678	Hypermethylation(1592)
							3.09e-05	0.01156	1.44406	GTF3C4	0.530135	Up(1920)			ENTPD6	1.87	0.000543	0.012023	Hypermethylation(1592)
							0.011666	0.077704	1.52111	SGCB	0.605128	Up(1920)			CSRP3	1.87	0.006943	0.064059	Hypermethylation(1592)
							0.021355	0.104534	1.45958	ABCF3	0.545554	Up(1920)			SNX31	1.86	0.019753	0.12648	Hypermethylation(1592)
							0.000413	0.021806	2.41521	ZFYVE21	1.27215	Up(1920)			RAB12	1.86	0.019753	0.12648	Hypermethylation(1592)
							0.00672	0.060894	1.89988	TCTA	0.925905	Up(1920)			PGLS	1.86	0.001471	0.0231	Hypermethylation(1592)
							0.006246	0.059101	4.2381	PDCL2	2.08342	Up(1920)			NUBP1	1.86	0.019753	0.12648	Hypermethylation(1592)
							0.044383	0.151713	1.85795	RFTN1	0.893713	Up(1920)			LSG1	1.86	0.00485	0.050177	Hypermethylation(1592)
							0.026716	0.117407	2.07047	LNX1	1.04996	Up(1920)			ISL2	1.86	0.000756	0.014599	Hypermethylation(1592)
							0.02528	0.1142	2.00373	ST8SIA5	1.00269	Up(1920)			ING4	1.86	0.008642	0.074406	Hypermethylation(1592)
							0.004002	0.04896	1.97476	ACAD8	0.981679	Up(1920)			GOLGA6D	1.86	0.000797	0.015202	Hypermethylation(1592)
							0.003613	0.047378	2.41753	C1orf109	1.27353	Up(1920)			FASTK	1.86	0.007766	0.068915	Hypermethylation(1592)
							0.000209	0.018109	2.10912	NRIP3	1.07664	Up(1920)			C5orf28	1.86	1.28e-06	0.000289	Hypermethylation(1592)
							0.01056	0.074617	3.54113	RP11-216L13.17	1.82421	Up(1920)			ANPEP	1.86	5.73e-05	0.002757	Hypermethylation(1592)
							0.001169	0.032078	1.62464	QDPR	0.700122	Up(1920)			ZNF79	1.85	0.000732	0.014224	Hypermethylation(1592)
							0.019659	0.100538	1.47799	BUD31	0.563633	Up(1920)			SCT	1.85	0.007679	0.068286	Hypermethylation(1592)
							0.042722	0.148772	1.42857	NADK2	0.514575	Up(1920)			PRDX1	1.85	0.018908	0.123075	Hypermethylation(1592)
							0.020893	0.10339	1.45907	LMTK2	0.545046	Up(1920)			COL24A1	1.85	0.001271	0.020705	Hypermethylation(1592)
							0.005046	0.05356	1.51673	ZNF565	0.600963	Up(1920)			SLC22A18AS	1.84	0.002607	0.03346	Hypermethylation(1592)
							0.000122	0.015413	2.26384	ABT1	1.17877	Up(1920)			SERINC4	1.84	2.27e-05	0.001526	Hypermethylation(1592)
							0.004432	0.051323	1.91252	GAGE10	0.935476	Up(1920)			RGS12	1.84	0.012703	0.095348	Hypermethylation(1592)
							0.047789	0.158327	1.44177	NAP1L4	0.527839	Up(1920)			OR5AR1	1.84	0.000547	0.012023	Hypermethylation(1592)
							0.013984	0.085065	1.63865	C6orf15	0.712511	Up(1920)			KCNQ3	1.84	2.18e-05	0.001494	Hypermethylation(1592)
							0.023432	0.110003	1.43746	RIC8A	0.523519	Up(1920)			VPS28	1.83	0.007424	0.06687	Hypermethylation(1592)
							0.01921	0.09907	1.46117	SPNS3	0.547128	Up(1920)			RALY	1.83	0.000185	0.006127	Hypermethylation(1592)
							0.018144	0.096094	1.4403	LDB3	0.526365	Up(1920)			RAB4B	1.83	0.001629	0.024807	Hypermethylation(1592)
							0.008821	0.069246	1.71888	CYB5R2	0.781471	Up(1920)			OR52R1	1.83	0.013615	0.099551	Hypermethylation(1592)
							0.00061	0.02522	3.02905	CST6	1.59886	Up(1920)			LOC79999	1.83	0.013615	0.099551	Hypermethylation(1592)
							0.00452	0.051634	4.46834	NCF2	2.15974	Up(1920)			LOC388436	1.83	0.013615	0.099551	Hypermethylation(1592)
							0.005387	0.055396	1.70445	NMNAT1	0.769307	Up(1920)			GSG1	1.83	0.007424	0.06687	Hypermethylation(1592)
							0.004944	0.053175	1.63579	ZADH2	0.709986	Up(1920)			GAGE2A	1.83	1.01e-05	0.000895	Hypermethylation(1592)
							0.018755	0.09799	1.57244	RECQL	0.653003	Up(1920)			CTHRC1	1.83	0.017709	0.118418	Hypermethylation(1592)
							0.00312	0.044726	1.82896	RNF187	0.87102	Up(1920)			CFAP44	1.83	0.032174	0.173867	Hypermethylation(1592)
							0.006672	0.060728	3.18585	WFDC3	1.67168	Up(1920)			C2	1.83	0.018787	0.122547	Hypermethylation(1592)
							0.016245	0.09124	2.76491	ISM2	1.46723	Up(1920)			ZNF276	1.82	0.049242	0.23259	Hypermethylation(1592)
							0.011205	0.076277	2.33891	BEST3	1.22584	Up(1920)			SMKR1	1.82	1.88e-07	9.76e-05	Hypermethylation(1592)
							0.020402	0.102407	1.48162	CTNNBL1	0.567178	Up(1920)			OR2W3	1.82	0.031114	0.169761	Hypermethylation(1592)
							0.002031	0.038051	1.98257	TLCD1	0.987372	Up(1920)			FBXO32	1.82	0.002092	0.028518	Hypermethylation(1592)
							0.008534	0.067988	1.70561	CCDC127	0.770283	Up(1920)			TEF	1.81	0.001836	0.026755	Hypermethylation(1592)
							0.001596	0.035287	2.32556	RRP1	1.21758	Up(1920)			SLC25A6	1.81	0.006784	0.06285	Hypermethylation(1592)
							0.004713	0.052579	2.24867	EXO5	1.16907	Up(1920)			SLC22A20	1.81	0.00178	0.026134	Hypermethylation(1592)
							0.010188	0.073712	1.50295	RAB21	0.587795	Up(1920)			PTP4A2	1.81	0.003889	0.044305	Hypermethylation(1592)
							0.04611	0.154974	1.67946	LPCAT3	0.748001	Up(1920)			PPP5C	1.81	9.5e-05	0.003898	Hypermethylation(1592)
							0.033299	0.130289	1.47565	HES6	0.561351	Up(1920)			POLR3A	1.81	0.032191	0.173867	Hypermethylation(1592)
							0.000403	0.021806	1.4897	TMEM199	0.57502	Up(1920)			NOXA1	1.81	0.006347	0.059776	Hypermethylation(1592)
							0.034234	0.132177	1.62931	PARP1	0.704261	Up(1920)			INHBA	1.81	0.007542	0.06748	Hypermethylation(1592)
							0.001088	0.031272	1.67556	LRRC59	0.744644	Up(1920)			HMOX2	1.81	9.02e-05	0.003773	Hypermethylation(1592)
							0.001519	0.034806	1.58348	ZNF71	0.663095	Up(1920)			FCGR2C	1.81	0.02127	0.132698	Hypermethylation(1592)
							0.046074	0.154958	1.55741	HUWE1	0.639145	Up(1920)			ATAD2	1.81	0.003	0.036893	Hypermethylation(1592)
							0.000184	0.017308	1.42972	PFDN5	0.515732	Up(1920)			PDE4DIP	1.8	3.7e-05	0.002122	Hypermethylation(1592)
							0.003417	0.046127	1.66999	TMEM141	0.739842	Up(1920)			NUDCD1	1.8	0.00129	0.02094	Hypermethylation(1592)
							0.006276	0.059174	1.69095	SNRNP40	0.757837	Up(1920)			MPPED1	1.8	0.038502	0.195842	Hypermethylation(1592)
							0.002992	0.043849	1.51905	SNAPC5	0.603166	Up(1920)			GOLGA6L9	1.8	0.004212	0.045976	Hypermethylation(1592)
							0.013302	0.083196	1.84862	MAOA	0.886448	Up(1920)			BDNF	1.8	0.004115	0.045697	Hypermethylation(1592)
							0.000155	0.016756	1.44309	ALKBH3	0.529161	Up(1920)			AR	1.8	0.038502	0.195842	Hypermethylation(1592)
							0.005847	0.057173	1.65963	CENPP	0.730861	Up(1920)			TNFRSF10C	1.79	0.000577	0.012516	Hypermethylation(1592)
							0.032323	0.128723	1.78768	ELP3	0.838091	Up(1920)			TMEM62	1.79	0.02127	0.132698	Hypermethylation(1592)
							0.046888	0.156586	1.47859	SGTA	0.564225	Up(1920)			SMARCD3	1.79	0.016555	0.113079	Hypermethylation(1592)
							0.001301	0.033169	2.00857	C15orf52	1.00617	Up(1920)			METTL17	1.79	0.010995	0.086901	Hypermethylation(1592)
							0.024071	0.111651	1.72676	GOLIM4	0.78807	Up(1920)			LRRN3	1.79	3.81e-05	0.002135	Hypermethylation(1592)
							0.03759	0.13935	1.86672	ZNF512	0.900506	Up(1920)			HIST2H3C	1.79	0.009071	0.076622	Hypermethylation(1592)
							0.004375	0.051029	1.77011	ENTPD7	0.823839	Up(1920)			HIST2H3A	1.79	0.009071	0.076622	Hypermethylation(1592)
							0.021562	0.10515	1.56506	ATP1B3	0.646218	Up(1920)			GEMIN5	1.79	0.000192	0.006127	Hypermethylation(1592)
							0.000349	0.020646	1.85011	IDNK	0.887612	Up(1920)			USP17L5	1.78	0.027493	0.156978	Hypermethylation(1592)
							0.001444	0.034072	1.699	ANP32A	0.764681	Up(1920)			USP17L30	1.78	0.027493	0.156978	Hypermethylation(1592)
							0.046809	0.156414	1.47137	CTD-3214H19.16	0.557163	Up(1920)			USP17L29	1.78	0.027493	0.156978	Hypermethylation(1592)
							0.017185	0.093681	2.42621	ASNS	1.2787	Up(1920)			USP17L28	1.78	0.027493	0.156978	Hypermethylation(1592)
							0.004227	0.050202	1.81468	CCM2	0.859718	Up(1920)			USP17L27	1.78	0.027493	0.156978	Hypermethylation(1592)
							0.002247	0.039746	1.82782	LAPTM5	0.870126	Up(1920)			USP17L26	1.78	0.027493	0.156978	Hypermethylation(1592)
							0.000138	0.015558	1.69569	PDCL	0.761877	Up(1920)			USP17L25	1.78	0.027493	0.156978	Hypermethylation(1592)
							0.001207	0.032357	2.08006	DHRS13	1.05663	Up(1920)			USP17L24	1.78	0.027493	0.156978	Hypermethylation(1592)
							4.72e-05	0.012173	2.61821	PPP1R14C	1.38858	Up(1920)			USP17L22	1.78	8.8e-08	6.79e-05	Hypermethylation(1592)
							0.01521	0.088561	1.76273	CAMK1D	0.817814	Up(1920)			USP17L20	1.78	8.8e-08	6.79e-05	Hypermethylation(1592)
							0.012337	0.079903	2.02146	GNAT2	1.0154	Up(1920)			TEX11	1.78	8.69e-05	0.003752	Hypermethylation(1592)
							0.003963	0.048722	1.69102	C1orf21	0.757892	Up(1920)			TCF7	1.78	0.027493	0.156978	Hypermethylation(1592)
							0.021574	0.105166	1.4655	PODXL	0.551397	Up(1920)			SLC44A2	1.78	0.027493	0.156978	Hypermethylation(1592)
							0.000137	0.015558	2.40072	FEN1	1.26347	Up(1920)			SLC17A2	1.78	0.027493	0.156978	Hypermethylation(1592)
							0.004351	0.050922	1.47575	RAB7A	0.56145	Up(1920)			NKPD1	1.78	2.59e-05	0.001627	Hypermethylation(1592)
							0.026257	0.116362	1.6143	FILIP1	0.690905	Up(1920)			EIF4G3	1.78	0.027493	0.156978	Hypermethylation(1592)
							0.001821	0.037192	2.2384	KAZALD1	1.16247	Up(1920)			DNAJA1	1.78	0.045973	0.221057	Hypermethylation(1592)
							2.87e-05	0.01156	1.92064	RPIA	0.941588	Up(1920)			BNIP1	1.78	0.027493	0.156978	Hypermethylation(1592)
							0.000116	0.015106	1.59899	CHTOP	0.677159	Up(1920)			ADCY4	1.78	0.006601	0.061624	Hypermethylation(1592)
							9.74e-05	0.014636	2.78492	NOG	1.47764	Up(1920)			SYNGAP1	1.77	0.00458	0.048646	Hypermethylation(1592)
							0.006593	0.060329	1.74072	SH3BGR	0.799686	Up(1920)			SLC39A8	1.77	0.030597	0.167593	Hypermethylation(1592)
							0.01707	0.093442	2.24076	LAMC2	1.16399	Up(1920)			RNF5	1.77	0.000122	0.004716	Hypermethylation(1592)
							0.006349	0.059441	2.02803	PDE2A	1.02008	Up(1920)			OR4N2	1.77	0.010819	0.086063	Hypermethylation(1592)
							0.006107	0.0585	2.29542	ADPRHL2	1.19876	Up(1920)			LOC286238	1.77	0.026692	0.154154	Hypermethylation(1592)
							0.000392	0.021806	1.83896	SMCO4	0.878894	Up(1920)			KRT71	1.77	0.013105	0.096904	Hypermethylation(1592)
							0.002538	0.041913	1.45173	SRPX2	0.537769	Up(1920)			IGFBP1	1.77	0.000633	0.013242	Hypermethylation(1592)
							0.007131	0.062356	1.79822	CYP2U1	0.846567	Up(1920)			UACA	1.76	0.045674	0.220112	Hypermethylation(1592)
							0.003127	0.044726	1.65267	SNX11	0.724803	Up(1920)			SLC38A5	1.76	0.006706	0.062313	Hypermethylation(1592)
							0.003067	0.044402	1.41842	RBX1	0.504284	Up(1920)			SH3GL2	1.76	0.002692	0.03408	Hypermethylation(1592)
							0.000446	0.022368	2.63555	GAGE12F	1.3981	Up(1920)			RFX4	1.76	5.07e-05	0.002615	Hypermethylation(1592)
							0.013776	0.084544	1.81722	LEFTY1	0.861729	Up(1920)			NBPF14	1.76	0.001068	0.018315	Hypermethylation(1592)
							0.042316	0.148192	1.67346	ATG4B	0.742835	Up(1920)			GALK2	1.76	0.015061	0.1066	Hypermethylation(1592)
							0.032297	0.128723	1.62679	CMTM6	0.70203	Up(1920)			CTSK	1.76	0.001175	0.019513	Hypermethylation(1592)
							0.039308	0.142148	1.9727	ACLY	0.980171	Up(1920)			ZNF493	1.75	0.000294	0.008075	Hypermethylation(1592)
							0.005465	0.055867	1.53671	TMEM265	0.619846	Up(1920)			WFDC11	1.75	0.013269	0.097911	Hypermethylation(1592)
							0.006558	0.06007	1.52048	SLC25A15	0.604529	Up(1920)			DBNDD1	1.75	0.000737	0.014308	Hypermethylation(1592)
							0.036928	0.138182	1.82929	SLFN5	0.87128	Up(1920)			CA1	1.75	0.002037	0.02795	Hypermethylation(1592)
							0.000728	0.027338	1.72914	ARHGEF18	0.790056	Up(1920)			ATAD1	1.75	0.01301	0.096635	Hypermethylation(1592)
							0.004529	0.051634	1.42773	IMPDH1	0.513726	Up(1920)			PIGF	1.74	0.000633	0.013242	Hypermethylation(1592)
							0.002444	0.041163	2.49501	TPM4	1.31905	Up(1920)			OR2L13	1.74	0.039806	0.200514	Hypermethylation(1592)
							0.000515	0.023967	2.78814	IQCC	1.47931	Up(1920)			GTPBP3	1.74	0.00208	0.028379	Hypermethylation(1592)
							0.000138	0.015558	1.69339	VCL	0.759913	Up(1920)			DRICH1	1.74	0.01788	0.119268	Hypermethylation(1592)
							0.00316	0.044796	1.66373	PDHB	0.734421	Up(1920)			CDK2AP2	1.74	0.001254	0.020491	Hypermethylation(1592)
							0.01131	0.076585	1.70033	EARS2	0.765811	Up(1920)			RAB35	1.73	0.01606	0.111617	Hypermethylation(1592)
							0.001118	0.03161	1.94221	PSMC3IP	0.957697	Up(1920)			PLEKHA4	1.73	0.005579	0.055339	Hypermethylation(1592)
							0.009915	0.072809	1.59336	AGAP3	0.672073	Up(1920)			OR5AU1	1.73	0.031762	0.172256	Hypermethylation(1592)
							0.000772	0.02791	1.76745	WBSCR22	0.82167	Up(1920)			IPO8	1.73	0.031762	0.172256	Hypermethylation(1592)
							0.032949	0.12981	1.48192	SAFB	0.56747	Up(1920)			GNAL	1.73	0.031762	0.172256	Hypermethylation(1592)
							0.001408	0.033706	1.82403	C6orf106	0.86713	Up(1920)			GEMIN2	1.73	0.041683	0.206813	Hypermethylation(1592)
							0.009054	0.06982	2.13563	CTIF	1.09466	Up(1920)			FBXO38	1.73	0.031762	0.172256	Hypermethylation(1592)
							0.001798	0.037157	1.49347	NT5C	0.578672	Up(1920)			C17orf78	1.73	0.016702	0.113746	Hypermethylation(1592)
							0.021827	0.105718	1.87626	TRAM2	0.907861	Up(1920)			ATP10A	1.73	0.00219	0.029556	Hypermethylation(1592)
							0.001718	0.036251	1.49921	MST1R	0.584203	Up(1920)			ZFP91	1.72	0.004617	0.048885	Hypermethylation(1592)
							0.005111	0.053898	1.90226	C18orf25	0.927713	Up(1920)			TF	1.72	0.002037	0.02795	Hypermethylation(1592)
							0.011505	0.077057	1.66766	SDC4	0.737827	Up(1920)			RGAG4	1.72	0.000177	0.006039	Hypermethylation(1592)
							0.020149	0.101855	1.94352	CNPY4	0.958672	Up(1920)			PLA2G10	1.72	8.98e-05	0.003763	Hypermethylation(1592)
							0.000299	0.019277	1.68656	MRPL17	0.754079	Up(1920)			IL23A	1.72	0.023529	0.141455	Hypermethylation(1592)
							0.001603	0.035301	1.50492	ULK3	0.589684	Up(1920)			TMEM71	1.71	0.0133	0.098081	Hypermethylation(1592)
							0.024758	0.112916	1.50265	PDPK1	0.587511	Up(1920)			SPATA31A7	1.71	0.021596	0.13408	Hypermethylation(1592)
							0.0001	0.014769	1.61525	TSPAN1	0.691757	Up(1920)			SPATA31A5	1.71	0.021596	0.13408	Hypermethylation(1592)
							0.004773	0.052879	1.57132	MGAT1	0.651973	Up(1920)			NTM	1.71	0.04831	0.229223	Hypermethylation(1592)
							0.031392	0.126813	1.43014	NPPC	0.516162	Up(1920)			ITGAL	1.71	0.00235	0.031046	Hypermethylation(1592)
							0.001379	0.033569	3.20583	CYR61	1.6807	Up(1920)			GPT	1.71	0.002264	0.030259	Hypermethylation(1592)
							0.002814	0.043286	1.74377	LMO1	0.802212	Up(1920)			MMP16	1.7	0.000254	0.007206	Hypermethylation(1592)
							0.011203	0.076277	1.80198	ADRB2	0.84958	Up(1920)			MFAP2	1.7	0.018787	0.122547	Hypermethylation(1592)
							0.049119	0.160958	1.48368	ZNF584	0.569181	Up(1920)			INSL4	1.7	0.000198	0.006244	Hypermethylation(1592)
							8.87e-05	0.014636	1.62617	TEX261	0.701475	Up(1920)			HNF4A	1.7	0.018787	0.122547	Hypermethylation(1592)
							0.004743	0.052735	1.44369	MRPS26	0.529766	Up(1920)			GAGE12H	1.7	0.02555	0.149478	Hypermethylation(1592)
							0.041345	0.146299	1.66412	ABCA3	0.734763	Up(1920)			GAGE12E	1.7	0.02555	0.149478	Hypermethylation(1592)
							0.004121	0.049671	2.24907	ABHD6	1.16933	Up(1920)			GAGE12C	1.7	0.02555	0.149478	Hypermethylation(1592)
							0.03173	0.127544	1.61597	RP11-706O15.1	0.692401	Up(1920)			CFAP58	1.7	0.003068	0.037374	Hypermethylation(1592)
							0.000234	0.018591	2.1718	SLC25A19	1.11889	Up(1920)			ARL17A	1.7	0.002074	0.028319	Hypermethylation(1592)
							0.004521	0.051634	1.47637	BAX	0.562054	Up(1920)			ZNF696	1.69	0.036633	0.189817	Hypermethylation(1592)
							0.0002	0.017849	2.44978	IRS2	1.29265	Up(1920)			ZFR	1.69	0.008203	0.071848	Hypermethylation(1592)
							0.002867	0.0433	1.53702	RP11-286N22.8	0.620134	Up(1920)			WDPCP	1.69	0.007588	0.067628	Hypermethylation(1592)
							0.017166	0.093614	1.60431	BIK	0.681956	Up(1920)			UQCR11	1.69	0.029511	0.163622	Hypermethylation(1592)
							0.029693	0.123627	1.47363	VAT1L	0.559378	Up(1920)			SPTBN4	1.69	1.37e-07	8.03e-05	Hypermethylation(1592)
							0.000576	0.02494	1.96143	ZNF773	0.971906	Up(1920)			RNF166	1.69	0.007784	0.069013	Hypermethylation(1592)
							0.034134	0.132148	2.29904	KCNAB1	1.20103	Up(1920)			PRODH	1.69	0.018254	0.121037	Hypermethylation(1592)
							0.001018	0.030627	2.39342	PRSS23	1.25908	Up(1920)			PCSK9	1.69	0.012904	0.096523	Hypermethylation(1592)
							0.018095	0.095952	3.03324	LTBP1	1.60086	Up(1920)			FBXO24	1.69	0.018254	0.121037	Hypermethylation(1592)
							0.004368	0.050985	1.97942	RND3	0.985081	Up(1920)			DTX2	1.69	0.009035	0.076386	Hypermethylation(1592)
							0.009072	0.06983	1.66369	2019-03-09	0.734383	Up(1920)			CTPS1	1.69	0.019034	0.123478	Hypermethylation(1592)
							0.002845	0.043286	1.61731	ETV4	0.693594	Up(1920)			AMTN	1.69	0.006549	0.061242	Hypermethylation(1592)
							0.007031	0.062124	1.93616	NIPAL3	0.953199	Up(1920)			PDE11A	1.68	0.023447	0.141048	Hypermethylation(1592)
							0.000518	0.023967	1.55364	LSM11	0.635651	Up(1920)			METTL10	1.68	1.36e-06	0.000301	Hypermethylation(1592)
							0.034988	0.133738	2.5699	AC112721.1	1.36171	Up(1920)			MEGF10	1.68	0.020018	0.127544	Hypermethylation(1592)
							0.004414	0.051283	1.66621	KBTBD4	0.73657	Up(1920)			LY6E	1.68	0.000522	0.011916	Hypermethylation(1592)
							6.72e-05	0.013222	2.23135	APOL1	1.15792	Up(1920)			KRTCAP3	1.68	0.047061	0.224854	Hypermethylation(1592)
							0.025579	0.115037	1.59945	LIMS1	0.677572	Up(1920)			FLT4	1.68	0.047886	0.227676	Hypermethylation(1592)
							0.014835	0.087537	1.50662	SPATA12	0.591319	Up(1920)			CUL7	1.68	0.027647	0.157511	Hypermethylation(1592)
							0.007129	0.062356	2.01404	PSORS1C2	1.01009	Up(1920)			VSX1	1.67	0.008228	0.072017	Hypermethylation(1592)
							0.022937	0.108825	2.03747	BECN1	1.02678	Up(1920)			SNAI1	1.67	0.007638	0.067993	Hypermethylation(1592)
							0.010553	0.074617	1.94392	PCTP	0.958965	Up(1920)			RGS3	1.67	0.016528	0.112933	Hypermethylation(1592)
							0.004732	0.052653	1.56286	MEIS1	0.64419	Up(1920)			RAB12	1.67	0.006831	0.063201	Hypermethylation(1592)
							0.009465	0.071038	2.10513	FAM105A	1.07391	Up(1920)			PRSS41	1.67	0.001167	0.019439	Hypermethylation(1592)
							0.000632	0.025618	1.86991	CCDC107	0.902969	Up(1920)			PRKAG2	1.67	0.025329	0.148497	Hypermethylation(1592)
							0.021205	0.104263	1.62965	NHEJ1	0.704565	Up(1920)			NEK2	1.67	0.045973	0.221057	Hypermethylation(1592)
							0.039905	0.143363	1.76568	POLG	0.820224	Up(1920)			MAB21L3	1.67	0.000482	0.01124	Hypermethylation(1592)
							0.002824	0.043286	1.58727	SIK1	0.666544	Up(1920)			LYRM1	1.67	0.023072	0.139552	Hypermethylation(1592)
							0.00253	0.041912	1.75321	PIGH	0.810002	Up(1920)			LYNX1	1.67	0.001476	0.023137	Hypermethylation(1592)
							0.026	0.115831	1.63577	LEPRE1	0.709968	Up(1920)			LIMS2	1.67	0.005645	0.055827	Hypermethylation(1592)
							0.037752	0.139458	1.60494	EHD2	0.682521	Up(1920)			FOXA2	1.67	0.020928	0.13176	Hypermethylation(1592)
							0.048994	0.160803	1.84004	CXCL8	0.879739	Up(1920)			ENY2	1.67	0.00265	0.033822	Hypermethylation(1592)
							0.00073	0.027338	1.68815	SRR	0.755446	Up(1920)			AMY1A	1.67	0.012197	0.092403	Hypermethylation(1592)
							0.020666	0.102861	1.87333	TAGLN	0.905606	Up(1920)			SLC39A4	1.66	0.034737	0.183065	Hypermethylation(1592)
							0.001917	0.037412	1.56313	AHSA1	0.644434	Up(1920)			RAB40C	1.66	0.000904	0.016751	Hypermethylation(1592)
							0.002527	0.041912	2.20801	DHRS4L1	1.14275	Up(1920)			NFIX	1.66	0.00381	0.043604	Hypermethylation(1592)
							0.003441	0.046267	1.84519	SLC16A3	0.883772	Up(1920)			IL34	1.66	0.00291	0.036103	Hypermethylation(1592)
							0.010639	0.074746	2.07911	DNAJB1	1.05596	Up(1920)			ANGPT1	1.66	0.000205	0.006351	Hypermethylation(1592)
							0.049498	0.161644	1.57612	SYTL3	0.656375	Up(1920)			ZNF365	1.65	0.001413	0.022375	Hypermethylation(1592)
							0.023611	0.110421	1.79657	SYTL2	0.845244	Up(1920)			TNIP3	1.65	0.001407	0.022321	Hypermethylation(1592)
							0.034173	0.132177	1.66079	FRMD6	0.731867	Up(1920)			TMPRSS11A	1.65	0.030243	0.166478	Hypermethylation(1592)
							0.021689	0.105406	1.62049	ZNF175	0.696427	Up(1920)			SRRM2	1.65	0.021238	0.132698	Hypermethylation(1592)
							0.037632	0.139414	1.55323	LSG1	0.635269	Up(1920)			SLMO1	1.65	0.030243	0.166478	Hypermethylation(1592)
							0.034691	0.133132	1.43898	CNST	0.525045	Up(1920)			POU2F3	1.65	0.006388	0.060112	Hypermethylation(1592)
							0.004956	0.053208	1.7529	FGF18	0.809742	Up(1920)			MED25	1.65	0.000147	0.00529	Hypermethylation(1592)
							0.000376	0.021393	1.51565	TMEM55A	0.599932	Up(1920)			IP6K3	1.65	0.000241	0.006928	Hypermethylation(1592)
							0.036555	0.137479	1.55537	WFDC6	0.637255	Up(1920)			HOXB13	1.65	0.007844	0.069415	Hypermethylation(1592)
							0.000713	0.027296	1.84395	CHCHD4	0.882802	Up(1920)			GRAP	1.65	0.000298	0.008151	Hypermethylation(1592)
							0.008635	0.068503	1.47931	AXIN2	0.564922	Up(1920)			GAL3ST4	1.65	5.04e-05	0.002602	Hypermethylation(1592)
							0.005116	0.053907	1.59883	SLC38A10	0.677013	Up(1920)			FBXO9	1.65	0.002253	0.030157	Hypermethylation(1592)
							0.009325	0.070516	1.66378	C6orf118	0.734468	Up(1920)			EBAG9	1.65	0.030243	0.166478	Hypermethylation(1592)
							0.037292	0.138755	1.48391	MAP4K1	0.569407	Up(1920)			DPP9	1.65	0.034158	0.180908	Hypermethylation(1592)
							0.004269	0.050489	2.15128	MICB	1.10519	Up(1920)			ADAMTS9	1.65	0.034876	0.183613	Hypermethylation(1592)
							0.008449	0.067775	1.55284	ABHD11	0.634912	Up(1920)			STK4	1.64	0.011396	0.088909	Hypermethylation(1592)
							0.000114	0.015106	1.59594	ZCCHC17	0.674411	Up(1920)			NPY	1.64	0.00238	0.031214	Hypermethylation(1592)
							0.017679	0.094881	1.41629	UNC45A	0.50212	Up(1920)			LEMD2	1.64	0.016219	0.111617	Hypermethylation(1592)
							0.002365	0.040793	1.78283	EIF2S1	0.834172	Up(1920)			KANSL3	1.64	0.008503	0.073424	Hypermethylation(1592)
							0.002719	0.043009	1.73901	TMEM200B	0.798266	Up(1920)			C1QTNF3	1.64	0.016982	0.114999	Hypermethylation(1592)
							0.042421	0.148327	2.18808	RBM15	1.12967	Up(1920)			ZNF195	1.63	0.004641	0.049099	Hypermethylation(1592)
							0.005391	0.055411	1.52314	ARHGEF2	0.607045	Up(1920)			SYT1	1.63	0.004208	0.045946	Hypermethylation(1592)
							0.004928	0.053168	2.4681	AP000295.9	1.3034	Up(1920)			GPRIN2	1.63	2.59e-05	0.001625	Hypermethylation(1592)
							0.005806	0.056969	1.70088	SLC31A2	0.766282	Up(1920)			CALU	1.63	0.028234	0.159168	Hypermethylation(1592)
							0.005504	0.056071	1.51956	TGFB1	0.603655	Up(1920)			C10orf91	1.63	0.000985	0.017268	Hypermethylation(1592)
							0.004691	0.052434	1.63651	DUSP10	0.710626	Up(1920)			BARX2	1.63	0.001698	0.0253	Hypermethylation(1592)
							0.000481	0.023302	1.62166	MANF	0.697468	Up(1920)			MCM10	1.62	0.003767	0.043188	Hypermethylation(1592)
							0.030503	0.125011	1.84755	SLC4A4	0.885615	Up(1920)			MACC1	1.62	0.021737	0.134749	Hypermethylation(1592)
							0.000305	0.019299	2.49122	HK2	1.31685	Up(1920)			LYSMD2	1.62	0.000543	0.012023	Hypermethylation(1592)
							0.000979	0.030225	1.51589	ERLIN2	0.600168	Up(1920)			KHDC1	1.62	0.000407	0.010279	Hypermethylation(1592)
							0.004983	0.053325	1.59858	P2RX4	0.676787	Up(1920)			GAGE12I	1.62	0.000628	0.013242	Hypermethylation(1592)
							0.003411	0.046127	1.46996	RP11-322E11.6	0.555782	Up(1920)			TRPM2	1.61	0.001698	0.0253	Hypermethylation(1592)
							0.001845	0.037192	1.4587	PI4K2A	0.544679	Up(1920)			SYNPO	1.61	3.22e-06	0.000488	Hypermethylation(1592)
							0.000383	0.021646	1.53272	RAPGEF1	0.616091	Up(1920)			SLC35G6	1.61	0.001277	0.020776	Hypermethylation(1592)
							0.004022	0.049056	2.32988	RASIP1	1.22026	Up(1920)			RNF166	1.61	0.005489	0.054666	Hypermethylation(1592)
							0.035224	0.134333	1.97208	TAP1	0.979715	Up(1920)			PIK3CB	1.61	0.034158	0.180908	Hypermethylation(1592)
							0.019044	0.098631	1.53396	NBPF11	0.617265	Up(1920)			NBPF10	1.61	0.003426	0.040285	Hypermethylation(1592)
							0.001404	0.033706	1.57509	ALAS1	0.655439	Up(1920)			MED6	1.61	0.043523	0.213469	Hypermethylation(1592)
							0.011371	0.076729	1.61739	VDAC3	0.693672	Up(1920)			MBD3L3	1.61	0.000291	0.008017	Hypermethylation(1592)
							0.001499	0.034565	1.49741	PTCHD1	0.582469	Up(1920)			HK3	1.61	0.000164	0.005782	Hypermethylation(1592)
							0.00092	0.029866	1.82114	COPRS	0.864843	Up(1920)			CHIC2	1.61	0.000506	0.011674	Hypermethylation(1592)
							0.000284	0.019277	2.06308	TLL2	1.0448	Up(1920)			C1orf54	1.61	0.01188	0.091522	Hypermethylation(1592)
							0.01015	0.073598	1.95493	WLS	0.967116	Up(1920)			USP17L13	1.6	0.00028	0.007757	Hypermethylation(1592)
							0.016604	0.092278	1.79161	HFE	0.84126	Up(1920)			SYNCRIP	1.6	0.014107	0.10195	Hypermethylation(1592)
							0.016243	0.09124	1.43685	S100A14	0.522908	Up(1920)			RTN4RL2	1.6	0.018879	0.122907	Hypermethylation(1592)
							0.000411	0.021806	2.0168	ICAM1	1.01207	Up(1920)			PEX26	1.6	5.65e-06	0.000655	Hypermethylation(1592)
							0.00072	0.027296	1.91082	POLR1C	0.934194	Up(1920)			NOS1	1.6	0.044201	0.215116	Hypermethylation(1592)
							0.004368	0.050985	1.46806	PARL	0.553907	Up(1920)			IRX4	1.6	0.003478	0.040715	Hypermethylation(1592)
							0.007139	0.062374	1.7296	TIMM21	0.790438	Up(1920)			HAPLN4	1.6	2.25e-07	0.000109	Hypermethylation(1592)
							0.002305	0.040245	1.51569	NDUFAB1	0.599972	Up(1920)			ELOVL1	1.6	0.010822	0.086063	Hypermethylation(1592)
							0.020318	0.10231	1.4354	BST2	0.52145	Up(1920)			CRB3	1.6	0.038816	0.196832	Hypermethylation(1592)
							0.00028	0.019277	1.73168	PDCL3	0.792173	Up(1920)			ASPDH	1.6	0.018293	0.121066	Hypermethylation(1592)
							0.005361	0.055361	1.94235	URGCP	0.957805	Up(1920)			ZFP41	1.59	0.020882	0.131557	Hypermethylation(1592)
							0.000857	0.028939	1.76212	SETBP1	0.817308	Up(1920)			TNFSF13	1.59	0.00015	0.005361	Hypermethylation(1592)
							0.00865	0.068535	1.91442	ZNF76	0.936904	Up(1920)			SLC1A1	1.59	0.034234	0.181252	Hypermethylation(1592)
							0.039418	0.142366	1.60386	NPEPPS	0.681546	Up(1920)			OR2V1	1.59	0.005533	0.055048	Hypermethylation(1592)
							0.013408	0.083461	1.55985	RWDD2B	0.641406	Up(1920)			N4BP3	1.59	0.007356	0.066458	Hypermethylation(1592)
							0.007849	0.065169	1.51588	ZFYVE28	0.600153	Up(1920)			MS4A14	1.59	0.007356	0.066458	Hypermethylation(1592)
							0.007076	0.062124	1.74259	ETS1	0.801235	Up(1920)			AVP	1.59	0.005485	0.054637	Hypermethylation(1592)
							0.020276	0.102241	1.42749	NAT10	0.513484	Up(1920)			ZCCHC9	1.58	0.018787	0.122547	Hypermethylation(1592)
							0.001318	0.03338	1.46795	HAUS5	0.553808	Up(1920)			SRD5A2	1.58	0.00895	0.075918	Hypermethylation(1592)
							0.023701	0.110615	1.66215	CAPZB	0.733048	Up(1920)			SPATA31D4	1.58	1.06e-05	0.000927	Hypermethylation(1592)
							0.041911	0.147269	1.61539	LAPTM4A	0.691882	Up(1920)			SESTD1	1.58	0.043621	0.213469	Hypermethylation(1592)
							0.000407	0.021806	1.54581	PDCD5	0.628359	Up(1920)			PLCXD1	1.58	0.018787	0.122547	Hypermethylation(1592)
							0.002248	0.039746	1.65572	RP11-362K2.2	0.727454	Up(1920)			OGG1	1.58	0.000515	0.0118	Hypermethylation(1592)
							0.003245	0.045181	1.50311	CPQ	0.587949	Up(1920)			GABRA2	1.58	8.37e-05	0.003653	Hypermethylation(1592)
							0.00825	0.067054	2.74385	CDY2A	1.4562	Up(1920)			C3	1.58	0.008057	0.070849	Hypermethylation(1592)
							0.029967	0.123981	1.6084	ADRA1B	0.685629	Up(1920)			ZNRF2	1.57	0.003259	0.039041	Hypermethylation(1592)
							0.004433	0.051323	1.99254	PPAP2A	0.994608	Up(1920)			MANBAL	1.57	0.000942	0.016967	Hypermethylation(1592)
							0.000768	0.02791	1.62906	OSTF1	0.704037	Up(1920)			LTA4H	1.57	0.049008	0.231725	Hypermethylation(1592)
							1.95e-05	0.011061	2.31657	WNT5B	1.21199	Up(1920)			FGD5	1.57	0.017879	0.119268	Hypermethylation(1592)
							0.013172	0.082789	1.5846	PFKL	0.66412	Up(1920)			ZNF528	1.56	0.006048	0.058419	Hypermethylation(1592)
							0.020067	0.101686	1.80547	DDAH2	0.852375	Up(1920)			SLC38A5	1.56	0.024542	0.1458	Hypermethylation(1592)
							0.014177	0.085847	1.56153	ARAP3	0.642958	Up(1920)			NOD2	1.56	0.013708	0.09983	Hypermethylation(1592)
							0.007597	0.06413	1.42378	SNRPD1	0.509728	Up(1920)			YTHDC1	1.55	0.003478	0.040715	Hypermethylation(1592)
							0.00434	0.050864	1.62643	SLC25A4	0.701711	Up(1920)			TIAM1	1.55	0.037436	0.192253	Hypermethylation(1592)
							0.027771	0.119801	1.56389	RAD51D	0.645139	Up(1920)			SRPK2	1.55	0.000163	0.005754	Hypermethylation(1592)
							0.002565	0.042086	1.88491	CRYBB2	0.914497	Up(1920)			SREBF1	1.55	0.008503	0.073424	Hypermethylation(1592)
							0.00101	0.030591	1.82457	MRFAP1	0.867554	Up(1920)			SPACA5B	1.55	0.004102	0.045697	Hypermethylation(1592)
							0.005771	0.056887	1.49927	NUDT1	0.58426	Up(1920)			SOX17	1.55	0.017134	0.115834	Hypermethylation(1592)
							0.006041	0.058337	1.43163	WWC1	0.517662	Up(1920)			PIGZ	1.55	0.001296	0.020977	Hypermethylation(1592)
							0.01814	0.096094	1.78376	HDHD2	0.834925	Up(1920)			PI3	1.55	0.025135	0.147625	Hypermethylation(1592)
							0.03499	0.133738	2.20415	TLN2	1.14023	Up(1920)			CDK5RAP3	1.55	0.003526	0.041073	Hypermethylation(1592)
							0.015042	0.088113	1.77202	BCL2L15	0.825394	Up(1920)			SETD6	1.54	0.004464	0.047717	Hypermethylation(1592)
							0.008078	0.066428	1.69725	MFSD1	0.763203	Up(1920)			SCARF2	1.54	0.038565	0.195842	Hypermethylation(1592)
							0.01313	0.082633	1.80301	NUDT4	0.850406	Up(1920)			PIGR	1.54	0.042913	0.211284	Hypermethylation(1592)
							0.00124	0.032646	1.65332	SRPRB	0.725363	Up(1920)			PCDHGC4	1.54	0.003773	0.043245	Hypermethylation(1592)
							0.003946	0.048584	2.3344	CSRNP1	1.22305	Up(1920)			OR13A1	1.54	0.042913	0.211284	Hypermethylation(1592)
							0.000162	0.016881	1.62769	TAX1BP3	0.702828	Up(1920)			FBXO17	1.54	0.017709	0.118418	Hypermethylation(1592)
							0.036512	0.137346	2.64646	ZNF177	1.40406	Up(1920)			ERI2	1.54	0.004115	0.045697	Hypermethylation(1592)
							0.009121	0.069958	1.65726	NGRN	0.728801	Up(1920)			EFNA1	1.54	0.005001	0.05118	Hypermethylation(1592)
							0.041808	0.147175	1.64736	RHOA	0.720153	Up(1920)			THUMPD2	1.53	0.008619	0.074249	Hypermethylation(1592)
							0.010543	0.074617	1.92877	TMEM9B	0.947684	Up(1920)			SRP9	1.53	0.006121	0.058597	Hypermethylation(1592)
							0.000419	0.021806	1.96851	RNF24	0.977107	Up(1920)			PRLR	1.53	0.039907	0.200875	Hypermethylation(1592)
							9.3e-05	0.014636	1.57564	NDUFA8	0.655942	Up(1920)			MX2	1.53	0.000446	0.010723	Hypermethylation(1592)
							0.001464	0.034279	2.18107	ARSD	1.12503	Up(1920)			MMP23B	1.53	0.029468	0.163622	Hypermethylation(1592)
							0.000494	0.023634	1.74621	YKT6	0.804225	Up(1920)			DAB2IP	1.53	0.007588	0.067628	Hypermethylation(1592)
							0.044046	0.151107	1.44996	ZNF778	0.536014	Up(1920)			ARHGEF1	1.53	2.56e-07	0.000119	Hypermethylation(1592)
							0.028945	0.122173	1.55725	NELFE	0.639002	Up(1920)			ZNF695	1.52	0.010891	0.086223	Hypermethylation(1592)
							0.000971	0.030225	1.91509	MSN	0.937411	Up(1920)			TTLL1	1.52	0.020018	0.127544	Hypermethylation(1592)
							0.009994	0.073081	2.15372	C1S	1.10683	Up(1920)			SPDYE5	1.52	0.000415	0.010318	Hypermethylation(1592)
							0.013048	0.082484	1.79345	EDEM3	0.842739	Up(1920)			SCRT1	1.52	0.000807	0.015349	Hypermethylation(1592)
							0.013548	0.083796	1.5946	TMEM98	0.673193	Up(1920)			PLEC	1.52	0.000824	0.015624	Hypermethylation(1592)
							0.00094	0.029986	1.85167	AARD	0.888827	Up(1920)			NTSR1	1.52	0.031228	0.170224	Hypermethylation(1592)
							0.003462	0.046434	1.63156	SPTBN1	0.706249	Up(1920)			HIST2H3C	1.52	0.046653	0.223535	Hypermethylation(1592)
							9.78e-05	0.014636	1.43781	MXRA7	0.523871	Up(1920)			HIST2H3A	1.52	0.046653	0.223535	Hypermethylation(1592)
							0.002039	0.038051	1.72096	DTNBP1	0.783216	Up(1920)			FGF22	1.52	0.001186	0.019631	Hypermethylation(1592)
							0.015195	0.088548	1.6626	CDH2	0.733444	Up(1920)			EXOC6B	1.52	0.009056	0.076521	Hypermethylation(1592)
							0.029628	0.123581	1.44325	TXNDC15	0.529325	Up(1920)			EIF6	1.52	0.003478	0.040715	Hypermethylation(1592)
							0.013887	0.084842	1.53255	STPG1	0.61593	Up(1920)			DCD	1.52	0.009347	0.078491	Hypermethylation(1592)
							0.016295	0.091395	1.63437	CANT1	0.708734	Up(1920)			CLSTN3	1.52	0.007588	0.067628	Hypermethylation(1592)
							0.005601	0.056246	1.70498	C7orf49	0.769758	Up(1920)			C9orf47	1.52	0.015508	0.108835	Hypermethylation(1592)
							0.00013	0.015447	2.32187	MYL5	1.21529	Up(1920)			C4B_2	1.52	0.003855	0.044002	Hypermethylation(1592)
							0.004764	0.052879	1.90275	RBM10	0.928088	Up(1920)			C4B	1.52	0.003855	0.044002	Hypermethylation(1592)
							0.01435	0.086192	1.57421	KHNYN	0.654623	Up(1920)			C4A	1.52	0.003855	0.044002	Hypermethylation(1592)
							0.001554	0.03499	1.58241	PMVK	0.662124	Up(1920)			BRINP1	1.52	0.000646	0.013288	Hypermethylation(1592)
							0.004975	0.053321	1.84876	ITGB8	0.886558	Up(1920)			B3GNT8	1.52	0.008942	0.075918	Hypermethylation(1592)
							0.016986	0.093204	1.48804	MFSD12	0.573415	Up(1920)			ATP9B	1.52	0.011132	0.087427	Hypermethylation(1592)
							0.026149	0.11616	1.66898	ELMOD3	0.738962	Up(1920)			PGA4	1.51	0.029291	0.162938	Hypermethylation(1592)
							0.001982	0.03783	2.43955	SRRD	1.28662	Up(1920)			OR6V1	1.51	0.00215	0.029155	Hypermethylation(1592)
							0.025636	0.115108	1.60932	MX1	0.686452	Up(1920)			NFU1	1.51	0.003367	0.039739	Hypermethylation(1592)
							0.012433	0.080283	1.76334	MECR	0.818311	Up(1920)			LIFR	1.51	0.013734	0.099974	Hypermethylation(1592)
							0.032795	0.129513	1.86564	NFKB1	0.89967	Up(1920)			FAM20B	1.51	0.005485	0.054637	Hypermethylation(1592)
							0.000622	0.025465	2.49554	CDKN1A	1.31935	Up(1920)			AAMDC	1.51	0.00065	0.013327	Hypermethylation(1592)
							0.042049	0.14766	1.56334	GABPA	0.64463	Up(1920)			ZNF486	1.5	0.005412	0.054204	Hypermethylation(1592)
							0.039496	0.142494	1.58417	PIM3	0.663724	Up(1920)			SLIT2	1.5	0.007273	0.065847	Hypermethylation(1592)
							0.003659	0.047437	1.62302	ROBO3	0.698684	Up(1920)			RFX3	1.5	0.043525	0.213469	Hypermethylation(1592)
							0.001345	0.033485	1.68148	MED18	0.749734	Up(1920)			PRR7	1.5	0.038911	0.197169	Hypermethylation(1592)
							0.04194	0.147336	2.03577	CXCR4	1.02557	Up(1920)			MTF2	1.5	0.046941	0.224408	Hypermethylation(1592)
							0.024298	0.111849	1.44981	CD68	0.535865	Up(1920)			LYST	1.5	0.013105	0.096904	Hypermethylation(1592)
							0.023344	0.109862	1.87777	IL23A	0.909019	Up(1920)			C6orf141	1.5	0.001912	0.027651	Hypermethylation(1592)
							0.005609	0.056247	1.4231	CUTC	0.509041	Up(1920)			RPA4	1.49	0.01346	0.098914	Hypermethylation(1592)
							9.68e-05	0.014636	2.48354	MR1	1.3124	Up(1920)			RAD51AP1	1.49	1.57e-05	0.001254	Hypermethylation(1592)
							0.03496	0.133685	1.60338	RFESD	0.681119	Up(1920)			PNPLA1	1.49	0.013167	0.097272	Hypermethylation(1592)
							0.022381	0.107333	1.74922	RASGRP1	0.806712	Up(1920)			NPR1	1.49	0.031076	0.169588	Hypermethylation(1592)
							0.010576	0.074626	1.46641	SUSD1	0.552284	Up(1920)			LPCAT2	1.49	0.008712	0.074777	Hypermethylation(1592)
							0.001293	0.033088	1.54815	GAGE8	0.630541	Up(1920)			CCNYL1	1.49	0.005215	0.052728	Hypermethylation(1592)
							0.007787	0.064998	2.1386	TMEM51	1.09667	Up(1920)			C4orf26	1.49	0.017993	0.119778	Hypermethylation(1592)
							0.00653	0.059946	1.68995	MAPRE1	0.756982	Up(1920)			ALG12	1.49	2.84e-06	0.000458	Hypermethylation(1592)
							0.000261	0.019253	1.56332	KNOP1	0.644617	Up(1920)			SNTG1	1.48	0.018787	0.122547	Hypermethylation(1592)
							0.039582	0.142562	2.21614	MANBA	1.14805	Up(1920)			SLC5A3	1.48	9.31e-05	0.003878	Hypermethylation(1592)
							0.002609	0.042637	3.44959	MAGEB2	1.78642	Up(1920)			PSMC2	1.48	0.004298	0.046664	Hypermethylation(1592)
							0.028002	0.120398	1.54733	NOLC1	0.629777	Up(1920)			PPP5C	1.48	0.001488	0.023257	Hypermethylation(1592)
							0.024261	0.111849	1.501	CGB5	0.585919	Up(1920)			MRPS6	1.48	9.31e-05	0.003878	Hypermethylation(1592)
							0.016191	0.09124	1.86929	CALHM3	0.902489	Up(1920)			CFD	1.48	0.004359	0.046856	Hypermethylation(1592)
							0.000228	0.018356	1.67779	EIF3I	0.746564	Up(1920)			ARHGEF38	1.48	0.001276	0.020761	Hypermethylation(1592)
							0.026549	0.11703	1.50767	ENOPH1	0.592322	Up(1920)			TBL3	1.47	0.000999	0.017432	Hypermethylation(1592)
							0.036831	0.138003	2.0171	ATG16L1	1.01228	Up(1920)			SQLE	1.47	0.003374	0.039801	Hypermethylation(1592)
							0.002905	0.043482	1.69828	KIAA1324	0.764076	Up(1920)			OTOP1	1.47	0.019112	0.123889	Hypermethylation(1592)
							0.001868	0.037244	1.97377	MUC12	0.980952	Up(1920)			NR1H3	1.47	0.028658	0.160749	Hypermethylation(1592)
							0.003545	0.046931	1.44255	PEBP1	0.528626	Up(1920)			2019-03-04	1.47	0.031503	0.171366	Hypermethylation(1592)
							0.017957	0.095536	2.17867	CHMP7	1.12345	Up(1920)			FGF1	1.47	0.011394	0.0889	Hypermethylation(1592)
							0.002162	0.039189	1.71806	SPR	0.780781	Up(1920)			C7orf61	1.47	0.000744	0.014409	Hypermethylation(1592)
							0.001477	0.034474	1.46834	ELL2	0.554189	Up(1920)			TRMT10C	1.46	0.034158	0.180908	Hypermethylation(1592)
							0.001495	0.034523	1.43851	C1orf74	0.524575	Up(1920)			LIMD2	1.46	0.020018	0.127544	Hypermethylation(1592)
							0.009987	0.073065	2.75253	F7	1.46076	Up(1920)			IGFALS	1.46	0.000147	0.005283	Hypermethylation(1592)
							0.038451	0.140455	1.5505	CCT7	0.632735	Up(1920)			CAPSL	1.46	0.014444	0.103708	Hypermethylation(1592)
							0.009153	0.070004	1.97988	LINC01119	0.985416	Up(1920)			USP4	1.45	0.019937	0.127424	Hypermethylation(1592)
							0.012508	0.080598	1.66321	DCLRE1B	0.733971	Up(1920)			TSPY4	1.45	0.000558	0.012221	Hypermethylation(1592)
							0.004173	0.049903	1.98159	KIAA0100	0.986662	Up(1920)			SMO	1.45	0.018787	0.122547	Hypermethylation(1592)
							0.024246	0.111849	1.58905	SMARCD2	0.668161	Up(1920)			PLK3	1.45	0.001782	0.026148	Hypermethylation(1592)
							0.031708	0.127524	1.57208	NQO2	0.652679	Up(1920)			PDE4DIP	1.45	1.41e-05	0.001157	Hypermethylation(1592)
							0.02489	0.113156	1.74325	FAM90A26	0.801783	Up(1920)			NDUFA10	1.45	0.01532	0.107953	Hypermethylation(1592)
							0.008798	0.069223	1.42678	DSG2	0.512768	Up(1920)			IL11RA	1.45	0.028658	0.160749	Hypermethylation(1592)
							0.023458	0.110035	1.59987	HPS1	0.67795	Up(1920)			FOXF2	1.45	0.011602	0.08996	Hypermethylation(1592)
							0.040087	0.143568	1.51807	CCDC77	0.602235	Up(1920)			CSF2RA	1.45	0.002157	0.02924	Hypermethylation(1592)
							0.001287	0.033088	2.14197	GJC1	1.09894	Up(1920)			SIMC1	1.44	0.001698	0.0253	Hypermethylation(1592)
							0.005783	0.056887	3.3225	HKDC1	1.73227	Up(1920)			RAB3IL1	1.44	0.012576	0.094554	Hypermethylation(1592)
							0.000115	0.015106	3.58573	DUSP1	1.84227	Up(1920)			LGALS1	1.44	0.025103	0.147501	Hypermethylation(1592)
							0.002027	0.038032	1.92647	DCTN5	0.94596	Up(1920)			GPR179	1.44	0.003068	0.037374	Hypermethylation(1592)
							0.008256	0.067054	1.54703	ZXDC	0.629497	Up(1920)			FAM231A	1.44	0.003696	0.042633	Hypermethylation(1592)
							0.042555	0.148448	1.65782	SLC5A6	0.729287	Up(1920)			AGAP9	1.44	0.018302	0.121066	Hypermethylation(1592)
							6.04e-06	0.011061	2.26828	2019-03-03	1.1816	Up(1920)			PLSCR2	1.43	0.015311	0.107922	Hypermethylation(1592)
							0.012811	0.081777	3.17194	SH3BP5	1.66537	Up(1920)			PCDHB10	1.43	0.014614	0.104524	Hypermethylation(1592)
							0.017889	0.0954	1.82258	NAB2	0.865979	Up(1920)			NRBP1	1.43	0.012084	0.092096	Hypermethylation(1592)
							0.00762	0.06417	1.49729	FAM32A	0.582351	Up(1920)			HERC2	1.43	0.007506	0.067418	Hypermethylation(1592)
							0.000271	0.019277	1.41478	GBA2	0.500575	Up(1920)			ADRA1B	1.43	0.012783	0.095892	Hypermethylation(1592)
							0.031713	0.127524	1.71113	IKBKE	0.774945	Up(1920)			USP17L22	1.42	0.014852	0.105721	Hypermethylation(1592)
							0.047252	0.15719	1.49059	C5orf42	0.575888	Up(1920)			USP17L20	1.42	0.014852	0.105721	Hypermethylation(1592)
							0.019135	0.098887	1.52153	RNASEH2A	0.605522	Up(1920)			USP17L11	1.42	0.014852	0.105721	Hypermethylation(1592)
							0.031074	0.126144	1.58653	ST3GAL4	0.665875	Up(1920)			TIMM50	1.42	0.000712	0.013965	Hypermethylation(1592)
							0.003584	0.047145	1.42297	MRPS6	0.508909	Up(1920)			SLC25A17	1.42	0.013105	0.096904	Hypermethylation(1592)
							0.01775	0.095014	1.51998	F8A2	0.604049	Up(1920)			MRPL13	1.42	0.007375	0.066582	Hypermethylation(1592)
							0.007124	0.062356	2.35116	HSPB8	1.23337	Up(1920)			LAYN	1.42	0.000849	0.015924	Hypermethylation(1592)
							5.5e-05	0.012682	1.88949	INSIG2	0.917998	Up(1920)			FAM25G	1.42	0.001201	0.019802	Hypermethylation(1592)
							0.028921	0.122167	1.73942	CCL2	0.79861	Up(1920)			FAM25C	1.42	0.001201	0.019802	Hypermethylation(1592)
							0.026755	0.117543	1.53548	PGRMC1	0.618687	Up(1920)			CRYBB1	1.42	1.93e-06	0.000358	Hypermethylation(1592)
							0.00016	0.016881	2.34565	DHODH	1.22999	Up(1920)			CANT1	1.42	0.013413	0.098714	Hypermethylation(1592)
							0.008742	0.068967	1.53704	GAL3ST1	0.620151	Up(1920)			ANGPTL4	1.42	0.008952	0.075928	Hypermethylation(1592)
							0.045834	0.154422	2.03099	DNMBP	1.02218	Up(1920)			USP34	1.41	0.029016	0.16216	Hypermethylation(1592)
							0.018307	0.096601	1.44469	ATAD3B	0.530758	Up(1920)			UBE2E2	1.41	0.020064	0.127678	Hypermethylation(1592)
							0.003213	0.045023	1.71864	GLOD4	0.781267	Up(1920)			TRIM49D1	1.41	0.017636	0.118149	Hypermethylation(1592)
							0.038201	0.140066	2.27758	PRSS35	1.1875	Up(1920)			TP53TG3B	1.41	0.002074	0.028313	Hypermethylation(1592)
							0.001333	0.033485	2.39344	LHFP	1.25909	Up(1920)			TP53TG3	1.41	0.002074	0.028313	Hypermethylation(1592)
							0.02816	0.120612	1.74962	FLVCR2	0.807045	Up(1920)			PEX6	1.41	0.038781	0.196676	Hypermethylation(1592)
							0.003675	0.047497	2.83566	ITGA2	1.50368	Up(1920)			NTRK1	1.41	0.046692	0.223685	Hypermethylation(1592)
							0.003207	0.045023	1.50111	TOMM20	0.586028	Up(1920)			MBD3L5	1.41	7.61e-05	0.003386	Hypermethylation(1592)
							0.001846	0.037192	1.64315	WNK4	0.716461	Up(1920)			KRT86	1.41	0.006768	0.062737	Hypermethylation(1592)
							0.002093	0.038442	1.65389	GPN1	0.725863	Up(1920)			GPR89B	1.41	0.022775	0.138121	Hypermethylation(1592)
							0.003147	0.044727	1.60764	DAW1	0.684945	Up(1920)			DPYS	1.41	0.000791	0.015091	Hypermethylation(1592)
							0.039996	0.143452	1.84247	BTBD6	0.881639	Up(1920)			CA9	1.41	0.013162	0.097255	Hypermethylation(1592)
							4.63e-05	0.012173	1.72321	ABHD5	0.785102	Up(1920)			BPI	1.41	0.011556	0.089658	Hypermethylation(1592)
							0.010193	0.073712	1.50918	AMBRA1	0.593761	Up(1920)			BNC1	1.41	0.021122	0.132692	Hypermethylation(1592)
							0.001407	0.033706	1.47697	RAP2A	0.562635	Up(1920)			ZFYVE27	1.4	0.033724	0.180091	Hypermethylation(1592)
							0.000506	0.023867	1.4954	TSFM	0.580533	Up(1920)			TSHZ2	1.4	0.02127	0.132698	Hypermethylation(1592)
							0.006489	0.059788	1.55062	IL32	0.632843	Up(1920)			TNFSF9	1.4	1.92e-07	9.84e-05	Hypermethylation(1592)
							0.004006	0.048969	1.46672	FAM134C	0.552597	Up(1920)			SYT2	1.4	0.018787	0.122547	Hypermethylation(1592)
							0.003134	0.044726	1.51247	RAD51L3-RFFL	0.596907	Up(1920)			VGLL2	1.39	0.001714	0.025479	Hypermethylation(1592)
							0.036281	0.136782	1.63179	BMS1	0.706456	Up(1920)			RGS14	1.39	0.03215	0.173867	Hypermethylation(1592)
							0.027625	0.119312	1.81151	ANXA2	0.857191	Up(1920)			ERO1L	1.39	0.003049	0.037269	Hypermethylation(1592)
							0.000104	0.014769	1.49323	IMP3	0.578435	Up(1920)			DHRS9	1.39	0.009106	0.076859	Hypermethylation(1592)
							0.016191	0.09124	1.4503	C17orf50	0.536357	Up(1920)			CTNND2	1.39	0.024128	0.144116	Hypermethylation(1592)
							0.006068	0.058411	1.843	LURAP1L	0.882055	Up(1920)			CRYBA1	1.39	0.028658	0.160749	Hypermethylation(1592)
							0.025816	0.11543	1.83001	SDK2	0.871854	Up(1920)			C2orf66	1.39	0.03215	0.173867	Hypermethylation(1592)
							0.002854	0.043297	1.60056	AC007040.11	0.678574	Up(1920)			ATP8A2	1.39	0.014164	0.102295	Hypermethylation(1592)
							4.39e-05	0.012173	2.12146	DENND2A	1.08506	Up(1920)			SPEF2	1.38	0.043079	0.211974	Hypermethylation(1592)
							0.020023	0.101641	1.51683	EIF4EBP1	0.601063	Up(1920)			PPP1R3G	1.38	0.047529	0.22645	Hypermethylation(1592)
							0.010033	0.073247	1.48425	UCK2	0.569733	Up(1920)			LRRC6	1.38	0.013943	0.101113	Hypermethylation(1592)
							3.69e-05	0.01215	1.71964	RP11-371E8.4	0.78211	Up(1920)			IFRD2	1.38	0.000645	0.013288	Hypermethylation(1592)
							0.000403	0.021806	1.59248	STAU1	0.671271	Up(1920)			GOLGA6C	1.38	0.005512	0.054863	Hypermethylation(1592)
							0.031585	0.127261	1.55432	PHF5A	0.636288	Up(1920)			COMP	1.38	0.039825	0.200587	Hypermethylation(1592)
							0.000617	0.025392	2.04175	SORD	1.0298	Up(1920)			C19orf70	1.38	0.007547	0.067494	Hypermethylation(1592)
							0.036251	0.136782	1.47837	MRPL9	0.564008	Up(1920)			AMY1A	1.38	0.011817	0.091249	Hypermethylation(1592)
							0.003397	0.046127	1.72836	MDH1B	0.789401	Up(1920)			AMER2	1.38	0.010781	0.085962	Hypermethylation(1592)
							0.011679	0.077731	1.41999	CLEC4M	0.505878	Up(1920)			UPB1	1.37	0.013178	0.097334	Hypermethylation(1592)
							0.006086	0.05847	1.4557	RAP1A	0.541709	Up(1920)			TSPAN11	1.37	0.017577	0.117833	Hypermethylation(1592)
							0.017439	0.094321	2.16282	ARG2	1.11291	Up(1920)			TJP1	1.37	0.014715	0.105065	Hypermethylation(1592)
							0.000185	0.017308	1.56776	RAB12	0.648704	Up(1920)			TBX20	1.37	0.00088	0.016405	Hypermethylation(1592)
							0.000359	0.020843	2.41887	LTF	1.27434	Up(1920)			SLC18A3	1.37	0.023298	0.140456	Hypermethylation(1592)
							0.00311	0.044705	1.48518	SLC5A3	0.570636	Up(1920)			OVCA2	1.37	0.045973	0.221057	Hypermethylation(1592)
							0.015724	0.089867	1.78963	SERPINA6	0.839659	Up(1920)			OR10A4	1.37	0.011275	0.088264	Hypermethylation(1592)
							0.00152	0.034806	1.48235	RRAGA	0.567885	Up(1920)			NBPF10	1.37	0.001931	0.02786	Hypermethylation(1592)
							4.77e-05	0.012173	1.56094	COX7A2L	0.642414	Up(1920)			MAP2K7	1.37	0.000316	0.008543	Hypermethylation(1592)
							0.010675	0.074746	1.93872	ALDH1B1	0.955106	Up(1920)			LYNX1	1.37	7.36e-05	0.003295	Hypermethylation(1592)
							0.030933	0.125881	1.66132	PROCA1	0.732333	Up(1920)			IMMT	1.37	0.04322	0.212546	Hypermethylation(1592)
							0.002002	0.037881	1.89997	ATG16L2	0.925978	Up(1920)			GXYLT1	1.37	0.014715	0.105065	Hypermethylation(1592)
							0.000437	0.022318	2.85272	LAMA1	1.51234	Up(1920)			DACH2	1.37	0.004895	0.050538	Hypermethylation(1592)
							0.010378	0.074241	2.05031	FAM107B	1.03584	Up(1920)			AKAP5	1.37	0.001486	0.023257	Hypermethylation(1592)
							0.042753	0.148819	1.46497	EDEM2	0.550869	Up(1920)			TFEC	1.36	0.032985	0.177044	Hypermethylation(1592)
							0.022651	0.108012	1.48697	HEXB	0.572376	Up(1920)			SAA2-SAA4	1.36	0.001987	0.02795	Hypermethylation(1592)
							0.009089	0.069904	1.79741	RAB35	0.845917	Up(1920)			SAA2	1.36	0.001987	0.02795	Hypermethylation(1592)
							0.028061	0.120495	1.61395	GAGE12J	0.690598	Up(1920)			POTEI	1.36	0.046621	0.223457	Hypermethylation(1592)
							0.010016	0.073181	1.53634	SMIM11	0.619494	Up(1920)			OLFML2A	1.36	0.037886	0.193884	Hypermethylation(1592)
							0.022211	0.106853	2.31457	GALNT2	1.21074	Up(1920)			NOTCH2NL	1.36	0.031761	0.172256	Hypermethylation(1592)
							0.002055	0.038264	1.62779	KDSR	0.702915	Up(1920)			MYLK	1.36	0.043621	0.213469	Hypermethylation(1592)
							0.009148	0.070004	1.70738	NLRC5	0.771789	Up(1920)			KIR2DL3	1.36	0.009656	0.080303	Hypermethylation(1592)
							0.007744	0.064737	1.83242	RAB24	0.873752	Up(1920)			BATF2	1.36	0.037886	0.193884	Hypermethylation(1592)
							0.000627	0.025543	1.43772	FXYD6-FXYD2	0.52378	Up(1920)			ALDH1B1	1.36	0.010315	0.083953	Hypermethylation(1592)
							5.64e-05	0.012682	1.46915	DIABLO	0.554978	Up(1920)			SCN4B	1.35	0.003713	0.042791	Hypermethylation(1592)
							0.002001	0.037881	1.49217	GALNT14	0.577415	Up(1920)			COL5A1	1.35	0.020385	0.129235	Hypermethylation(1592)
							0.02191	0.10582	1.41512	CHML	0.500927	Up(1920)			ZFP3	1.34	0.001135	0.019096	Hypermethylation(1592)
							0.027908	0.12014	1.82043	DCUN1D2	0.864282	Up(1920)			WBSCR17	1.34	0.006884	0.063591	Hypermethylation(1592)
							0.004344	0.050882	1.88385	IFNAR2	0.913684	Up(1920)			TRIM65	1.34	0.038127	0.194529	Hypermethylation(1592)
							0.002687	0.042769	1.80732	Em:AC005003.4	0.853853	Up(1920)			TOP1MT	1.34	0.002047	0.028049	Hypermethylation(1592)
							0.022832	0.108554	1.5202	TMEM129	0.604262	Up(1920)			SLC7A2	1.34	0.014481	0.103883	Hypermethylation(1592)
							0.016504	0.091963	1.90719	IL11RA	0.931448	Up(1920)			SENP2	1.34	0.011132	0.087427	Hypermethylation(1592)
							0.02186	0.105732	1.93276	MRGBP	0.950665	Up(1920)			PXMP2	1.34	0.009656	0.080303	Hypermethylation(1592)
							0.000359	0.020843	3.29383	MAP3K7CL	1.71977	Up(1920)			MRPL52	1.34	0.02694	0.155014	Hypermethylation(1592)
							0.00487	0.052921	1.48458	ALYREF	0.57005	Up(1920)			TOR4A	1.33	0.01941	0.125042	Hypermethylation(1592)
							0.032935	0.12981	3.25213	FAM83F	1.70139	Up(1920)			TLR4	1.33	0.004736	0.049577	Hypermethylation(1592)
							0.017341	0.09413	1.4324	RERE	0.518435	Up(1920)			SECTM1	1.33	0.007403	0.066762	Hypermethylation(1592)
							0.000376	0.021393	1.47836	PFDN2	0.563999	Up(1920)			MBD3L3	1.33	0.002639	0.033798	Hypermethylation(1592)
							0.044503	0.151945	1.80261	HEATR3	0.850086	Up(1920)			ID2	1.33	0.002553	0.032921	Hypermethylation(1592)
							0.001575	0.035194	1.99716	MMP23B	0.997951	Up(1920)			GPAT2	1.33	0.044178	0.215042	Hypermethylation(1592)
							0.031345	0.126793	1.79244	MB	0.841923	Up(1920)			CPA3	1.33	0.00508	0.051762	Hypermethylation(1592)
							0.006779	0.060926	1.83942	RPL7L1	0.879254	Up(1920)			CD34	1.33	0.018298	0.121066	Hypermethylation(1592)
							0.000243	0.018928	1.59504	EFNA1	0.673594	Up(1920)			AFAP1L2	1.33	0.000767	0.014774	Hypermethylation(1592)
							0.004436	0.051323	1.9228	PRKCH	0.943211	Up(1920)			WNT2	1.32	0.042402	0.209502	Hypermethylation(1592)
							0.033655	0.13122	1.44921	ADAM17	0.535271	Up(1920)			TMEM8C	1.32	0.007125	0.064872	Hypermethylation(1592)
							0.014675	0.08706	1.61692	IL12RB1	0.693251	Up(1920)			TMEM88	1.32	0.002892	0.035964	Hypermethylation(1592)
							0.040568	0.144534	1.65453	PMP22	0.726418	Up(1920)			TCEB3CL2	1.32	8.55e-07	0.000228	Hypermethylation(1592)
							0.015317	0.08868	4.33153	SEMA5B	2.11488	Up(1920)			TBX1	1.32	0.025111	0.147525	Hypermethylation(1592)
							0.00055	0.024501	1.82214	PPM1L	0.865636	Up(1920)			PRAMEF9	1.32	0.001769	0.025993	Hypermethylation(1592)
							0.001013	0.030591	2.15037	GFOD2	1.10458	Up(1920)			POU6F1	1.32	0.00336	0.039673	Hypermethylation(1592)
							0.001903	0.037377	2.2067	PKP3	1.14189	Up(1920)			PELP1	1.32	0.002168	0.029354	Hypermethylation(1592)
							0.001981	0.03783	1.91259	MICA	0.935527	Up(1920)			MBD3L4	1.32	0.006019	0.058419	Hypermethylation(1592)
							0.003091	0.044518	1.47061	C1orf50	0.556417	Up(1920)			MAPK9	1.32	0.030597	0.167593	Hypermethylation(1592)
							0.00013	0.015447	1.54871	CDYL2	0.631067	Up(1920)			LOC101929983	1.32	0.001769	0.025993	Hypermethylation(1592)
							0.007487	0.063761	1.87189	RP11-315D16.2	0.904493	Up(1920)			JDP2	1.32	0.007356	0.066458	Hypermethylation(1592)
							0.002412	0.041155	1.52166	NFE2L1	0.605648	Up(1920)			GAGE8	1.32	0.000995	0.017391	Hypermethylation(1592)
							0.011502	0.077057	1.83546	FTCDNL1	0.876144	Up(1920)			GAGE2E	1.32	0.000995	0.017391	Hypermethylation(1592)
							0.005919	0.057648	1.93421	IFNAR1	0.951743	Up(1920)			FOXA2	1.32	0.047529	0.22645	Hypermethylation(1592)
							0.002771	0.043278	1.46985	RLF	0.555668	Up(1920)			ZNF74	1.31	0.002911	0.036117	Hypermethylation(1592)
							0.00092	0.029866	1.52698	THEM6	0.61068	Up(1920)			STARD3NL	1.31	0.003703	0.042696	Hypermethylation(1592)
							0.034475	0.132659	1.51299	KIF16B	0.597404	Up(1920)			PTPRA	1.31	0.004267	0.046372	Hypermethylation(1592)
							0.004122	0.049671	2.08202	CYP27C1	1.05798	Up(1920)			PRR14L	1.31	0.02127	0.132698	Hypermethylation(1592)
							0.01295	0.082277	1.61064	PREB	0.687635	Up(1920)			PIEZO2	1.31	0.002382	0.031235	Hypermethylation(1592)
							0.004334	0.050836	1.53762	AQP10	0.620697	Up(1920)			NWD1	1.31	0.019871	0.127072	Hypermethylation(1592)
							0.000314	0.019578	1.92207	RHBDL2	0.942661	Up(1920)			LTA	1.31	0.00111	0.018833	Hypermethylation(1592)
							0.001083	0.031217	1.41786	OR10AC1P	0.503712	Up(1920)			KCNN2	1.31	0.010158	0.082904	Hypermethylation(1592)
							0.01933	0.099356	1.48442	ZNF888	0.569904	Up(1920)			DAPK3	1.31	0.039032	0.19757	Hypermethylation(1592)
							0.003422	0.046142	2.10431	EML2	1.07334	Up(1920)			C11orf49	1.31	0.034443	0.181939	Hypermethylation(1592)
							0.000884	0.029383	1.5294	PDGFA	0.612966	Up(1920)			AQP1	1.31	0.000364	0.009412	Hypermethylation(1592)
							0.012032	0.07904	2.1337	ZRANB1	1.09336	Up(1920)			ANP32D	1.31	0.00895	0.075918	Hypermethylation(1592)
							0.006985	0.061959	1.56748	RFC2	0.648446	Up(1920)			ACKR1	1.31	0.017105	0.115666	Hypermethylation(1592)
							0.001716	0.036251	1.95254	ICAM2	0.965355	Up(1920)			WSB1	1.3	0.030187	0.166307	Hypermethylation(1592)
							0.001861	0.037244	1.93691	CNKSR3	0.953756	Up(1920)			VOPP1	1.3	0.03516	0.184515	Hypermethylation(1592)
							0.043807	0.150657	1.89241	ITPR3	0.920227	Up(1920)			TIMM23	1.3	0.000182	0.006096	Hypermethylation(1592)
							0.035945	0.135992	1.91167	ADAMTS9	0.934836	Up(1920)			SNRPB	1.3	0.008849	0.075669	Hypermethylation(1592)
							0.001385	0.033569	1.50248	LIMD1	0.587341	Up(1920)			SAMD14	1.3	0.002883	0.035887	Hypermethylation(1592)
							0.037524	0.139288	1.65158	SYNC	0.723851	Up(1920)			FOXJ2	1.3	0.024141	0.144144	Hypermethylation(1592)
							0.000772	0.02791	2.26976	C1orf134	1.18254	Up(1920)			C14orf177	1.3	0.008209	0.071886	Hypermethylation(1592)
							0.002494	0.041592	1.61496	RUNX1	0.691496	Up(1920)			BOLA2B	1.3	0.003868	0.044123	Hypermethylation(1592)
							0.016698	0.09253	1.7606	ABCC5	0.816071	Up(1920)			BOLA2	1.3	0.003868	0.044123	Hypermethylation(1592)
							0.031294	0.126771	1.7089	PGAM2	0.773068	Up(1920)			ZP1	1.29	0.016797	0.11411	Hypermethylation(1592)
							0.001096	0.031272	2.02781	CTRB1	1.01992	Up(1920)			ZC3H3	1.29	0.01061	0.085901	Hypermethylation(1592)
							0.002657	0.042691	1.87358	ALS2CL	0.905795	Up(1920)			STAT6	1.29	0.025741	0.150123	Hypermethylation(1592)
							0.002664	0.042691	2.09229	IZUMO4	1.06508	Up(1920)			PKMYT1	1.29	0.017906	0.119378	Hypermethylation(1592)
							0.000732	0.027338	4.93917	TENM2	2.30427	Up(1920)			NAV1	1.29	0.00508	0.051763	Hypermethylation(1592)
							0.004205	0.050109	1.42704	IQCF2	0.513024	Up(1920)			MAEL	1.29	0.045973	0.221057	Hypermethylation(1592)
							0.028119	0.120612	2.11036	ZNF34	1.07749	Up(1920)			F2RL3	1.29	0.002598	0.033419	Hypermethylation(1592)
							0.001851	0.037217	1.70874	SCN11A	0.772935	Up(1920)			DAP	1.29	0.002816	0.035205	Hypermethylation(1592)
							0.014858	0.087605	2.35783	DYNC1I1	1.23746	Up(1920)			CD164L2	1.29	0.01371	0.099837	Hypermethylation(1592)
							0.022824	0.108552	1.633	SERPINH1	0.707527	Up(1920)			C9orf9	1.29	0.023588	0.141733	Hypermethylation(1592)
							0.000167	0.017009	1.59976	TRNAU1AP	0.677857	Up(1920)			SIGLEC5	1.28	0.006468	0.060694	Hypermethylation(1592)
							0.002442	0.041163	1.7064	PRAMEF4	0.770959	Up(1920)			SBNO2	1.28	0.038688	0.196288	Hypermethylation(1592)
							5.84e-05	0.012682	1.79578	JUN	0.844612	Up(1920)			PTGS1	1.28	0.007509	0.067424	Hypermethylation(1592)
							0.00549	0.055989	2.17624	PLEKHJ1	1.12184	Up(1920)			NUPR1L	1.28	0.029511	0.163622	Hypermethylation(1592)
							0.049588	0.16175	1.41684	C12orf43	0.502678	Up(1920)			EPB41L5	1.28	0.000309	0.008389	Hypermethylation(1592)
							0.038444	0.140455	1.58171	FAM78B	0.661485	Up(1920)			DMRT3	1.28	0.003785	0.043359	Hypermethylation(1592)
							0.025321	0.114314	1.55271	SNRNP35	0.634791	Up(1920)			AGAP11	1.28	0.025886	0.150728	Hypermethylation(1592)
							0.018501	0.097351	1.55555	LRRC38	0.637421	Up(1920)			USP17L5	1.27	0.000466	0.010962	Hypermethylation(1592)
							0.00946	0.071038	1.69762	SIRPB1	0.763511	Up(1920)			USP17L30	1.27	0.000466	0.010962	Hypermethylation(1592)
							0.00931	0.070496	2.1313	ANGPTL2	1.09174	Up(1920)			USP17L29	1.27	0.000466	0.010962	Hypermethylation(1592)
							0.002435	0.041163	1.70509	PINX1	0.769847	Up(1920)			USP17L28	1.27	0.000466	0.010962	Hypermethylation(1592)
							0.000851	0.028908	2.15774	NFKBIE	1.10953	Up(1920)			USP17L27	1.27	0.000466	0.010962	Hypermethylation(1592)
							0.027579	0.119312	1.85626	ABL1	0.892402	Up(1920)			USP17L26	1.27	0.000466	0.010962	Hypermethylation(1592)
							0.021648	0.10533	1.47398	B4GALT6	0.559712	Up(1920)			USP17L25	1.27	0.000466	0.010962	Hypermethylation(1592)
							0.000702	0.027226	1.55962	ELP6	0.641194	Up(1920)			USP17L24	1.27	0.000466	0.010962	Hypermethylation(1592)
							0.010415	0.074287	1.89602	CEACAM5	0.922971	Up(1920)			TP53TG3D	1.27	0.001323	0.021265	Hypermethylation(1592)
							0.001343	0.033485	1.80634	PPP1R3C	0.853065	Up(1920)			TMEM9	1.27	0.015674	0.109708	Hypermethylation(1592)
							0.006191	0.058857	1.70734	MUM1	0.771747	Up(1920)			TBXA2R	1.27	0.004578	0.048632	Hypermethylation(1592)
							0.0189	0.098253	1.8804	TRIB2	0.911042	Up(1920)			MED1	1.27	0.035719	0.186548	Hypermethylation(1592)
							0.028061	0.120495	1.48613	S100A16	0.571557	Up(1920)			L3MBTL4	1.27	0.017236	0.11636	Hypermethylation(1592)
							0.012988	0.082392	1.47341	SMG9	0.559161	Up(1920)			KCNQ4	1.27	0.014796	0.10549	Hypermethylation(1592)
							0.008929	0.069547	1.84768	DHX38	0.885718	Up(1920)			CUL9	1.27	0.001454	0.022899	Hypermethylation(1592)
							0.00232	0.040407	1.94272	CSRP1	0.958077	Up(1920)			CTAGE4	1.27	0.002648	0.033817	Hypermethylation(1592)
							0.000255	0.019253	2.58932	TNFAIP3	1.37257	Up(1920)			ARHGAP27	1.27	0.005937	0.057897	Hypermethylation(1592)
							0.008425	0.067685	1.58349	RBM5	0.663109	Up(1920)			ZNF611	1.26	0.003489	0.040771	Hypermethylation(1592)
							0.012539	0.080666	1.5267	RAB22A	0.610422	Up(1920)			PTPRZ1	1.26	0.006535	0.061147	Hypermethylation(1592)
							0.021709	0.105414	1.48376	FBXO34	0.56926	Up(1920)			NMI	1.26	0.005021	0.051312	Hypermethylation(1592)
							0.006136	0.058623	1.9608	ASRGL1	0.971442	Up(1920)			LDLRAD1	1.26	0.027647	0.157511	Hypermethylation(1592)
							0.004299	0.050664	1.57225	MTAP	0.652832	Up(1920)			KDM8	1.26	0.011563	0.089707	Hypermethylation(1592)
							0.035269	0.134445	1.54126	ACTR1B	0.624112	Up(1920)			CCR7	1.26	0.01038	0.084368	Hypermethylation(1592)
							0.002313	0.040343	1.99086	FAM25A	0.993393	Up(1920)			ACKR3	1.26	0.005485	0.054637	Hypermethylation(1592)
							0.001348	0.033485	1.58668	GSTA2	0.666013	Up(1920)			TNS1	1.25	0.039387	0.199031	Hypermethylation(1592)
							0.003789	0.04789	1.50563	COX17	0.590365	Up(1920)			PLCXD3	1.25	0.00741	0.066789	Hypermethylation(1592)
							0.000703	0.027226	2.11064	TPI1	1.07768	Up(1920)			HIST1H2BA	1.25	0.045973	0.221057	Hypermethylation(1592)
							0.006661	0.060693	1.5911	EVC2	0.670023	Up(1920)			GPR146	1.25	0.024684	0.146399	Hypermethylation(1592)
							0.031838	0.127773	1.51811	PDAP1	0.602273	Up(1920)			GOLGA6A	1.25	0.000606	0.012917	Hypermethylation(1592)
							0.000896	0.029509	2.49891	GADD45A	1.3213	Up(1920)			GAGE2D	1.25	0.025857	0.150612	Hypermethylation(1592)
							7.37e-05	0.013711	1.86005	CALM3	0.89534	Up(1920)			ERICH5	1.25	0.045973	0.221057	Hypermethylation(1592)
							0.028905	0.122128	1.80467	MBD1	0.851737	Up(1920)			CASKIN1	1.25	0.026002	0.151156	Hypermethylation(1592)
							0.000332	0.020003	1.78797	SNRPD3	0.838322	Up(1920)			TTC9B	1.24	0.015795	0.110409	Hypermethylation(1592)
							0.011885	0.078433	1.69634	LEPROT	0.762426	Up(1920)			SPDYE2B	1.24	0.000891	0.016569	Hypermethylation(1592)
							0.002871	0.0433	1.57262	PLK3	0.653168	Up(1920)			SPDYE2	1.24	0.000891	0.016569	Hypermethylation(1592)
							4.54e-05	0.012173	1.42457	PRELID2	0.510532	Up(1920)			JUP	1.24	0.038158	0.194673	Hypermethylation(1592)
							0.005784	0.056887	1.44956	PAQR6	0.535617	Up(1920)			JSRP1	1.24	0.002969	0.036696	Hypermethylation(1592)
							0.018943	0.098328	1.50633	ACVR2A	0.591037	Up(1920)			C8orf74	1.24	0.001684	0.0253	Hypermethylation(1592)
							0.010527	0.074561	1.6425	SUGCT	0.715894	Up(1920)			ARHGAP20	1.24	0.006422	0.060337	Hypermethylation(1592)
							0.022036	0.106277	2.0671	FKBP9	1.04761	Up(1920)			AKT1	1.24	0.008967	0.075974	Hypermethylation(1592)
							0.034401	0.132533	1.66984	IFNGR2	0.739707	Up(1920)			SPDYE2B	1.23	8.55e-05	0.003717	Hypermethylation(1592)
							0.008998	0.069682	1.73957	EIF2B1	0.79873	Up(1920)			SPDYE2	1.23	8.55e-05	0.003717	Hypermethylation(1592)
							0.002779	0.043278	3.60516	ITGB2	1.85007	Up(1920)			SCNN1G	1.23	0.007835	0.069372	Hypermethylation(1592)
							0.022629	0.107991	1.63237	FGFR1	0.706973	Up(1920)			NINL	1.23	0.000183	0.006115	Hypermethylation(1592)
							0.040338	0.144075	1.46148	RP11-159G9.5	0.54743	Up(1920)			GRAMD3	1.23	0.000586	0.012656	Hypermethylation(1592)
							0.00117	0.032078	1.57397	RALY	0.654412	Up(1920)			GJA10	1.23	0.015177	0.10718	Hypermethylation(1592)
							0.006925	0.061656	1.50157	LOC101929983	0.586474	Up(1920)			FABP5	1.23	0.02978	0.164721	Hypermethylation(1592)
							0.003314	0.04573	1.50952	C14orf119	0.594092	Up(1920)			ADAP1	1.23	0.041386	0.205917	Hypermethylation(1592)
							0.008394	0.067628	1.63204	PLA2G10	0.706679	Up(1920)			TMX1	1.22	0.026168	0.15187	Hypermethylation(1592)
							0.000144	0.015931	1.71139	MRPL21	0.775169	Up(1920)			OR11L1	1.22	0.030051	0.165672	Hypermethylation(1592)
							0.001582	0.035194	2.40713	CD2BP2	1.26731	Up(1920)			NAA20	1.22	0.003264	0.039085	Hypermethylation(1592)
							0.004563	0.051716	1.68167	VTI1B	0.749894	Up(1920)			KLHL3	1.22	0.025945	0.150961	Hypermethylation(1592)
							0.025613	0.115108	1.43643	TMEM40	0.522482	Up(1920)			FLG2	1.22	0.030051	0.165672	Hypermethylation(1592)
							0.000699	0.027172	1.59295	TOMM22	0.671705	Up(1920)			UFSP1	1.21	0.009693	0.080559	Hypermethylation(1592)
							0.000545	0.024457	1.81206	SNRNP70	0.85763	Up(1920)			RBM38	1.21	0.007047	0.06438	Hypermethylation(1592)
							0.016394	0.091534	1.56506	TTC9B	0.646217	Up(1920)			MARK2	1.21	0.000305	0.008296	Hypermethylation(1592)
							0.027247	0.118475	1.54281	LGMN	0.62556	Up(1920)			GSTT2B	1.21	0.013829	0.100508	Hypermethylation(1592)
							0.003214	0.045023	1.63065	MYH9	0.705443	Up(1920)			EIF3C	1.21	0.013631	0.099551	Hypermethylation(1592)
							0.024872	0.113149	1.86095	APOL2	0.896039	Up(1920)			DLX1	1.21	0.00485	0.050177	Hypermethylation(1592)
							0.01711	0.093573	1.70644	KLHL18	0.770988	Up(1920)			SPDYE3	1.2	0.024131	0.144128	Hypermethylation(1592)
							0.001537	0.034844	2.14711	CALML4	1.1024	Up(1920)			POTEH	1.2	0.038662	0.196182	Hypermethylation(1592)
							0.001961	0.037578	1.62335	TUBA1A	0.698975	Up(1920)			OR7G3	1.2	0.011556	0.089658	Hypermethylation(1592)
							0.001922	0.037412	1.64304	BC063788	0.716365	Up(1920)			GARS	1.2	0.010311	0.083936	Hypermethylation(1592)
							0.000409	0.021806	1.95421	RNF7	0.966584	Up(1920)			DMTN	1.2	0.007318	0.066162	Hypermethylation(1592)
							0.012103	0.079323	1.65804	ACADVL	0.729483	Up(1920)			CALML5	1.2	0.007999	0.070526	Hypermethylation(1592)
							2.68e-05	0.01156	1.42166	FKBP2	0.507581	Up(1920)			ANGEL2	1.2	0.007801	0.06912	Hypermethylation(1592)
							0.037311	0.138755	1.47946	FGGY	0.56507	Up(1920)			AATF	1.2	0.013662	0.099568	Hypermethylation(1592)
							0.002006	0.037881	1.65248	SMKR1	0.724634	Up(1920)			PLXND1	1.19	0.006607	0.061655	Hypermethylation(1592)
							0.013048	0.082484	1.56364	GOLGA8M	0.644908	Up(1920)			DCAKD	1.19	0.005501	0.054765	Hypermethylation(1592)
							0.049212	0.161078	2.02235	HTRA1	1.01603	Up(1920)			CYP4F8	1.19	0.016763	0.113925	Hypermethylation(1592)
							0.013088	0.082557	1.7849	CLVS1	0.835843	Up(1920)			AHRR	1.19	0.023145	0.139864	Hypermethylation(1592)
							0.001902	0.037377	2.00945	TMEM101	1.0068	Up(1920)			ACTN2	1.19	0.040532	0.203374	Hypermethylation(1592)
							0.00127	0.033088	1.58663	WHAMM	0.665965	Up(1920)			NDUFB3	1.18	0.038565	0.195842	Hypermethylation(1592)
							0.001541	0.034883	1.41616	PRPF38A	0.501981	Up(1920)			KCNAB2	1.18	0.020315	0.128902	Hypermethylation(1592)
							1.5e-05	0.011061	2.27388	CHIC2	1.18516	Up(1920)			GLS2	1.18	0.008753	0.075025	Hypermethylation(1592)
							0.000479	0.023302	2.84307	RGS4	1.50745	Up(1920)			DIS3L2	1.18	0.037829	0.19374	Hypermethylation(1592)
							0.047833	0.158381	1.4964	ALDH5A1	0.581499	Up(1920)			DCTN1	1.18	0.00895	0.075918	Hypermethylation(1592)
							0.003667	0.047437	4.53591	CYP2J2	2.18139	Up(1920)			ATAD3C	1.18	0.0046	0.048734	Hypermethylation(1592)
							0.033612	0.131183	2.15028	ACRC	1.10453	Up(1920)			TTF1	1.17	0.015441	0.108495	Hypermethylation(1592)
							0.0002	0.017849	1.4984	PSMD4	0.583423	Up(1920)			TBKBP1	1.17	0.049449	0.233179	Hypermethylation(1592)
							0.028537	0.121461	1.59606	RAB1A	0.674512	Up(1920)			SEMA3E	1.17	0.012333	0.093109	Hypermethylation(1592)
							0.001425	0.033865	1.54789	PHRF1	0.630303	Up(1920)			LSP1	1.17	0.012638	0.094937	Hypermethylation(1592)
							0.011371	0.076729	1.45801	IL11	0.544003	Up(1920)			JAM2	1.17	0.019027	0.123444	Hypermethylation(1592)
							0.018958	0.098333	1.62438	RDM1	0.699892	Up(1920)			HOXA6	1.17	0.003432	0.040339	Hypermethylation(1592)
							0.012812	0.081777	1.48219	PPM1H	0.567732	Up(1920)			HMHA1	1.17	0.019909	0.127276	Hypermethylation(1592)
							0.004149	0.049765	1.50109	CHST11	0.586014	Up(1920)			GOLGA6L22	1.17	0.007489	0.067316	Hypermethylation(1592)
							0.003932	0.048554	1.4233	FAS	0.509243	Up(1920)			EGFLAM	1.17	0.037887	0.193884	Hypermethylation(1592)
							0.002876	0.0433	1.47729	TMPRSS4	0.562954	Up(1920)			DMRT1	1.17	0.005573	0.05529	Hypermethylation(1592)
							0.000226	0.018356	1.75501	PPCDC	0.811477	Up(1920)			ARFGEF2	1.17	0.003386	0.039904	Hypermethylation(1592)
							0.013927	0.084902	1.55821	SLC31A1	0.639887	Up(1920)			AP2S1	1.17	0.005092	0.051867	Hypermethylation(1592)
							0.007043	0.062124	1.75663	TERF2IP	0.812813	Up(1920)			XPOT	1.16	0.018748	0.122547	Hypermethylation(1592)
							3.94e-06	0.011061	2.6079	CTGF	1.38289	Up(1920)			USP17L5	1.16	0.003915	0.044528	Hypermethylation(1592)
							0.000933	0.029955	1.45296	RIOK1	0.538993	Up(1920)			USP17L30	1.16	0.003915	0.044528	Hypermethylation(1592)
							0.002477	0.041436	1.86223	CSTF2	0.897035	Up(1920)			USP17L29	1.16	0.003915	0.044528	Hypermethylation(1592)
							0.015522	0.08922	1.47791	ADAMTSL4	0.563561	Up(1920)			USP17L28	1.16	0.003915	0.044528	Hypermethylation(1592)
							0.010326	0.074061	2.02996	ASB9	1.02145	Up(1920)			USP17L27	1.16	0.003915	0.044528	Hypermethylation(1592)
							0.003806	0.047989	1.48341	PROCR	0.568913	Up(1920)			USP17L26	1.16	0.003915	0.044528	Hypermethylation(1592)
							0.006901	0.061558	2.83485	ZP1	1.50327	Up(1920)			USP17L25	1.16	0.003915	0.044528	Hypermethylation(1592)
							0.002389	0.040924	2.15203	PDGFRL	1.1057	Up(1920)			USP17L24	1.16	0.003915	0.044528	Hypermethylation(1592)
							0.007233	0.062668	1.47225	TMEM116	0.558025	Up(1920)			UPP1	1.16	0.006462	0.060659	Hypermethylation(1592)
							0.001609	0.035353	1.52295	ADAMTS1	0.606867	Up(1920)			TSPY1	1.16	0.005986	0.058267	Hypermethylation(1592)
							0.01507	0.088157	1.47712	HN1L	0.562785	Up(1920)			SLC45A4	1.16	0.028466	0.160129	Hypermethylation(1592)
							0.005112	0.053898	1.55591	ADORA2B	0.637763	Up(1920)			NOTO	1.16	0.008494	0.073424	Hypermethylation(1592)
							0.036479	0.137285	1.60359	DLG5	0.681304	Up(1920)			MEST	1.16	0.036779	0.190295	Hypermethylation(1592)
							0.008779	0.069131	1.65336	B3GAT3	0.725398	Up(1920)			GTF3C3	1.16	0.001171	0.019489	Hypermethylation(1592)
							0.011629	0.077579	1.99608	STX12	0.997169	Up(1920)			GPS1	1.16	0.01416	0.102269	Hypermethylation(1592)
							0.016114	0.091048	1.43209	TRIM68	0.518119	Up(1920)			FAF2	1.16	0.002446	0.031799	Hypermethylation(1592)
							0.036923	0.138182	1.55935	CST1	0.640946	Up(1920)			EXOC3L2	1.16	0.020097	0.12783	Hypermethylation(1592)
							0.025787	0.11543	1.44993	ABHD14A-ACY1	0.535984	Up(1920)			BOLA2B	1.16	0.023161	0.139928	Hypermethylation(1592)
							0.0012	0.032357	1.47602	RAB38	0.561711	Up(1920)			BOLA2	1.16	0.023161	0.139928	Hypermethylation(1592)
							0.030178	0.124283	1.70059	JOSD1	0.766034	Up(1920)			ATF6B	1.16	0.009656	0.080303	Hypermethylation(1592)
							0.031269	0.126736	1.52754	MAGEA3	0.611209	Up(1920)			ACTG2	1.16	0.002991	0.036862	Hypermethylation(1592)
							0.000941	0.029986	1.55278	METTL2B	0.634851	Up(1920)			SLC5A5	1.15	0.032583	0.175524	Hypermethylation(1592)
							0.020767	0.102974	1.65178	TMEM231	0.724021	Up(1920)			SLC25A6	1.15	0.005412	0.054204	Hypermethylation(1592)
							0.016313	0.091396	1.6495	GOLGA8B	0.722029	Up(1920)			PPP1R12C	1.15	0.012919	0.096622	Hypermethylation(1592)
							0.033993	0.13188	1.55204	TM4SF19	0.634169	Up(1920)			POMZP3	1.15	0.006535	0.061147	Hypermethylation(1592)
							0.025637	0.115108	1.50954	SLC7A1	0.59411	Up(1920)			LOC101060321	1.15	0.000266	0.007465	Hypermethylation(1592)
							0.015237	0.0886	1.65542	NOCT	0.727199	Up(1920)			FRMPD2	1.15	0.0041	0.045697	Hypermethylation(1592)
							0.000179	0.017254	1.7474	EPB41L1	0.805209	Up(1920)			EBI3	1.15	0.000445	0.010723	Hypermethylation(1592)
							0.009003	0.069682	1.79725	C10orf71	0.845789	Up(1920)			ZNF662	1.14	0.00422	0.046004	Hypermethylation(1592)
							0.014846	0.087572	1.53394	TRMT2B	0.61724	Up(1920)			VOPP1	1.14	0.00124	0.020308	Hypermethylation(1592)
							0.002765	0.043278	1.83942	SUN2	0.87925	Up(1920)			SRI	1.14	0.027647	0.157511	Hypermethylation(1592)
							0.021867	0.105732	1.48791	PSMG1	0.573283	Up(1920)			RBMY1B	1.14	5.61e-05	0.002757	Hypermethylation(1592)
							0.00277	0.043278	1.46705	C6orf1	0.552917	Up(1920)			LHB	1.14	0.032357	0.174569	Hypermethylation(1592)
							0.001231	0.032561	2.05117	GLYATL1	1.03645	Up(1920)			GOLGA6C	1.14	1.6e-06	0.000329	Hypermethylation(1592)
							0.002966	0.04364	1.73985	ZNF32	0.798966	Up(1920)			GAGE2D	1.14	0.04264	0.210456	Hypermethylation(1592)
							0.00279	0.043286	1.88736	WNT3	0.916367	Up(1920)			CPLX1	1.14	0.017699	0.118418	Hypermethylation(1592)
							0.017757	0.095018	1.504	BAG1	0.588808	Up(1920)			CFB	1.14	0.017385	0.116899	Hypermethylation(1592)
							0.032219	0.128575	1.47746	CYFIP2	0.563118	Up(1920)			CA14	1.14	0.036124	0.187798	Hypermethylation(1592)
							0.044023	0.151088	1.66943	WDR45B	0.739354	Up(1920)			C5orf51	1.14	0.008353	0.072922	Hypermethylation(1592)
							0.001064	0.031217	1.56839	DNAL4	0.649285	Up(1920)			ARNT	1.14	0.007243	0.065615	Hypermethylation(1592)
							5.69e-05	0.012682	5.64798	SPINK1	2.49774	Up(1920)			PPIAL4C	1.13	0.009003	0.076159	Hypermethylation(1592)
							0.043968	0.150959	1.47815	AL603965.1	0.563791	Up(1920)			PPIAL4B	1.13	0.009003	0.076159	Hypermethylation(1592)
							0.000116	0.015106	3.50506	MPP4	1.80944	Up(1920)			OPN4	1.13	0.005579	0.055338	Hypermethylation(1592)
							0.000494	0.023634	1.47173	TMEM42	0.557509	Up(1920)			F13A1	1.13	0.012516	0.094225	Hypermethylation(1592)
							0.000774	0.02791	1.75414	TMEM18	0.810761	Up(1920)			DTX2	1.13	1.8e-06	0.00034	Hypermethylation(1592)
							0.003012	0.044012	2.24082	SPRY1	1.16402	Up(1920)			CLDN7	1.13	0.030042	0.165672	Hypermethylation(1592)
							0.020312	0.10231	1.54671	SNX17	0.629203	Up(1920)			BCOR	1.13	0.012516	0.094225	Hypermethylation(1592)
							0.004235	0.050202	1.51356	TUSC5	0.597944	Up(1920)			APCDD1L	1.13	0.011799	0.091124	Hypermethylation(1592)
							0.022977	0.108912	1.6485	RAD51	0.721151	Up(1920)			ALKBH8	1.13	0.037406	0.192126	Hypermethylation(1592)
							0.007015	0.062104	1.43066	SHH	0.516678	Up(1920)			ADAL	1.13	0.006921	0.063892	Hypermethylation(1592)
							0.008001	0.065986	1.67259	EFHD2	0.742087	Up(1920)			SCO2	1.12	0.025526	0.149384	Hypermethylation(1592)
							0.002225	0.039627	1.41427	PSMC5	0.50006	Up(1920)			NDUFAF6	1.12	0.042882	0.211202	Hypermethylation(1592)
							0.005105	0.053898	1.50552	C17orf58	0.59026	Up(1920)			2019-03-08	1.12	0.018178	0.120696	Hypermethylation(1592)
							0.002751	0.043271	2.05713	EIF3CL	1.04063	Up(1920)			LOC102723859	1.12	0.00027	0.007555	Hypermethylation(1592)
							0.008535	0.067988	2.35756	LETMD1	1.2373	Up(1920)			ETV1	1.12	0.019133	0.123936	Hypermethylation(1592)
							0.021841	0.105732	1.69956	SHMT2	0.765165	Up(1920)			CADM4	1.12	0.004338	0.046856	Hypermethylation(1592)
							0.010111	0.073502	1.60612	DDX19A	0.683582	Up(1920)			ANXA2	1.12	0.000683	0.01356	Hypermethylation(1592)
							0.017553	0.094662	1.63517	CHRAC1	0.709439	Up(1920)			TPPP3	1.11	0.008884	0.075893	Hypermethylation(1592)
							0.001521	0.034806	1.48051	CBFA2T2	0.566093	Up(1920)			TAS2R38	1.11	0.010245	0.083488	Hypermethylation(1592)
							0.009802	0.072536	1.41933	SLC24A3	0.505206	Up(1920)			RARRES2	1.11	0.031807	0.172461	Hypermethylation(1592)
							0.001024	0.03065	1.75659	EIF1AD	0.812776	Up(1920)			GAGE12B	1.11	0.002204	0.029711	Hypermethylation(1592)
							0.001209	0.032357	1.87041	CCRL2	0.903353	Up(1920)			FAM25G	1.11	0.000602	0.012871	Hypermethylation(1592)
							0.005875	0.057413	1.43613	MYO18A	0.522185	Up(1920)			FAM25C	1.11	0.000602	0.012871	Hypermethylation(1592)
							0.000135	0.015558	1.54605	PELO	0.628584	Up(1920)			CENPBD1	1.11	0.004348	0.046856	Hypermethylation(1592)
							0.000833	0.028614	1.42932	HCCS	0.515327	Up(1920)			ATP9A	1.11	0.01848	0.121415	Hypermethylation(1592)
							0.033883	0.131626	1.62471	ZDHHC4	0.700185	Up(1920)			TYR	1.1	0.046676	0.223627	Hypermethylation(1592)
							0.005625	0.056253	1.79273	ZBED1	0.842158	Up(1920)			TNFRSF1A	1.1	0.006803	0.063009	Hypermethylation(1592)
							0.033796	0.131497	2.65943	LDHAL6A	1.41112	Up(1920)			PRKRIP1	1.1	0.024568	0.145883	Hypermethylation(1592)
							0.006077	0.058422	1.41676	ZBTB34	0.502592	Up(1920)			PKN3	1.1	0.024261	0.144628	Hypermethylation(1592)
							0.00151	0.03471	1.59098	TBX2	0.669914	Up(1920)			HIP1	1.1	0.02355	0.14156	Hypermethylation(1592)
							0.03832	0.140255	1.65639	NBPF9	0.728044	Up(1920)			GHRL	1.1	0.010263	0.083609	Hypermethylation(1592)
							0.002875	0.0433	1.44309	PARK7	0.529162	Up(1920)			EDF1	1.1	0.005263	0.053129	Hypermethylation(1592)
							0.004861	0.052918	1.56319	PPARD	0.644489	Up(1920)			DOK3	1.1	0.000219	0.006479	Hypermethylation(1592)
							0.040248	0.143905	1.49035	AC040160.1	0.575655	Up(1920)			CTCFL	1.1	0.005403	0.054182	Hypermethylation(1592)
							0.010906	0.075465	1.94457	SERPIND1	0.959447	Up(1920)			SLC22A18AS	1.09	0.036146	0.187827	Hypermethylation(1592)
							5.59e-05	0.012682	1.50623	STK19	0.590939	Up(1920)			POU5F1B	1.09	0.043751	0.213678	Hypermethylation(1592)
							0.00048	0.023302	1.71224	DYNLL2	0.775883	Up(1920)			LOC102723859	1.09	5.97e-05	0.002823	Hypermethylation(1592)
							0.000332	0.020003	1.80276	EXOSC2	0.850212	Up(1920)			KIAA1841	1.09	0.001397	0.022195	Hypermethylation(1592)
							0.004923	0.053147	1.53768	CHAC2	0.62076	Up(1920)			IL11	1.09	0.037763	0.19351	Hypermethylation(1592)
							0.006057	0.058396	2.1788	CRISPLD2	1.12353	Up(1920)			CACNG8	1.09	0.034103	0.180908	Hypermethylation(1592)
							0.020468	0.102532	1.59969	KIF4A	0.677794	Up(1920)			C1orf198	1.09	0.012546	0.09441	Hypermethylation(1592)
							0.032748	0.129449	1.44324	XPNPEP1	0.529306	Up(1920)			NECAB3	1.08	0.002119	0.028778	Hypermethylation(1592)
							0.004234	0.050202	1.46207	TMEM11	0.548016	Up(1920)			HLA-G	1.08	0.036398	0.188864	Hypermethylation(1592)
							0.010218	0.073715	1.68376	IPPK	0.751689	Up(1920)			GOLGA8J	1.08	0.000819	0.015547	Hypermethylation(1592)
							0.0334	0.130576	1.63766	EVI5L	0.711637	Up(1920)			GNGT2	1.08	0.033556	0.179598	Hypermethylation(1592)
							0.025158	0.113891	1.51075	SOGA3	0.595267	Up(1920)			FABP6	1.08	0.028383	0.159794	Hypermethylation(1592)
							0.016395	0.091534	2.41652	MGC13053	1.27293	Up(1920)			SNX32	1.07	0.01816	0.120605	Hypermethylation(1592)
							0.023061	0.109101	1.61543	UBXN10	0.69192	Up(1920)			SLC2A10	1.07	0.019114	0.123898	Hypermethylation(1592)
							0.027879	0.120076	1.47008	ACTN2	0.555896	Up(1920)			SLC22A13	1.07	0.000906	0.016793	Hypermethylation(1592)
							0.0297	0.123627	2.19104	SLC15A4	1.13162	Up(1920)			SEMA3F	1.07	3.22e-05	0.001908	Hypermethylation(1592)
							0.012501	0.080598	1.59686	NT5E	0.675236	Up(1920)			SEMA3E	1.07	0.041638	0.206635	Hypermethylation(1592)
							0.015665	0.089652	1.46825	NAA20	0.554094	Up(1920)			RNF225	1.07	0.045736	0.220316	Hypermethylation(1592)
							0.005933	0.057682	1.48032	DSCR3	0.56591	Up(1920)			LOC102723859	1.07	0.001975	0.02795	Hypermethylation(1592)
							0.033117	0.129901	2.09067	EXT2	1.06397	Up(1920)			GUK1	1.07	0.025552	0.149484	Hypermethylation(1592)
							0.001167	0.032078	1.63594	GTF2E1	0.710121	Up(1920)			GPSM2	1.07	0.001537	0.023722	Hypermethylation(1592)
							0.000117	0.015106	7.27939	PLXNA2	2.86382	Up(1920)			GEM	1.07	0.030815	0.168506	Hypermethylation(1592)
							0.01513	0.088302	1.79846	NHP2L1	0.846759	Up(1920)			FPR2	1.07	0.029511	0.163622	Hypermethylation(1592)
							0.007497	0.063765	1.66485	RP11-101E3.5	0.735391	Up(1920)			FABP12	1.07	0.029511	0.163622	Hypermethylation(1592)
							0.044118	0.151202	1.98478	KLHL20	0.988977	Up(1920)			DIO3	1.07	0.002617	0.033568	Hypermethylation(1592)
							8.63e-05	0.014636	1.49895	TMEM189-UBE2V1	0.583949	Up(1920)			CARHSP1	1.07	0.043733	0.213678	Hypermethylation(1592)
							0.026604	0.11718	1.69819	STEAP3	0.763995	Up(1920)			ZNF623	1.06	0.008908	0.075918	Hypermethylation(1592)
							0.018518	0.097383	1.68167	GMPR2	0.749897	Up(1920)			SPDYE2B	1.06	0.003717	0.042839	Hypermethylation(1592)
							0.011465	0.077036	1.50634	LSM4	0.591048	Up(1920)			SPDYE2	1.06	0.003717	0.042839	Hypermethylation(1592)
							0.042885	0.148975	1.67125	TMEM64	0.740929	Up(1920)			NCF1	1.06	0.015927	0.111187	Hypermethylation(1592)
							0.043906	0.15081	1.75548	TMEM191B	0.811868	Up(1920)			MMP3	1.06	0.047147	0.225203	Hypermethylation(1592)
							0.005386	0.055396	3.27792	PTDSS1	1.71278	Up(1920)			COL16A1	1.06	0.030798	0.168422	Hypermethylation(1592)
							0.049811	0.162223	1.45302	MINOS1	0.539052	Up(1920)			TMEM68	1.05	0.004779	0.049727	Hypermethylation(1592)
							0.001623	0.035482	1.57058	RNF139	0.6513	Up(1920)			GOLGA6D	1.05	0.001606	0.024528	Hypermethylation(1592)
							0.004159	0.049837	2.02092	MYOM2	1.01501	Up(1920)			CHUK	1.05	0.020968	0.131942	Hypermethylation(1592)
							7.65e-06	0.011061	4.73576	LMO2	2.2436	Up(1920)			ARHGEF3	1.05	0.010126	0.082904	Hypermethylation(1592)
							0.006553	0.06007	1.4618	TGIF2-C20orf24	0.547745	Up(1920)			ZNF878	1.04	0.043411	0.213211	Hypermethylation(1592)
							0.034596	0.132886	1.7063	TARDBP	0.77087	Up(1920)			TDRD12	1.04	0.001067	0.018292	Hypermethylation(1592)
							0.000445	0.022368	1.52558	RABEPK	0.609355	Up(1920)			SLC25A6	1.04	0.007906	0.069869	Hypermethylation(1592)
							0.003732	0.047827	1.52774	C10orf35	0.611396	Up(1920)			SLC25A35	1.04	0.018406	0.121066	Hypermethylation(1592)
							0.008857	0.069268	1.78147	PSMD13	0.833068	Up(1920)			DHX36	1.04	0.006565	0.061374	Hypermethylation(1592)
							0.007375	0.063339	1.71266	SLC35G5	0.776239	Up(1920)			CSF2RA	1.04	0.010964	0.086705	Hypermethylation(1592)
							0.042318	0.148192	2.58065	TGFBI	1.36773	Up(1920)			C10orf2	1.04	0.049359	0.232906	Hypermethylation(1592)
							0.008035	0.066163	1.75267	RAET1E	0.809552	Up(1920)			ASB2	1.04	0.013555	0.099465	Hypermethylation(1592)
							0.003159	0.044796	1.43107	TUBG2	0.51709	Up(1920)			AKR1B15	1.04	0.006679	0.062149	Hypermethylation(1592)
							0.004576	0.051741	2.1709	PCSK2	1.1183	Up(1920)			ADORA2A	1.04	0.021592	0.134056	Hypermethylation(1592)
							0.000808	0.028359	1.88924	SLC25A26	0.917808	Up(1920)			NDUFA4	1.03	0.02986	0.165055	Hypermethylation(1592)
							0.049194	0.161078	1.48423	RAB11FIP1	0.569719	Up(1920)			MRPS17	1.03	0.042058	0.208271	Hypermethylation(1592)
							0.009535	0.071413	1.51833	IST1	0.602485	Up(1920)			EBF1	1.03	0.02293	0.138805	Hypermethylation(1592)
							0.048923	0.160685	1.50939	NDST1	0.593969	Up(1920)			C5orf42	1.03	0.023064	0.139519	Hypermethylation(1592)
							0.015979	0.090543	1.56386	PPP2R5B	0.645111	Up(1920)			ATP6V0B	1.03	0.020927	0.131758	Hypermethylation(1592)
							2.64e-05	0.01156	1.8622	ZFP91	0.89701	Up(1920)			TSPY1	1.02	2.13e-05	0.001471	Hypermethylation(1592)
							0.006639	0.060525	1.7814	NTAN1	0.833012	Up(1920)			RASD1	1.02	0.037132	0.191231	Hypermethylation(1592)
							0.000453	0.022551	1.62872	SLC39A7	0.703739	Up(1920)			R3HDM4	1.02	0.004714	0.049577	Hypermethylation(1592)
							0.003111	0.044705	1.53567	IL27RA	0.618871	Up(1920)			POU4F3	1.02	0.035465	0.185709	Hypermethylation(1592)
							0.004811	0.052879	1.4581	PHACTR1	0.544089	Up(1920)			NPIPB3	1.02	0.034473	0.182061	Hypermethylation(1592)
							0.026428	0.116798	1.47422	CA9	0.559955	Up(1920)			NCBP1	1.02	0.043511	0.213469	Hypermethylation(1592)
							0.015243	0.0886	1.99879	TES	0.999127	Up(1920)			HYLS1	1.02	0.035302	0.185014	Hypermethylation(1592)
							0.006952	0.061797	1.71553	ADAMTS16	0.778656	Up(1920)			HCRTR1	1.02	0.026146	0.151769	Hypermethylation(1592)
							0.002301	0.040245	1.42115	PDCD6	0.507054	Up(1920)			GRB10	1.02	0.027315	0.156405	Hypermethylation(1592)
							0.004915	0.05312	1.43811	C16orf91	0.524173	Up(1920)			ZNF212	1.01	0.033496	0.179326	Hypermethylation(1592)
							0.033944	0.131802	1.54621	LAMP3	0.628737	Up(1920)			SPAG4	1.01	0.018383	0.121066	Hypermethylation(1592)
							0.000114	0.015106	1.43762	UBB	0.523685	Up(1920)			SNX16	1.01	0.029638	0.164103	Hypermethylation(1592)
							0.004492	0.051599	1.63344	AK097878	0.707916	Up(1920)			SIM2	1.01	0.004863	0.050278	Hypermethylation(1592)
							0.001054	0.031164	2.82275	PLAU	1.4971	Up(1920)			SHOX	1.01	0.000683	0.01356	Hypermethylation(1592)
							0.032054	0.128322	1.68613	SCFD2	0.753717	Up(1920)			KLC3	1.01	0.030689	0.168002	Hypermethylation(1592)
							0.007043	0.062124	2.11953	MAEL	1.08374	Up(1920)			HAS1	1.01	0.004715	0.049577	Hypermethylation(1592)
							0.002017	0.037924	1.57554	KIAA1467	0.65585	Up(1920)			ANKLE1	1.01	0.017775	0.11877	Hypermethylation(1592)
							0.012643	0.081087	1.59109	DPP3	0.670016	Up(1920)			STIL	-1.01	0.034483	0.182101	hypomethylation(1762)
							0.01621	0.09124	1.84834	GPR107	0.886227	Up(1920)			H3F3C	-1.01	0.002932	0.036336	hypomethylation(1762)
							0.010373	0.074241	1.72561	WWC2	0.787107	Up(1920)			CYYR1	-1.01	0.030182	0.166285	hypomethylation(1762)
							9.84e-05	0.014636	2.75175	DUSP2	1.46035	Up(1920)			CLIC3	-1.01	0.043705	0.213608	hypomethylation(1762)
							0.014948	0.087902	1.69348	GPR55	0.759992	Up(1920)			BANP	-1.02	0.017552	0.11771	hypomethylation(1762)
							0.015051	0.088113	1.76732	SLC16A10	0.82156	Up(1920)			RBAK-RBAKDN	-1.03	0.022347	0.136978	hypomethylation(1762)
							0.011356	0.076719	1.50845	NELFB	0.593067	Up(1920)			RBAK	-1.03	0.022347	0.136978	hypomethylation(1762)
							0.002189	0.039375	1.98677	DNAJC9	0.990428	Up(1920)			DIRAS3	-1.03	0.03603	0.187496	hypomethylation(1762)
							0.031555	0.127219	1.53619	UBE2I	0.619356	Up(1920)			C4orf27	-1.03	0.035684	0.186459	hypomethylation(1762)
							0.010134	0.073576	1.61528	HADHB	0.691786	Up(1920)			C1GALT1	-1.03	0.004558	0.048503	hypomethylation(1762)
							0.020712	0.102918	2.07224	RPTOR	1.05119	Up(1920)			WNT10B	-1.04	0.044099	0.214913	hypomethylation(1762)
							0.045102	0.152989	1.45324	HNRNPLL	0.539276	Up(1920)			TBC1D22A	-1.04	0.02337	0.140668	hypomethylation(1762)
							0.046464	0.15596	1.5776	ECE1	0.657728	Up(1920)			BHLHB9	-1.04	0.049146	0.232195	hypomethylation(1762)
							0.045109	0.152989	1.48244	BRD9	0.567969	Up(1920)			AURKC	-1.04	0.042523	0.209977	hypomethylation(1762)
							0.011441	0.076988	1.87582	PREP	0.907521	Up(1920)			ATP6V1G1	-1.04	0.025922	0.150878	hypomethylation(1762)
							3.84e-05	0.01215	1.54901	ARPC1B	0.631347	Up(1920)			ZNHIT6	-1.05	0.030206	0.166384	hypomethylation(1762)
							0.005335	0.055157	1.49443	RP11-508N12.4	0.579599	Up(1920)			TBC1D12	-1.05	0.03782	0.193714	hypomethylation(1762)
							0.032768	0.129469	3.0209	HEG1	1.59498	Up(1920)			PSMC1	-1.05	0.017281	0.116516	hypomethylation(1762)
							0.006281	0.059174	1.97997	CNOT8	0.985477	Up(1920)			PDCD6IP	-1.05	0.004556	0.048482	hypomethylation(1762)
							0.001377	0.033569	1.93122	MEPCE	0.949513	Up(1920)			PCDHA9	-1.05	0.041304	0.205563	hypomethylation(1762)
							0.005607	0.056247	1.4463	C9orf40	0.532369	Up(1920)			FANCC	-1.05	0.036146	0.187827	hypomethylation(1762)
							0.021088	0.103951	1.62014	ANKRD13A	0.696114	Up(1920)			CYB561	-1.05	0.038348	0.19543	hypomethylation(1762)
							0.003086	0.044518	2.12491	GPATCH3	1.0874	Up(1920)			NBPF10	-1.06	0.018732	0.122547	hypomethylation(1762)
							0.020718	0.102918	1.72068	CAMK2N1	0.782977	Up(1920)			ISYNA1	-1.06	0.018101	0.120332	hypomethylation(1762)
							0.022048	0.106306	1.53201	MCC	0.615429	Up(1920)			GTF2IRD2B	-1.06	0.00941	0.07881	hypomethylation(1762)
							0.000856	0.028939	1.95666	RBM14-RBM4	0.968394	Up(1920)			GTF2IRD2	-1.06	0.00941	0.07881	hypomethylation(1762)
							0.009165	0.070004	1.53231	RP11-481A20.11	0.61571	Up(1920)			TTYH1	-1.08	0.015913	0.111106	hypomethylation(1762)
							0.000137	0.015558	1.96121	SNIP1	0.971742	Up(1920)			TET1	-1.08	0.01479	0.105455	hypomethylation(1762)
							0.0213	0.104437	1.61239	QSOX1	0.6892	Up(1920)			PIK3R4	-1.08	0.00501	0.051247	hypomethylation(1762)
							0.009179	0.070004	2.01853	UTP14A	1.0133	Up(1920)			PCDHB2	-1.08	0.000773	0.014863	hypomethylation(1762)
							4.25e-05	0.012173	2.09276	STC2	1.06541	Up(1920)			OXCT2	-1.08	0.012705	0.095364	hypomethylation(1762)
							0.015913	0.090406	1.5138	TMEM219	0.598172	Up(1920)			FIGNL1	-1.08	0.006396	0.06016	hypomethylation(1762)
							0.02266	0.108012	1.60139	RIC8B	0.679325	Up(1920)			COL24A1	-1.08	0.022585	0.137342	hypomethylation(1762)
							0.014381	0.086258	1.87174	GFOD1	0.904377	Up(1920)			BASP1	-1.08	0.030812	0.168495	hypomethylation(1762)
							0.005621	0.05625	1.84115	KLF5	0.880603	Up(1920)			ZNF74	-1.09	0.041856	0.207418	hypomethylation(1762)
							0.006251	0.059101	1.74883	FKBP5	0.806387	Up(1920)			SLC22A18	-1.09	0.043156	0.212275	hypomethylation(1762)
							0.000978	0.030225	1.73379	C6orf203	0.793926	Up(1920)			PTBP2	-1.09	0.046328	0.22241	hypomethylation(1762)
							7.56e-05	0.013903	1.53096	WDR25	0.614441	Up(1920)			PITX2	-1.09	0.04672	0.223751	hypomethylation(1762)
							0.01517	0.088474	3.02944	ANK2	1.59905	Up(1920)			HSPA4L	-1.09	0.023544	0.141529	hypomethylation(1762)
							0.00112	0.031638	1.65232	GSTZ1	0.72449	Up(1920)			ELK4	-1.09	0.008335	0.072802	hypomethylation(1762)
							0.006811	0.061117	1.7127	KCTD10	0.776274	Up(1920)			PLCG1	-1.1	0.003757	0.043092	hypomethylation(1762)
							0.024676	0.112721	1.76867	MOB3C	0.822667	Up(1920)			KLF10	-1.1	0.037063	0.191228	hypomethylation(1762)
							0.03759	0.13935	1.78107	SLC3A2	0.832742	Up(1920)			ARHGEF5	-1.1	0.041232	0.205298	hypomethylation(1762)
							0.002966	0.04364	1.71541	NDUFA9	0.778554	Up(1920)			ABCA12	-1.1	0.011893	0.09153	hypomethylation(1762)
							0.038058	0.139892	1.42919	MTERF3	0.515202	Up(1920)			RXFP3	-1.11	0.001297	0.020977	hypomethylation(1762)
							0.017614	0.094702	1.78643	COPS7A	0.837077	Up(1920)			RELL1	-1.11	0.004296	0.046643	hypomethylation(1762)
							0.018812	0.098117	2.39738	CNTNAP3B	1.26146	Up(1920)			DMRT1	-1.11	0.036928	0.190915	hypomethylation(1762)
							0.005251	0.054658	1.77198	GPR144	0.825366	Up(1920)			CKLF-CMTM1	-1.11	0.040824	0.20361	hypomethylation(1762)
							0.023253	0.109641	1.77536	TRIM35	0.828109	Up(1920)			CKLF	-1.11	0.040824	0.20361	hypomethylation(1762)
							0.035874	0.135845	1.63823	NBPF8	0.712138	Up(1920)			CCDC73	-1.11	0.043221	0.212546	hypomethylation(1762)
							0.00103	0.030707	1.90169	TIMM22	0.927281	Up(1920)			C4orf36	-1.11	0.012032	0.091763	hypomethylation(1762)
							9.48e-05	0.014636	1.66264	PDCD2L	0.733474	Up(1920)			RBM47	-1.12	0.000444	0.010723	hypomethylation(1762)
							0.00674	0.060907	1.73601	EDEM1	0.795775	Up(1920)			LHX9	-1.12	0.044282	0.215418	hypomethylation(1762)
							0.006445	0.059687	2.01125	INPP1	1.00809	Up(1920)			EPCAM	-1.12	0.003564	0.041437	hypomethylation(1762)
							0.004582	0.051743	1.50086	NOM1	0.585787	Up(1920)			COA5	-1.12	0.048569	0.230139	hypomethylation(1762)
							0.006062	0.058408	1.68784	SLC35F2	0.755181	Up(1920)			ZNF623	-1.13	0.011547	0.089658	hypomethylation(1762)
							0.006292	0.059221	1.76722	CMTM3	0.82148	Up(1920)			TBC1D32	-1.13	0.015362	0.108086	hypomethylation(1762)
							0.005459	0.055835	1.49132	RAE1	0.576592	Up(1920)			SYT10	-1.13	0.000108	0.004291	hypomethylation(1762)
							0.000109	0.015106	1.6835	AP000275.65	0.751466	Up(1920)			NUPL2	-1.13	0.011471	0.089361	hypomethylation(1762)
							0.013887	0.084842	1.41469	NEDD8-MDP1	0.500483	Up(1920)			GLE1	-1.13	0.048644	0.230416	hypomethylation(1762)
							0.00239	0.040924	1.66288	HAS2	0.73368	Up(1920)			DNAH1	-1.13	0.001126	0.018969	hypomethylation(1762)
							0.012052	0.079077	1.4333	KLHL36	0.519341	Up(1920)			XRCC6	-1.14	0.013793	0.100366	hypomethylation(1762)
							0.046977	0.15676	1.42701	NKX2-8	0.512992	Up(1920)			VHL	-1.14	0.040116	0.201765	hypomethylation(1762)
							0.000524	0.023967	1.88234	ARHGAP22	0.912528	Up(1920)			MEIG1	-1.14	0.022482	0.136978	hypomethylation(1762)
							0.002322	0.040407	1.63662	BRK1	0.710718	Up(1920)			EEPD1	-1.14	0.002922	0.036234	hypomethylation(1762)
							0.004817	0.052879	1.67865	FBXO22	0.747305	Up(1920)			ACTL6B	-1.14	0.01958	0.125823	hypomethylation(1762)
							0.017344	0.09413	1.43347	C9orf64	0.519512	Up(1920)			ZDHHC16	-1.15	0.026103	0.151612	hypomethylation(1762)
							0.026921	0.117819	1.65955	FZD8	0.730793	Up(1920)			VGLL4	-1.15	0.007022	0.064329	hypomethylation(1762)
							0.005024	0.053501	1.68417	FAHD1	0.752037	Up(1920)			STAT5B	-1.15	0.025031	0.147139	hypomethylation(1762)
							0.044504	0.151945	1.54214	AC020922.1	0.624929	Up(1920)			PPP6R3	-1.15	0.0206	0.130226	hypomethylation(1762)
							0.00264	0.042691	1.82999	TMED3	0.871837	Up(1920)			KRT19	-1.15	0.031225	0.170219	hypomethylation(1762)
							0.000103	0.014769	1.48194	NEURL1	0.567482	Up(1920)			HIST1H4G	-1.15	0.014256	0.102687	hypomethylation(1762)
							0.015453	0.089094	1.45612	ZMYM6NB	0.54213	Up(1920)			C1orf86	-1.15	0.027956	0.158544	hypomethylation(1762)
							6.58e-05	0.013166	2.15697	TMED1	1.109	Up(1920)			ADAMTS1	-1.15	0.010895	0.086248	hypomethylation(1762)
							0.031631	0.127363	1.43165	IDH3B	0.517675	Up(1920)			USP49	-1.16	0.024863	0.146399	hypomethylation(1762)
							0.015699	0.089819	1.98725	SLC7A5	0.990773	Up(1920)			TAS2R5	-1.16	0.003659	0.042306	hypomethylation(1762)
							0.001443	0.034072	1.61441	JDP2	0.691004	Up(1920)			PGAP2	-1.16	0.010054	0.082647	hypomethylation(1762)
							0.018819	0.098117	2.08747	GRK5	1.06176	Up(1920)			NEU4	-1.16	0.029392	0.163372	hypomethylation(1762)
							0.022364	0.107285	1.93246	CASP2	0.95044	Up(1920)			CUL2	-1.16	0.044859	0.217372	hypomethylation(1762)
							0.000399	0.021806	1.49058	COX4I1	0.575873	Up(1920)			C1orf194	-1.16	0.000419	0.010331	hypomethylation(1762)
							0.016165	0.09124	1.47084	EIF5	0.556636	Up(1920)			ZNF852	-1.17	0.026976	0.155126	hypomethylation(1762)
							0.00075	0.027735	1.53754	KIAA0895L	0.620627	Up(1920)			WSB2	-1.17	0.004712	0.049577	hypomethylation(1762)
							0.000289	0.019277	1.75525	BPNT1	0.811679	Up(1920)			TMEM82	-1.17	0.044158	0.214975	hypomethylation(1762)
							0.049409	0.161507	1.77403	TMEM140	0.827028	Up(1920)			TFB2M	-1.17	0.029004	0.16216	hypomethylation(1762)
							0.049577	0.16175	1.44792	PHACTR2	0.533983	Up(1920)			SLC25A6	-1.17	0.041529	0.206347	hypomethylation(1762)
							0.000974	0.030225	5.03233	SLAMF7	2.33123	Up(1920)			PTGS2	-1.17	0.017635	0.118144	hypomethylation(1762)
							0.000492	0.023634	1.46474	SLC35C2	0.550642	Up(1920)			PIM3	-1.17	0.007243	0.065612	hypomethylation(1762)
							0.00018	0.017254	3.2836	CHST2	1.71528	Up(1920)			PCDHB10	-1.17	0.012136	0.092236	hypomethylation(1762)
							0.015064	0.088157	1.62397	UST	0.699522	Up(1920)			SLC30A4	-1.18	0.02619	0.151979	hypomethylation(1762)
							0.003654	0.047437	1.58114	ATG4D	0.660963	Up(1920)			PSMB5	-1.18	0.006753	0.062668	hypomethylation(1762)
							0.003485	0.046591	2.40625	P4HA2	1.26678	Up(1920)			NPY1R	-1.18	0.014672	0.104801	hypomethylation(1762)
							0.001433	0.033908	1.45806	SNRNP25	0.544049	Up(1920)			NEK4	-1.18	0.019063	0.123607	hypomethylation(1762)
							0.010499	0.074516	1.56676	SDCCAG8	0.647784	Up(1920)			MKL1	-1.18	0.039664	0.199993	hypomethylation(1762)
							0.028169	0.120612	1.45974	SFN	0.545715	Up(1920)			MATK	-1.18	0.037512	0.192532	hypomethylation(1762)
							0.004869	0.052921	1.58997	THYN1	0.669001	Up(1920)			BCAR3	-1.18	0.003173	0.038414	hypomethylation(1762)
							0.003578	0.047104	1.51032	DCAF12	0.594853	Up(1920)			TBX20	-1.19	0.025987	0.151094	hypomethylation(1762)
							0.002014	0.037924	1.57865	SLC1A5	0.658695	Up(1920)			PXYLP1	-1.19	0.002023	0.02795	hypomethylation(1762)
							0.032744	0.129449	1.92354	NPC1	0.943767	Up(1920)			NHP2	-1.19	0.031355	0.170746	hypomethylation(1762)
							0.00336	0.046042	1.78329	LOC642846	0.834538	Up(1920)			ZNF645	-1.2	0.049257	0.232595	hypomethylation(1762)
							0.00078	0.027921	1.54132	ETFB	0.624164	Up(1920)			TFPI2	-1.2	0.01174	0.090799	hypomethylation(1762)
							0.007581	0.064064	2.24087	TOR3A	1.16406	Up(1920)			SNX31	-1.2	0.038985	0.197396	hypomethylation(1762)
							0.049266	0.161193	1.93658	SGMS2	0.95351	Up(1920)			RIPPLY3	-1.2	0.00557	0.055266	hypomethylation(1762)
							0.039536	0.142549	1.43431	CREBZF	0.520354	Up(1920)			OIT3	-1.2	0.038984	0.197394	hypomethylation(1762)
							0.001742	0.036554	2.07254	NANS	1.0514	Up(1920)			MSMP	-1.2	0.033937	0.180732	hypomethylation(1762)
							0.01899	0.09844	2.16269	LAMP1	1.11282	Up(1920)			MPI	-1.2	0.029918	0.165274	hypomethylation(1762)
							0.010711	0.074964	1.94975	CYB5D2	0.963287	Up(1920)			CTSA	-1.2	0.003209	0.038647	hypomethylation(1762)
							0.037944	0.139693	1.43626	P3H2	0.522321	Up(1920)			XPNPEP1	-1.21	0.015985	0.111517	hypomethylation(1762)
							0.000355	0.020784	1.45493	MKKS	0.540952	Up(1920)			TAS2R4	-1.21	0.008187	0.071729	hypomethylation(1762)
							0.016965	0.093134	1.56173	AL645728.1	0.643144	Up(1920)			PCDHGB6	-1.21	0.028778	0.161284	hypomethylation(1762)
							0.004853	0.052898	2.58782	STC1	1.37173	Up(1920)			NKAPL	-1.21	0.002027	0.02795	hypomethylation(1762)
							2.52e-05	0.01156	1.73833	MTFP1	0.7977	Up(1920)			KATNAL2	-1.21	0.000283	0.007822	hypomethylation(1762)
							0.030066	0.124152	1.65458	SETD4	0.726467	Up(1920)			FOXI1	-1.21	0.016576	0.113192	hypomethylation(1762)
							0.001896	0.037377	1.51444	SMAP2	0.598784	Up(1920)			DPH6	-1.21	0.040418	0.203002	hypomethylation(1762)
							0.022941	0.108825	1.44469	RNF14	0.53076	Up(1920)			COL14A1	-1.21	0.00427	0.046399	hypomethylation(1762)
							0.030558	0.125019	1.69667	RAB11FIP3	0.762708	Up(1920)			ATL3	-1.21	0.01851	0.121562	hypomethylation(1762)
							0.033461	0.130727	2.1669	TMEM192	1.11563	Up(1920)			ZNF440	-1.22	0.007703	0.068445	hypomethylation(1762)
							9.09e-05	0.014636	1.73743	ANKRD10	0.796955	Up(1920)			TMEM200B	-1.22	0.004464	0.047725	hypomethylation(1762)
							0.007776	0.064942	1.50802	TBC1D22B	0.592654	Up(1920)			RREB1	-1.22	0.039731	0.200236	hypomethylation(1762)
							0.000525	0.023967	1.73241	PCGF3	0.792778	Up(1920)			PTGER1	-1.22	0.042544	0.210066	hypomethylation(1762)
							0.037668	0.13943	1.41702	AP5S1	0.50286	Up(1920)			KIF25	-1.22	0.013682	0.099685	hypomethylation(1762)
							0.01385	0.084791	1.67375	KIF26B	0.743081	Up(1920)			DAK	-1.22	0.002886	0.03591	hypomethylation(1762)
							0.035324	0.134563	1.51724	C10orf12	0.601446	Up(1920)			CEBPA	-1.22	0.014296	0.102932	hypomethylation(1762)
							0.01251	0.080598	1.48081	ING2	0.566385	Up(1920)			CALCA	-1.22	0.028459	0.160094	hypomethylation(1762)
							0.010723	0.074987	1.83773	PANK2	0.877924	Up(1920)			TSSK6	-1.23	0.0289	0.161794	hypomethylation(1762)
							0.02482	0.112987	1.75487	DKK3	0.811366	Up(1920)			MIR205HG	-1.23	0.013581	0.09954	hypomethylation(1762)
							0.006338	0.059405	3.80328	FAM115C	1.92725	Up(1920)			FAIM3	-1.23	0.029614	0.163982	hypomethylation(1762)
							0.002993	0.043849	1.67262	KCTD5	0.742109	Up(1920)			C11orf16	-1.23	0.011442	0.089173	hypomethylation(1762)
							0.003142	0.044727	1.58502	ALDH3B1	0.664506	Up(1920)			SS18L2	-1.24	0.020684	0.130528	hypomethylation(1762)
							0.010615	0.074746	1.52038	UPRT	0.604428	Up(1920)			PGRMC2	-1.24	0.040808	0.203589	hypomethylation(1762)
							0.029455	0.123115	1.43634	PTPN18	0.522399	Up(1920)			PATZ1	-1.24	0.025883	0.150719	hypomethylation(1762)
							0.008808	0.069223	1.51876	TGOLN2	0.602895	Up(1920)			NUP205	-1.24	0.004201	0.045946	hypomethylation(1762)
							0.024371	0.111969	1.4927	CARS2	0.57792	Up(1920)			LRRTM2	-1.24	0.025155	0.14773	hypomethylation(1762)
							0.00366	0.047437	1.83416	HSD17B6	0.875118	Up(1920)			IRF6	-1.24	0.008118	0.071285	hypomethylation(1762)
							0.044809	0.152518	2.00021	SLC37A3	1.00015	Up(1920)			FZD2	-1.24	3.82e-05	0.002135	hypomethylation(1762)
							0.005251	0.054658	1.42491	EFHD1	0.510874	Up(1920)			DLX3	-1.24	0.001467	0.023069	hypomethylation(1762)
							0.032985	0.12981	1.61291	WRNIP1	0.689665	Up(1920)			CTBP2	-1.24	0.039728	0.200224	hypomethylation(1762)
							0.002967	0.04364	1.60325	ATG10	0.680996	Up(1920)			CCDC79	-1.24	0.006108	0.058489	hypomethylation(1762)
							0.034219	0.132177	2.0526	SART3	1.03745	Up(1920)			SCGB1C2	-1.25	0.017464	0.117263	hypomethylation(1762)
							4.13e-05	0.012173	2.05745	GAR1	1.04086	Up(1920)			SCGB1C1	-1.25	0.017464	0.117263	hypomethylation(1762)
							0.043212	0.149411	1.43072	ZNF511	0.516739	Up(1920)			MIOS	-1.25	0.009385	0.078709	hypomethylation(1762)
							0.035543	0.135008	1.74427	FNBP1L	0.802622	Up(1920)			DTNB	-1.25	0.011424	0.08909	hypomethylation(1762)
							0.001544	0.034893	1.69935	CLN8	0.764985	Up(1920)			CAPN2	-1.25	0.046225	0.222001	hypomethylation(1762)
							0.00046	0.022768	1.56675	DOC2A	0.647776	Up(1920)			ZNF106	-1.26	0.044506	0.21624	hypomethylation(1762)
							0.013339	0.083247	1.84425	TTPAL	0.883035	Up(1920)			PCDHB8	-1.26	0.001259	0.020562	hypomethylation(1762)
							0.043194	0.14938	1.52557	C1orf63	0.609348	Up(1920)			MTRNR2L4	-1.26	0.04948	0.233281	hypomethylation(1762)
							0.049014	0.160829	1.4213	OLFM1	0.507209	Up(1920)			HSDL2	-1.26	0.022586	0.137347	hypomethylation(1762)
							0.000126	0.015447	1.98276	TMEM173	0.987511	Up(1920)			GSTT2B	-1.26	0.049739	0.234161	hypomethylation(1762)
							0.001417	0.033796	1.62629	B3GNT8	0.701586	Up(1920)			FAM231A	-1.26	0.014672	0.104801	hypomethylation(1762)
							0.015295	0.088632	1.92131	PDIA3	0.942092	Up(1920)			CD99	-1.26	0.029525	0.163645	hypomethylation(1762)
							0.021745	0.105532	2.19033	SLC1A4	1.13115	Up(1920)			C2CD2	-1.26	0.013855	0.100556	hypomethylation(1762)
							0.018848	0.098154	1.61342	CYB5B	0.690124	Up(1920)			AMBRA1	-1.26	0.007275	0.065864	hypomethylation(1762)
							0.000523	0.023967	2.00735	C20orf112	1.00529	Up(1920)			ZNF284	-1.27	0.036317	0.188562	hypomethylation(1762)
							0.003408	0.046127	1.762	COL16A1	0.817211	Up(1920)			RPL18A	-1.27	0.030257	0.166543	hypomethylation(1762)
							0.03539	0.134694	2.06409	TMEM62	1.0455	Up(1920)			IFT74	-1.27	0.008867	0.0758	hypomethylation(1762)
							0.009193	0.070004	1.45158	ITM2C	0.537628	Up(1920)			HSF4	-1.27	0.004388	0.047068	hypomethylation(1762)
							0.006717	0.060894	1.77487	MRFAP1L1	0.82771	Up(1920)			TSSC4	-1.28	0.018523	0.121625	hypomethylation(1762)
							0.010066	0.073338	1.633	MBOAT1	0.707522	Up(1920)			SRM	-1.28	0.04983	0.234247	hypomethylation(1762)
							0.000834	0.028614	2.12772	GALK2	1.08931	Up(1920)			RTN4RL2	-1.28	0.010707	0.085907	hypomethylation(1762)
							0.01173	0.077892	1.55511	REM1	0.637016	Up(1920)			HELT	-1.28	0.026472	0.153164	hypomethylation(1762)
							0.007743	0.064737	2.04238	ZNF259	1.03025	Up(1920)			AZIN1	-1.28	0.038984	0.197394	hypomethylation(1762)
							0.017864	0.095351	1.86196	ZMAT1	0.896821	Up(1920)			ATP2B4	-1.28	0.025987	0.151094	hypomethylation(1762)
							0.016332	0.091396	1.5091	PDCD11	0.593693	Up(1920)			USP36	-1.29	0.00012	0.004661	hypomethylation(1762)
							0.004991	0.053381	1.75514	HMGCL	0.811588	Up(1920)			TWIST1	-1.29	0.016445	0.112553	hypomethylation(1762)
							0.003647	0.047437	4.31532	FABP4	2.10947	Up(1920)			TMEM206	-1.29	0.027113	0.15563	hypomethylation(1762)
							0.001144	0.031849	1.71976	DUSP6	0.782205	Up(1920)			NFX1	-1.29	0.034455	0.181995	hypomethylation(1762)
							0.01014	0.073583	2.38488	IGSF9	1.25392	Up(1920)			GCHFR	-1.29	0.005034	0.051385	hypomethylation(1762)
							0.001942	0.037412	1.72214	ANXA8L1	0.784199	Up(1920)			FZD2	-1.29	0.039067	0.197711	hypomethylation(1762)
							0.003859	0.048268	1.53603	ARHGEF10L	0.619209	Up(1920)			DTL	-1.29	0.025163	0.147768	hypomethylation(1762)
							0.038318	0.140255	2.00435	HIAT1	1.00314	Up(1920)			DCAF7	-1.29	0.03584	0.187035	hypomethylation(1762)
							0.023008	0.10897	1.64933	HRASLS	0.721881	Up(1920)			DAPK3	-1.29	0.00056	0.012251	hypomethylation(1762)
							0.000965	0.030225	1.80107	CLN6	0.848856	Up(1920)			C17orf62	-1.29	0.001494	0.023257	hypomethylation(1762)
							0.002668	0.042691	1.90886	TFF3	0.932709	Up(1920)			ZNHIT2	-1.3	0.016828	0.114237	hypomethylation(1762)
							1.79e-05	0.011061	1.83609	TNFRSF10A	0.876638	Up(1920)			ZNF587B	-1.3	0.004958	0.050931	hypomethylation(1762)
							0.000237	0.018754	1.64814	ZBTB43	0.720836	Up(1920)			WDR54	-1.3	0.036068	0.187595	hypomethylation(1762)
							0.004263	0.050443	1.43292	SRP14	0.518958	Up(1920)			TBC1D9B	-1.3	0.01083	0.086063	hypomethylation(1762)
							0.046108	0.154974	1.94909	TNNC1	0.962801	Up(1920)			MTRNR2L8	-1.3	0.003337	0.039513	hypomethylation(1762)
							0.038638	0.140757	1.64664	PCSK7	0.719524	Up(1920)			LIFR	-1.3	0.033882	0.18053	hypomethylation(1762)
							0.001892	0.037377	1.47963	ZSWIM7	0.565236	Up(1920)			RBM23	-1.31	0.043174	0.212354	hypomethylation(1762)
							0.001754	0.036647	1.75629	NOMO2	0.812529	Up(1920)			NDRG3	-1.31	0.010976	0.086773	hypomethylation(1762)
							0.036987	0.138246	1.93277	SEC24C	0.950674	Up(1920)			LHB	-1.31	0.049318	0.232846	hypomethylation(1762)
							0.039946	0.143363	1.69549	ARHGAP10	0.761701	Up(1920)			CHMP4B	-1.31	0.041981	0.207941	hypomethylation(1762)
							0.042481	0.148414	1.56236	BCR	0.643726	Up(1920)			ACAA2	-1.31	0.014436	0.103667	hypomethylation(1762)
							0.037066	0.138427	2.14015	TMBIM1	1.09771	Up(1920)			SNAI2	-1.32	9.24e-05	0.003854	hypomethylation(1762)
							0.015611	0.089525	1.5889	ZNF471	0.668026	Up(1920)			RAD50	-1.32	0.017228	0.11632	hypomethylation(1762)
							0.037563	0.139343	2.44371	NBPF14	1.28907	Up(1920)			NRCAM	-1.32	0.030377	0.166967	hypomethylation(1762)
							0.003491	0.046591	1.50145	KLHL42	0.58636	Up(1920)			GJB7	-1.32	0.013345	0.098311	hypomethylation(1762)
							0.013246	0.082964	1.43787	PPP4C	0.523934	Up(1920)			GHITM	-1.32	0.020646	0.130463	hypomethylation(1762)
							0.036952	0.138241	1.91565	PACSIN2	0.937834	Up(1920)			DLX2	-1.32	0.001313	0.021173	hypomethylation(1762)
							0.028196	0.120634	1.77382	COMMD9	0.826862	Up(1920)			CCL28	-1.32	0.023414	0.140881	hypomethylation(1762)
							0.00485	0.052898	1.49164	TAF5L	0.576894	Up(1920)			CAPS	-1.32	0.027517	0.157078	hypomethylation(1762)
							0.008153	0.066646	2.55389	CTH	1.35269	Up(1920)			AKT2	-1.32	0.013972	0.101223	hypomethylation(1762)
							0.030585	0.125023	1.72377	CREB5	0.785567	Up(1920)			SNIP1	-1.33	0.01673	0.113746	hypomethylation(1762)
							0.037179	0.138638	1.7656	ZG16	0.820159	Up(1920)			PCDHA1	-1.33	0.017782	0.118809	hypomethylation(1762)
							0.002385	0.040924	1.48871	POLD3	0.57406	Up(1920)			EDF1	-1.33	0.030662	0.167894	hypomethylation(1762)
							0.016754	0.092608	2.04705	RAB6B	1.03355	Up(1920)			CHCHD2	-1.33	0.022901	0.138752	hypomethylation(1762)
							0.025675	0.115196	1.70505	2019-03-02	0.769813	Up(1920)			TESK1	-1.34	0.001621	0.024702	hypomethylation(1762)
							0.003625	0.04739	1.77942	RBM4	0.831406	Up(1920)			KIF2C	-1.34	0.029759	0.164632	hypomethylation(1762)
							0.005041	0.05356	1.54633	DLST	0.628849	Up(1920)			FAM73A	-1.34	0.04106	0.20461	hypomethylation(1762)
							0.005574	0.056239	3.20787	BAMBI	1.68162	Up(1920)			C9orf153	-1.34	0.022659	0.13764	hypomethylation(1762)
							0.029769	0.123702	1.6005	PSMD2	0.678526	Up(1920)			TSPAN11	-1.35	0.046661	0.223568	hypomethylation(1762)
							0.00662	0.060427	1.41774	PPP5D1	0.503595	Up(1920)			TEX28	-1.35	0.020064	0.127678	hypomethylation(1762)
							0.002203	0.039436	1.86837	BNIPL	0.901781	Up(1920)			SMG7	-1.35	0.01036	0.084233	hypomethylation(1762)
							0.017853	0.095351	1.68101	ZBTB9	0.749327	Up(1920)			LUC7L2	-1.35	0.025632	0.149878	hypomethylation(1762)
							2.04e-05	0.011061	1.42149	CASP7	0.507405	Up(1920)			IL9	-1.35	0.037854	0.193823	hypomethylation(1762)
							0.003936	0.048554	1.48145	PPIC	0.56701	Up(1920)			HKR1	-1.35	0.001524	0.023587	hypomethylation(1762)
							0.002477	0.041436	1.66015	NIP7	0.731316	Up(1920)			HDAC9	-1.35	0.019152	0.123936	hypomethylation(1762)
							1.58e-05	0.011061	2.74729	SERPINB7	1.45801	Up(1920)			CERS3	-1.35	0.033961	0.180823	hypomethylation(1762)
							0.004031	0.049099	1.75494	RHBDF2	0.811418	Up(1920)			BCLAF1	-1.35	0.04236	0.2094	hypomethylation(1762)
							0.034414	0.132539	1.85579	HSPA1L	0.89203	Up(1920)			INCA1	-1.36	0.019626	0.12605	hypomethylation(1762)
							0.03662	0.137602	1.55502	NOP14	0.636932	Up(1920)			GAR1	-1.36	0.003957	0.044904	hypomethylation(1762)
							0.006774	0.060926	2.06118	SLC39A14	1.04347	Up(1920)			ZNF266	-1.37	0.009396	0.078761	hypomethylation(1762)
							0.00623	0.059031	1.87571	C1QTNF6	0.907439	Up(1920)			TINF2	-1.37	0.007312	0.066112	hypomethylation(1762)
							0.031765	0.12765	1.59614	C2orf70	0.674592	Up(1920)			SUGCT	-1.37	0.005691	0.056164	hypomethylation(1762)
							0.002619	0.042675	2.01647	ESRP2	1.01183	Up(1920)			SLC22A23	-1.37	0.006456	0.060608	hypomethylation(1762)
							0.002716	0.042999	1.63721	HRCT1	0.711236	Up(1920)			RAB11FIP3	-1.37	0.035381	0.185391	hypomethylation(1762)
							0.025123	0.11382	1.50048	SSH1	0.58542	Up(1920)			CCDC144A	-1.37	0.012622	0.094845	hypomethylation(1762)
							0.002535	0.041912	1.98523	RNASET2	0.989305	Up(1920)			ZNF273	-1.38	0.006807	0.063033	hypomethylation(1762)
							0.045234	0.153306	1.43594	TMEM41A	0.521999	Up(1920)			UBR3	-1.38	0.029934	0.165352	hypomethylation(1762)
							0.038209	0.140066	1.94638	PANX1	0.960793	Up(1920)			RPL7	-1.38	0.002462	0.031975	hypomethylation(1762)
							0.00622	0.058964	1.59591	STX3	0.674376	Up(1920)			PLEKHG5	-1.38	0.021663	0.134379	hypomethylation(1762)
							0.024153	0.111686	2.13849	TXNRD3	1.09659	Up(1920)			MTCL1	-1.38	0.001923	0.027788	hypomethylation(1762)
							0.009316	0.070506	1.41857	SAP30BP	0.504442	Up(1920)			LDHC	-1.38	0.021486	0.133541	hypomethylation(1762)
							0.015258	0.088632	1.49426	EEF1D	0.579431	Up(1920)			DOHH	-1.38	0.000893	0.016595	hypomethylation(1762)
							0.003395	0.046127	1.85488	RPA2	0.89133	Up(1920)			ASMT	-1.38	0.003963	0.044956	hypomethylation(1762)
							0.016328	0.091396	1.57045	MTHFS	0.651178	Up(1920)			SPDYA	-1.39	0.004299	0.046667	hypomethylation(1762)
							0.029287	0.122852	1.53126	REEP6	0.614716	Up(1920)			PAIP2	-1.39	0.016571	0.113171	hypomethylation(1762)
							0.043513	0.150028	1.6618	SLC25A6	0.73275	Up(1920)			OTX2	-1.39	0.001175	0.019515	hypomethylation(1762)
							0.004668	0.052313	1.64118	SYS1	0.714733	Up(1920)			FBXW12	-1.39	0.049858	0.234247	hypomethylation(1762)
							0.001187	0.032357	2.59396	WFDC10B	1.37516	Up(1920)			EPDR1	-1.39	0.000824	0.015624	hypomethylation(1762)
							0.021136	0.104112	2.25828	TBC1D2B	1.17522	Up(1920)			CTAGE15	-1.39	5.81e-05	0.002757	hypomethylation(1762)
							0.008229	0.067054	1.45037	TSEN2	0.536424	Up(1920)			RCAN3	-1.4	0.013319	0.098148	hypomethylation(1762)
							0.02955	0.12339	1.8096	SUN3	0.855671	Up(1920)			PAPSS2	-1.4	0.035547	0.186073	hypomethylation(1762)
							0.003799	0.047957	1.65324	BZW2	0.725297	Up(1920)			MMP24	-1.4	0.015441	0.108495	hypomethylation(1762)
							0.00079	0.028112	1.51482	LIF	0.599147	Up(1920)			MAMSTR	-1.4	0.015441	0.108495	hypomethylation(1762)
							0.033831	0.131535	1.50393	DDX47	0.588736	Up(1920)			KLC4	-1.4	0.043621	0.213469	hypomethylation(1762)
							0.007576	0.064054	1.9191	KY	0.940432	Up(1920)			ENTPD6	-1.4	0.016978	0.114981	hypomethylation(1762)
							0.002878	0.0433	1.47598	TMEM136	0.561671	Up(1920)			TSSK4	-1.41	0.020841	0.131381	hypomethylation(1762)
							0.004448	0.051393	2.09167	STXBP6	1.06466	Up(1920)			PPP1R12C	-1.41	0.02304	0.139395	hypomethylation(1762)
							0.001025	0.03065	1.45144	C1QBP	0.537482	Up(1920)			HBS1L	-1.41	0.024388	0.145019	hypomethylation(1762)
							0.015393	0.088879	1.53786	STK40	0.620921	Up(1920)			DOC2A	-1.41	0.047291	0.225684	hypomethylation(1762)
							0.002364	0.040793	2.0868	CT47A6	1.06129	Up(1920)			CT47A9	-1.41	0.043404	0.213183	hypomethylation(1762)
							0.007454	0.063585	1.56761	SERTAD4	0.648563	Up(1920)			CT47A8	-1.41	0.043404	0.213183	hypomethylation(1762)
							0.027339	0.118767	1.63924	RCC1	0.713026	Up(1920)			CT47A5	-1.41	0.043404	0.213183	hypomethylation(1762)
							0.006754	0.060907	2.23138	DUSP5	1.15794	Up(1920)			CT47A4	-1.41	0.043404	0.213183	hypomethylation(1762)
							0.019931	0.1014	1.4244	HADH	0.510354	Up(1920)			CT47A3	-1.41	0.043404	0.213183	hypomethylation(1762)
							0.045974	0.154741	1.45289	DCUN1D3	0.53893	Up(1920)			CT47A2	-1.41	0.043404	0.213183	hypomethylation(1762)
							0.031417	0.126884	1.51547	PGBD2	0.599766	Up(1920)			CT47A12	-1.41	0.043404	0.213183	hypomethylation(1762)
							0.001228	0.032561	1.74229	MGAT5	0.800988	Up(1920)			CT47A1	-1.41	0.043404	0.213183	hypomethylation(1762)
							0.038217	0.140066	1.86569	SURF6	0.899712	Up(1920)			CT47A11	-1.41	0.043404	0.213183	hypomethylation(1762)
							0.035783	0.135617	1.82854	GABRR3	0.870691	Up(1920)			CT47A10	-1.41	0.043404	0.213183	hypomethylation(1762)
							0.022655	0.108012	1.61367	C12orf76	0.690345	Up(1920)			CDCA7L	-1.41	0.000624	0.013198	hypomethylation(1762)
							0.017364	0.094154	2.15213	MFSD9	1.10577	Up(1920)			TOMM7	-1.42	0.00013	0.004897	hypomethylation(1762)
							0.014387	0.086259	1.46641	RNF19B	0.552285	Up(1920)			LTBR	-1.42	0.016719	0.113746	hypomethylation(1762)
							0.02521	0.114074	1.6888	ANXA4	0.756001	Up(1920)			FKBP9	-1.42	0.000957	0.016974	hypomethylation(1762)
							0.042962	0.149158	2.02595	NBPF10	1.0186	Up(1920)			DUSP21	-1.42	0.016285	0.111712	hypomethylation(1762)
							0.014673	0.08706	1.41981	RP13-672B3.2	0.505694	Up(1920)			CHID1	-1.42	0.015105	0.106831	hypomethylation(1762)
							0.043865	0.150786	1.60422	LONRF3	0.681869	Up(1920)			SLC3A1	-1.43	0.023748	0.142388	hypomethylation(1762)
							0.01309	0.082557	1.47396	ATP6V1B2	0.5597	Up(1920)			NBPF9	-1.43	0.014972	0.106308	hypomethylation(1762)
							0.031549	0.127219	1.65757	C1orf54	0.729068	Up(1920)			NBPF8	-1.43	0.014972	0.106308	hypomethylation(1762)
							0.001079	0.031217	1.75023	MMAB	0.807543	Up(1920)			HS3ST3B1	-1.43	0.044199	0.215112	hypomethylation(1762)
							0.002202	0.039436	2.14001	RAB30	1.09762	Up(1920)			GSDMC	-1.43	0.01129	0.088302	hypomethylation(1762)
							0.003892	0.048424	1.6658	MATN1	0.736214	Up(1920)			CD44	-1.43	0.013698	0.099774	hypomethylation(1762)
							0.015114	0.088279	1.53166	RAB4A	0.615099	Up(1920)			WDR13	-1.44	0.04048	0.203215	hypomethylation(1762)
							0.000782	0.027921	1.86442	SLC7A6OS	0.898728	Up(1920)			USP46	-1.44	0.011732	0.09077	hypomethylation(1762)
							0.008719	0.068879	2.682	CACHD1	1.42331	Up(1920)			RBM4B	-1.44	0.015689	0.109802	hypomethylation(1762)
							0.00622	0.058964	1.51301	DUXA	0.597418	Up(1920)			MED28	-1.44	0.012635	0.094921	hypomethylation(1762)
							0.016211	0.09124	1.56644	SEC11C	0.647485	Up(1920)			CYP20A1	-1.44	0.001748	0.02575	hypomethylation(1762)
							0.006389	0.059451	3.32472	AKAP12	1.73323	Up(1920)			CHCHD6	-1.44	0.022094	0.136482	hypomethylation(1762)
							0.022721	0.10819	1.62218	PTPN21	0.697937	Up(1920)			ASGR2	-1.44	0.01809	0.120272	hypomethylation(1762)
							0.006073	0.058415	1.45121	STX4	0.537254	Up(1920)			ADM2	-1.44	0.016245	0.111617	hypomethylation(1762)
							0.014074	0.085461	1.45806	FJX1	0.544048	Up(1920)			ZNF131	-1.45	0.031577	0.17168	hypomethylation(1762)
							0.000836	0.028621	1.41588	DHPS	0.501703	Up(1920)			ZCCHC13	-1.45	0.004784	0.049769	hypomethylation(1762)
							0.027144	0.118161	1.59354	PER2	0.672235	Up(1920)			TUBB4B	-1.45	0.004481	0.047884	hypomethylation(1762)
							0.003253	0.045189	2.1899	CT47A11	1.13087	Up(1920)			SPPL2A	-1.45	0.011288	0.088285	hypomethylation(1762)
							0.039941	0.143363	1.61294	NTM	0.689692	Up(1920)			IGF2R	-1.45	0.01673	0.113746	hypomethylation(1762)
							0.014443	0.086416	4.84421	ITPR1	2.27626	Up(1920)			GPR135	-1.45	5.26e-05	0.002694	hypomethylation(1762)
							0.018668	0.097658	1.77857	GLG1	0.830714	Up(1920)			CEL	-1.45	0.011847	0.091444	hypomethylation(1762)
							6.5e-07	0.005559	1.67106	CTSC	0.740761	Up(1920)			CCT4	-1.45	0.03497	0.184011	hypomethylation(1762)
							0.013695	0.084296	1.59183	FAM111A	0.670686	Up(1920)			AAMP	-1.45	0.02519	0.147903	hypomethylation(1762)
							0.037001	0.138246	1.73894	STK38L	0.798213	Up(1920)			ZNF135	-1.46	0.022508	0.136978	hypomethylation(1762)
							0.004236	0.050202	1.58188	EEF1B2	0.661644	Up(1920)			TSTA3	-1.46	0.006667	0.062075	hypomethylation(1762)
							0.018868	0.098166	1.52693	RAB20	0.610639	Up(1920)			PCDHGA2	-1.46	0.005434	0.054402	hypomethylation(1762)
							0.020332	0.10231	2.07478	POLR1E	1.05296	Up(1920)			HOXD9	-1.46	0.020064	0.127678	hypomethylation(1762)
							0.001151	0.031877	1.72067	CSRP2	0.78297	Up(1920)			HOXD4	-1.46	0.045357	0.219177	hypomethylation(1762)
							0.003766	0.047827	1.54935	MRPL27	0.631666	Up(1920)			CHST12	-1.46	3.07e-05	0.001843	hypomethylation(1762)
							0.010938	0.075566	1.56629	DROSHA	0.64735	Up(1920)			A4GALT	-1.46	0.027221	0.156019	hypomethylation(1762)
							0.011619	0.077579	1.65529	C6orf89	0.727084	Up(1920)			SYPL1	-1.47	0.004873	0.050358	hypomethylation(1762)
							2.28e-05	0.011061	2.96245	CSF2	1.56679	Up(1920)			ADRA1B	-1.47	0.000893	0.016592	hypomethylation(1762)
							0.004329	0.050836	1.5132	OARD1	0.597606	Up(1920)			SLK	-1.48	0.027886	0.15838	hypomethylation(1762)
							0.001944	0.037412	1.51485	DNTTIP1	0.599176	Up(1920)			SLC5A5	-1.48	0.016719	0.113746	hypomethylation(1762)
							0.003445	0.046267	2.34863	TUFT1	1.23182	Up(1920)			LGALS7B	-1.48	0.01234	0.093153	hypomethylation(1762)
							0.025994	0.115831	1.77925	IVD	0.831269	Up(1920)			HSD17B8	-1.48	0.023277	0.140373	hypomethylation(1762)
							0.026824	0.117645	2.1605	CAMK4	1.11136	Up(1920)			GAR1	-1.48	0.032769	0.176319	hypomethylation(1762)
							0.019781	0.10092	3.1593	TRIB3	1.65961	Up(1920)			FBXW8	-1.48	0.049858	0.234247	hypomethylation(1762)
							0.003552	0.046937	1.61593	MRTO4	0.692364	Up(1920)			DAD1	-1.48	0.00328	0.039238	hypomethylation(1762)
							0.011801	0.078163	2.12905	CDCP1	1.09021	Up(1920)			TTLL5	-1.49	0.034802	0.183286	hypomethylation(1762)
							0.044781	0.152497	1.71389	FAM134B	0.777272	Up(1920)			TTC23L	-1.49	0.019456	0.125208	hypomethylation(1762)
							0.035469	0.134843	1.4539	WNT5A	0.539931	Up(1920)			TNFSF8	-1.49	0.027464	0.156978	hypomethylation(1762)
							0.024112	0.111666	2.58732	NRP2	1.37146	Up(1920)			TAF13	-1.49	0.005359	0.053858	hypomethylation(1762)
							0.002765	0.043278	1.60462	DCTD	0.68223	Up(1920)			PEX10	-1.49	0.0372	0.191304	hypomethylation(1762)
							0.03229	0.128723	1.54635	CHAF1A	0.628863	Up(1920)			MIS18A	-1.49	0.00258	0.033206	hypomethylation(1762)
							0.004525	0.051634	1.97173	HILPDA	0.979462	Up(1920)			MAT2B	-1.49	0.038747	0.196529	hypomethylation(1762)
							0.009589	0.071719	2.08388	C5orf30	1.05927	Up(1920)			CD14	-1.49	0.008758	0.075044	hypomethylation(1762)
							0.009427	0.070937	1.56152	ANKS6	0.642951	Up(1920)			ASMT	-1.49	0.003455	0.040545	hypomethylation(1762)
							0.030886	0.125777	1.42358	DNMT3A	0.509523	Up(1920)			ANXA11	-1.49	0.000997	0.01742	hypomethylation(1762)
							0.044411	0.151748	1.47984	MPV17	0.565439	Up(1920)			RPP21	-1.5	0.033835	0.180326	hypomethylation(1762)
							0.032744	0.129449	1.54352	AGT	0.626222	Up(1920)			CCDC96	-1.5	0.011197	0.087855	hypomethylation(1762)
							0.013846	0.084791	3.48699	AK125437	1.80198	Up(1920)			C1orf189	-1.5	0.003755	0.043086	hypomethylation(1762)
							0.023913	0.111256	2.19134	NDEL1	1.13181	Up(1920)			ATXN7L3B	-1.5	0.013582	0.09954	hypomethylation(1762)
							0.009453	0.071038	1.89299	MAP2K3	0.920668	Up(1920)			TCEAL4	-1.51	0.047065	0.22487	hypomethylation(1762)
							0.04653	0.156042	1.51426	COQ6	0.598615	Up(1920)			TBKBP1	-1.51	0.001615	0.02463	hypomethylation(1762)
							0.004317	0.050772	1.56285	CD59	0.644182	Up(1920)			PASK	-1.51	0.049858	0.234247	hypomethylation(1762)
							0.047779	0.158326	1.59028	CBWD1	0.669278	Up(1920)			LRGUK	-1.51	0.012691	0.095273	hypomethylation(1762)
							0.041887	0.147247	1.69274	SNAP47	0.759361	Up(1920)			GRHL2	-1.51	9.1e-06	0.000868	hypomethylation(1762)
							0.012214	0.079593	2.34491	CPNE5	1.22953	Up(1920)			GPR137	-1.51	0.033723	0.180091	hypomethylation(1762)
							0.004001	0.04896	2.37291	TGFA	1.24666	Up(1920)			FADD	-1.51	0.014717	0.105081	hypomethylation(1762)
							0.042233	0.148017	1.55492	SPIRE1	0.636836	Up(1920)			SLC16A11	-1.52	0.019628	0.12605	hypomethylation(1762)
							0.023395	0.109951	1.96675	STX18	0.975815	Up(1920)			SELO	-1.52	0.010654	0.085907	hypomethylation(1762)
							0.04884	0.160629	1.57268	SYCE2	0.653226	Up(1920)			PROM2	-1.52	0.001323	0.021263	hypomethylation(1762)
							0.021153	0.104134	1.59518	CCDC94	0.673722	Up(1920)			PIAS3	-1.52	0.003272	0.039157	hypomethylation(1762)
							0.002563	0.042086	1.46725	HARBI1	0.553111	Up(1920)			NUB1	-1.52	0.049858	0.234247	hypomethylation(1762)
							0.011074	0.076051	1.87093	LCK	0.903755	Up(1920)			ZFAT	-1.53	0.000302	0.008236	hypomethylation(1762)
							0.001694	0.036136	2.13617	FGB	1.09503	Up(1920)			MRGPRX4	-1.53	0.043621	0.213469	hypomethylation(1762)
							0.004436	0.051323	1.54759	TK2	0.630026	Up(1920)			FGR	-1.53	0.00355	0.04132	hypomethylation(1762)
							0.037953	0.139697	1.86881	SNX24	0.902121	Up(1920)			EIF5A	-1.53	0.000673	0.01356	hypomethylation(1762)
							0.00044	0.022334	1.53069	TUBG1	0.614182	Up(1920)			C5orf34	-1.53	0.019407	0.125026	hypomethylation(1762)
							0.001288	0.033088	1.81393	RTFDC1	0.859119	Up(1920)			AS3MT	-1.53	0.000241	0.006936	hypomethylation(1762)
							0.00103	0.030707	1.45135	FAHD2B	0.537395	Up(1920)			ANAPC4	-1.53	0.01133	0.088527	hypomethylation(1762)
							0.014631	0.087002	1.73754	OR5P3	-0.79705	Down(992)			ACTBL2	-1.53	0.049266	0.232625	hypomethylation(1762)
							0.005672	0.0564	1.65679	CABLES1	-0.72839	Down(992)			STAG1	-1.54	0.001193	0.019694	hypomethylation(1762)
							0.009697	0.072112	1.79702	KLHL35	-0.8456	Down(992)			SEMA4D	-1.54	0.017609	0.118003	hypomethylation(1762)
							0.003768	0.047827	1.42186	RAET1L	-0.50778	Down(992)			PPP1R27	-1.54	0.03196	0.173145	hypomethylation(1762)
							0.028082	0.120559	1.54365	TEDDM1	-0.62635	Down(992)			PKM	-1.54	0.016381	0.112263	hypomethylation(1762)
							0.0313	0.126771	2.15866	SPATA3	-1.11013	Down(992)			MAGEB2	-1.54	0.028658	0.160749	hypomethylation(1762)
							0.00723	0.062668	1.53593	ASIC3	-0.61911	Down(992)			GAGE12F	-1.54	0.039679	0.20005	hypomethylation(1762)
							0.000221	0.018356	1.62249	HAVCR1	-0.69821	Down(992)			FRA10AC1	-1.54	0.009656	0.080303	hypomethylation(1762)
							0.000227	0.018356	2.04164	MTRNR2L8	-1.02973	Down(992)			FN3KRP	-1.54	0.005541	0.055076	hypomethylation(1762)
							0.024662	0.112702	1.47246	ARL8A	-0.55823	Down(992)			ESRP2	-1.54	0.003738	0.042961	hypomethylation(1762)
							0.001981	0.03783	1.56817	MAP3K5	-0.64908	Down(992)			ELOVL3	-1.54	0.04222	0.208814	hypomethylation(1762)
							0.035595	0.135114	1.57231	CH17-360D5.1	-0.65289	Down(992)			CTAGE4	-1.54	1.82e-05	0.001355	hypomethylation(1762)
							0.001805	0.037192	1.71901	GPR27	-0.78158	Down(992)			CAPRIN2	-1.54	0.000836	0.015733	hypomethylation(1762)
							0.014954	0.087905	1.81394	HSF1	-0.85912	Down(992)			TAF2	-1.55	0.000604	0.012893	hypomethylation(1762)
							0.000523	0.023967	2.01976	LCE5A	-1.01418	Down(992)			SPTY2D1	-1.55	0.001365	0.021769	hypomethylation(1762)
							7.15e-05	0.013595	1.48528	REEP2	-0.57074	Down(992)			SLC35E2B	-1.55	0.003073	0.037429	hypomethylation(1762)
							0.010562	0.074617	1.71923	SLFN14	-0.78176	Down(992)			PPCS	-1.55	0.002432	0.031723	hypomethylation(1762)
							0.002225	0.039627	1.74314	CAMTA2	-0.80169	Down(992)			NDUFS1	-1.55	0.000438	0.010627	hypomethylation(1762)
							0.002662	0.042691	1.5323	C6orf165	-0.6157	Down(992)			GHR	-1.55	0.049858	0.234247	hypomethylation(1762)
							0.013847	0.084791	1.71413	CYP2C9	-0.77747	Down(992)			DGKD	-1.55	0.009656	0.080303	hypomethylation(1762)
							0.008958	0.069624	1.66841	IL1R1	-0.73847	Down(992)			WDR55	-1.56	0.037558	0.19271	hypomethylation(1762)
							0.01083	0.075271	4.74764	OR2T6	-2.24721	Down(992)			PCDHAC1	-1.56	0.008566	0.073911	hypomethylation(1762)
							0.017208	0.093776	1.60497	CMTM8	-0.68254	Down(992)			NTAN1	-1.56	0.043621	0.213469	hypomethylation(1762)
							0.001188	0.032357	2.12236	FAM209B	-1.08567	Down(992)			MRPL22	-1.56	0.044696	0.216796	hypomethylation(1762)
							0.037938	0.139693	1.42751	ZNF821	-0.5135	Down(992)			KLHL17	-1.56	0.016719	0.113746	hypomethylation(1762)
							0.011285	0.076568	1.51203	VAMP2	-0.59649	Down(992)			HSPA6	-1.56	0.020989	0.132057	hypomethylation(1762)
							0.023638	0.110479	1.44049	THAP10	-0.52656	Down(992)			GLDC	-1.56	0.028658	0.160749	hypomethylation(1762)
							0.036611	0.1376	1.60779	GPR116	-0.68508	Down(992)			EI24	-1.56	0.049858	0.234247	hypomethylation(1762)
							0.034759	0.133232	1.41474	TTK	-0.50054	Down(992)			AVL9	-1.56	0.000154	0.005487	hypomethylation(1762)
							0.000542	0.024457	1.61383	C6orf25	-0.69049	Down(992)			NSUN5	-1.57	0.007927	0.070001	hypomethylation(1762)
							0.023355	0.109871	1.93309	FBXL21	-0.95091	Down(992)			GRB10	-1.57	0.008815	0.075426	hypomethylation(1762)
							0.021261	0.104393	1.68913	BX842679.1	-0.75628	Down(992)			C8orf37	-1.57	0.012641	0.094954	hypomethylation(1762)
							0.011367	0.076729	1.44125	LASP1	-0.52732	Down(992)			ZDHHC4	-1.58	0.011634	0.09013	hypomethylation(1762)
							0.030487	0.124998	1.86577	HS6ST1	-0.89977	Down(992)			TP53TG3B	-1.58	0.01673	0.113746	hypomethylation(1762)
							0.035527	0.135007	1.48328	MROH6	-0.56879	Down(992)			TP53TG3	-1.58	0.01673	0.113746	hypomethylation(1762)
							0.004727	0.052653	1.42034	FA2H	-0.50624	Down(992)			SYT6	-1.58	0.048132	0.228586	hypomethylation(1762)
							0.01253	0.080639	1.50973	SDHC	-0.59429	Down(992)			CRTAM	-1.58	0.000421	0.010371	hypomethylation(1762)
							0.004875	0.052938	1.61953	C16orf13	-0.69558	Down(992)			ARHGAP27	-1.58	0.001427	0.022558	hypomethylation(1762)
							0.00962	0.071886	1.64065	SPATA6L	-0.71427	Down(992)			ANXA2R	-1.58	0.006477	0.06076	hypomethylation(1762)
							0.001863	0.037244	1.87288	TBL1XR1	-0.90526	Down(992)			ANAPC7	-1.58	0.02333	0.140456	hypomethylation(1762)
							0.002939	0.043546	1.47774	ITFG2	-0.56339	Down(992)			RPL37	-1.59	0.045124	0.218354	hypomethylation(1762)
							0.01672	0.092563	1.59858	LRRC39	-0.67679	Down(992)			RGS10	-1.59	0.020805	0.131176	hypomethylation(1762)
							0.000941	0.029986	1.41909	SPATC1L	-0.50497	Down(992)			OSGIN1	-1.59	0.043599	0.213469	hypomethylation(1762)
							0.021153	0.104134	1.41998	ZNF219	-0.50587	Down(992)			MT1B	-1.59	0.03322	0.178048	hypomethylation(1762)
							0.004856	0.052898	3.32093	RERG	-1.73159	Down(992)			FBXO43	-1.59	0.015265	0.107681	hypomethylation(1762)
							0.001794	0.037112	2.02805	ST8SIA6	-1.02009	Down(992)			EEF1A1	-1.59	0.040739	0.203381	hypomethylation(1762)
							0.000398	0.021806	1.86129	C7orf26	-0.8963	Down(992)			CYP2S1	-1.59	0.037337	0.191821	hypomethylation(1762)
							0.019139	0.098887	1.9081	CAPN6	-0.93213	Down(992)			CORT	-1.59	0.014326	0.103089	hypomethylation(1762)
							0.027468	0.119055	1.72762	TET1	-0.78878	Down(992)			CHI3L1	-1.59	0.049858	0.234247	hypomethylation(1762)
							0.026318	0.116521	1.48752	RANBP3	-0.5729	Down(992)			CBLL1	-1.59	0.017481	0.117354	hypomethylation(1762)
							0.02701	0.117927	1.60072	MS4A8	-0.67872	Down(992)			TJP2	-1.6	0.027811	0.157996	hypomethylation(1762)
							0.001986	0.03783	2.37555	IER5L	-1.24826	Down(992)			SLC18A2	-1.6	0.011526	0.089658	hypomethylation(1762)
							0.012662	0.081156	1.59064	PDDC1	-0.66961	Down(992)			JAG1	-1.6	0.02333	0.140456	hypomethylation(1762)
							0.027992	0.120398	1.85544	PRSS37	-0.89176	Down(992)			HGH1	-1.6	0.036834	0.190504	hypomethylation(1762)
							0.015079	0.088157	1.56699	IRF8	-0.64799	Down(992)			GCNT2	-1.6	0.001621	0.024702	hypomethylation(1762)
							0.003617	0.04739	1.42419	CRYZL1	-0.51014	Down(992)			EIF3M	-1.6	0.011526	0.089658	hypomethylation(1762)
							0.028764	0.121938	1.51848	SLC17A8	-0.60263	Down(992)			CCDC150	-1.6	0.02163	0.134202	hypomethylation(1762)
							0.014578	0.086909	1.52114	USP54	-0.60515	Down(992)			BFAR	-1.6	0.0035	0.04082	hypomethylation(1762)
							0.003163	0.0448	1.58008	TARM1	-0.66	Down(992)			RBMY1E	-1.61	0.01357	0.09954	hypomethylation(1762)
							3.91e-05	0.01215	1.68294	MT-CO1	-0.75098	Down(992)			RBMY1D	-1.61	0.01357	0.09954	hypomethylation(1762)
							0.007369	0.063339	1.61361	FAT3	-0.69029	Down(992)			PTPRA	-1.61	0.025483	0.149174	hypomethylation(1762)
							0.000883	0.029383	5.38429	KRTAP10-10	-2.42876	Down(992)			GNMT	-1.61	0.000197	0.006208	hypomethylation(1762)
							0.000838	0.028637	1.74371	HIST1H2BO	-0.80216	Down(992)			GLI3	-1.61	0.011175	0.087713	hypomethylation(1762)
							0.024072	0.111651	1.69074	TMEM139	-0.75766	Down(992)			ESYT2	-1.61	0.040713	0.203381	hypomethylation(1762)
							0.03251	0.129043	1.55907	B3GNT7	-0.64069	Down(992)			DBX1	-1.61	0.030447	0.167249	hypomethylation(1762)
							0.002848	0.043286	1.79455	AX747031	-0.84363	Down(992)			CASD1	-1.61	0.012219	0.092451	hypomethylation(1762)
							0.007175	0.06251	2.11703	GPRC5C	-1.08204	Down(992)			ZFP41	-1.62	0.046857	0.224108	hypomethylation(1762)
							0.004805	0.052879	2.01957	CAMKK1	-1.01405	Down(992)			WNT5B	-1.62	0.008926	0.075918	hypomethylation(1762)
							0.000834	0.028614	1.7659	UGT2A3	-0.8204	Down(992)			SYS1	-1.62	0.01989	0.127173	hypomethylation(1762)
							0.001004	0.030591	1.61121	WDR24	-0.68814	Down(992)			SLC35D3	-1.62	0.026135	0.151723	hypomethylation(1762)
							0.035939	0.135992	1.48319	CAMSAP3	-0.56871	Down(992)			SLC2A9	-1.62	0.020174	0.128173	hypomethylation(1762)
							0.002502	0.041654	1.48178	KIF22	-0.56733	Down(992)			IL24	-1.62	0.02333	0.140456	hypomethylation(1762)
							0.000819	0.028456	1.94943	C1QC	-0.96305	Down(992)			E2F5	-1.62	0.039668	0.200001	hypomethylation(1762)
							0.003296	0.045563	2.73148	STAT4	-1.44968	Down(992)			C2orf48	-1.62	0.010623	0.085907	hypomethylation(1762)
							0.025219	0.114074	1.62768	LRRC61	-0.70282	Down(992)			AGPAT1	-1.62	0.02146	0.133439	hypomethylation(1762)
							0.011533	0.077155	1.57283	PCSK1N	-0.65336	Down(992)			ABCC3	-1.62	0.045682	0.220112	hypomethylation(1762)
[truncated: 1,358 more rows]
