# Supplementary material for: The up‐regulation of NDRG1 by HIF counteracts the cancer‐promoting effect of HIF in VHL‐deficient clear cell renal cell carcinoma
Source: Cell Prolif. 2020 Jun 14;53(7):e12853. doi: 10.1111/cpr.12853 (PMC7377940; doi:10.1111/cpr.12853)
Supplement: Supplementary file 3 — Data S3 [file CPR-53-e12853-s003.xlsx]

## Sheet: List
Supplementary Data 3
There were 77 proteins regulated by both VHL and hypoxia in 786-O cells
STAT1
LMAN2
NICA
GSLG1
ITB1
IPO7
1C07
ECE1
NBAS
MA1B1
TMEDA
CBPD
GOLI4
TBRG4
PLK1
GTR1
SYMC
GOLM1
OCAD2
TOP2A
BAZ1B
PSMD6
KI67
ERAP2
COX41
CTRO
ACSL4
TGON2
ANLN
KIF23
RT29
VAV2
RB11B
K1C10
CPNE3
CDK1
AIP
P4HA2
ORN
RT06
CATD
P4HA1
RAVR1
CDC73
PAIRB
EPN1
SH3G1
PIR
EHD2
PAF1
MARCS
PERQ2
CO7A1
NUSAP
PMVK
ICAL
AKA12
APT
NCK1
FRIH
HDGF
OFUT2
BASP1
T2EB
ATP5J
FRIL
BGH3
SYNPO
S10A6
IRS2
S10AD
HMGB2
LEG3
NDRG1
CO6A3
IBP3
PAI1
