# Supplementary material for: The up‐regulation of NDRG1 by HIF counteracts the cancer‐promoting effect of HIF in VHL‐deficient clear cell renal cell carcinoma
Source: Cell Prolif. 2020 Jun 14;53(7):e12853. doi: 10.1111/cpr.12853 (PMC7377940; doi:10.1111/cpr.12853)
Supplement: Supplementary file 4 — Data S4 [file CPR-53-e12853-s004.xlsx]

## Sheet: List
Supplementary Data 4
1020 genes at mRNA level regulated by both VHL and hypoxia in 786-O cells by Venn
KLHL35
ARL8A
MAP3K5
LCE5A
AKNAD1
ZNF821
VAMP2
GPR116
C6orf25
CAPN6
TET1
IRF8
USP54
TARM1
FAT3
TMEM139
B3GNT7
GPRC5C
IFI27L1
NOV
STAT4
PPBP
PNLDC1
ATOH8
OMP
OR2B11
OTUB2
AX746840
ASCL5
RP11-1102P16.1
ZFP36L1
EPO
TMEM178B
FNDC3A
RNLS
VN1R4
VGLL2
TTC9
APOC4-APOC2
TFAP2A
AFAP1L2
SETD1A
RANBP10
TNRC18
ASPDH
RSPO3
OPTC
RP5-850E9.3
PAK4
AC129492.6
WFDC5
HOXB2
KLF4
SLC16A12
CXorf40A
OR8G5
SDPR
FAM178B
HCN4
IFT57
ZNF540
FEZF1
NPIPA7
UPF1
KLHL40
LCE2A
ALPK2
PSMD5
EBF1
ZNF461
AL627309.1
KCNQ3
ALDH1A1
C1orf233
ANK1
LYPD1
TMEM176A
LOC100129924
DBP
PML
CRNN
SULT6B1
PIRT
CTC-454I21.3
FRMPD1
POFUT1
BC022568
IGFBPL1
CPM
MT-CYB
NPIPA3
PVALB
TRPV6
C2orf53
C20orf85
LRRC18
ADCY6
HIST1H2AC
SMR3B
KCNN3
GBF1
PPM1G
AL121761.2
KCTD1
OR5F1
ZNF609
HEXIM1
PIP5KL1
CEACAM19
KCNE3
FLT3
NT5DC3
KIF18B
GIGYF1
CCDC166
GGTLC2
C11orf84
OR5B3
OR13J1
RAPGEF6
PANO1
GZMM
HSD17B14
PKNOX2
CKMT1A
MBL2
PPP1R1A
GLRA1
LY6K
CCIN
RP11-625H11.1
MGC4771
KCNT2
KRTAP5-4
TYRP1
CD8B
HDAC4
RANGAP1
KRTAP3-1
ZNF135
CHST9
TBCK
AC079354.1
FOLR3
CREG2
RP11-664D7.4
ACSM2A
CYP3A4
H3F3C
TFAP2C
CGN
TESK2
CREB3L1
RASGRF1
HOXD3
GRID1
EREG
VTN
PROM2
C19orf71
GDF6
AL121963.1
CNTROB
SLC5A2
YIPF2
CCSER2
ZBTB46
RAI1
C2CD4D
RHBDD2
ABO
MST1R
CPNE6
TSPAN1
ARMCX1
ADRB2
CLDN2
BIK
ETV4
SPATA12
CHIC1
UBALD1
MAN1C1
SLC5A5
TNFRSF11B
DPF1
AC007773.3
SOSTDC1
PRODH2
TLL2
BST2
HIST1H2BF
DNAJB13
ZFYVE28
SCIN
ENPP5
ADGRE1
GGT2
C16orf89
KLF11
RASGRP1
EMILIN2
USP19
CALHM3
LY6G6C
KCNK9
C3
RTL1
ZNF497
DPYSL4
ESRRG
FGR
GJB1
THEM5
BCL3
TESPA1
DDI2
KRT14
PPM1L
CHRM2
THEM6
PCDHA10
ICAM2
ZNF664-FAM101A
SP4
LILRA5
KRTAP4-2
IFNA14
OLIG1
SWSAP1
EPHA4
SUPT20HL1
FAM172A
TTC28
ZNF599
CACNA1F
DRGX
SLC17A1
TM4SF19
FOXK1
MNX1
CYFIP2
OR2W3
FAM107A
PHGR1
ZFP62
GP6
OPRM1
PHOSPHO1
ENPP7
YME1L1
SOX2
JUP
LAMP3
DHRS9
C19orf26
CLDN7
TM6SF2
INS-IGF2
CYGB
MT-ND1
LENEP
PTGIS
KIF12
TOX3
DGKI
SFN
TULP1
BC104003
MKNK2
C19orf84
XKR8
PRSS36
MEI1
SH2D3A
AC009403.2
PIK3CG
AKAP6
HNRPF
GPR137
PAG1
C2orf70
RHAG
FOXS1
ALPPL2
HNRNPUL1
SGSM3
ATOH7
RLTPR
ZNF214
RASSF6
CT47A6
LONRF3
DSCAML1
CSF2
LCN12
AGT
C1orf186
HIST2H2BF
FLJ14346
MACROD2
MTHFD2
TLR2
TEC
ZFAND4
SAE1
RECK
MTR
HDAC8
MAP3K15
ZFYVE20
CSGALNACT2
TTK
ECSCR
BLZF1
ACSL1
ZNF806
RAB8A
RNF34
LRRC39
ZNF143
GMEB1
SUMF1
SLC35D1
CBY1
PXDN
RNF141
MED11
DTD1
HK1
FAM46A
RBM8A
RP11-383H13.1
EDN1
TUBB6
LPCAT1
EMC4
EZR
ERC1
TRIM9
HABP4
EI24
PRRG3
METTL9
LUZP1
MESDC2
PHF20L1
CHCHD3
TMEM8B
RRAGD
MSANTD3-TMEFF1
ZNF419
CEP97
HNRNPAB
ENO2
PC
CTSV
ZDHHC16
ANKLE1
SCAI
GAGE12I
WTAP
GPR146
TMEM144
HNRNPH1
AX746522
HEY1
ADTRP
AMPD3
KLHDC10
EEF1G
DCAF17
SERPINE1
ISOC1
SAMD8
BOD1
RPS10-NUDT3
BTBD16
RPL11
LEF1
CD83
TCF19
MOAP1
B3GALNT2
SLC16A9
TCAF2
FAM57A
NONO
KAT6B
BRCC3
ANP32B
GTF2H1
EIF2B2
EIF4A2
CYP2R1
AJUBA
PYGL
ANXA8
IFT88
TNFRSF25
ACOX3
RRM2
F3
FSD1L
AC010336.1
PLA2G4C
TTLL1
RP11-1407O15.2
AAMDC
RALB
SYAP1
RNASEH1
PRMT2
CORO1C
POLR2D
HNRNPA1
TNFAIP8L3
EPM2A
OSMR
ODC1
AHCY
HARS2
PCGF6
PID1
VMP1
MAPK14
SERPINB8
SLC2A1
ZFP69B
KRT34
C12orf36
EVA1A
GRIK2
TASP1
PRDM1
ADI1
LMAN2L
WDR20
TMEM44
PINK1
SFXN3
GOLGA6L19
MKRN2
CIRBP
C11orf86
ARPC5
SH3BGRL2
RASSF10
SH3GL3
GDNF-AS1
BEND5
TACC1
BEX4
EGLN3
KIF18A
SAP30
ZNF547
TXNDC5
PTHLH
RIBC1
LMNB1
PGAP2
TMEM242
TMEM43
CGREF1
CENPL
DHRS4L2
GOLGA6L18
STRADA
MYEF2
PDHA1
ERRFI1
SIAE
DDX39B
PCOLCE2
AFAP1L1
C17orf76-AS1
GAGE13
IKZF5
PGRMC2
STT3A
LCOR
CSNK1E
TNFAIP6
ADCK3
GLIPR2
FAM26F
MSANTD3
PGBD5
ARL16
PTGES3L
DIRC2
CYTIP
KRTAP21-1
P4HA1
KLF7
FAM47E-STBD1
OBFC1
IL10RB
NFYA
CD33
CCNE2
RGMB
ZNF554
COL13A1
ZNF614
RPUSD4
RAB3IP
THOC3
CLN5
MEGF8
DDX42
PPP3CC
CNDP2
NPHP3-ACAD11
TBCCD1
RBSN
SEC22A
TMX4
MAP1LC3B2
ADM
N6AMT2
AK316321
DDIT4
EIF4B
NECAP2
PITHD1
GAN
ZNF223
BMPER
MKRN3
LRRC57
ACBD7
LOX
ZDHHC7
CCDC85B
TPRG1L
TMEM106C
GAD1
PRPF38B
PDK1
SEC14L2
ALKBH5
SYBU
IDH3A
WDFY1
NBPF16
SUMF2
SWAP70
GNL3L
COMMD7
CBFB
DOCK9
HSF2BP
FUNDC2
LMBR1L
TBX3
NPR3
RPL3
XRCC6
C3orf58
FTSJ2
KCMF1
ZNF583
CPA4
CCDC103
ZNF248
STON1
KLHL2
MCCC2
SMIM3
LRRC23
ACAT2
G0S2
PTTG1IP
LRIG1
FAM129A
DNAJC8
RP11-529K1.3
NEK6
CPED1
H2AFV
TFRC
DHRS4
HINFP
FAM118B
NAGK
STAC
SSRP1
B3GALNT1
LOC400927-CSNK1E
SKA1
SELT
SGCB
ZFYVE21
PDCL2
RFTN1
LNX1
ST8SIA5
ACAD8
C1orf109
NRIP3
RP11-216L13.17
NADK2
NAP1L4
CST6
NCF2
NMNAT1
RECQL
RNF187
ISM2
CCDC127
EXO5
PARP1
TMEM141
CENPP
ELP3
GOLIM4
ZNF512
ATP1B3
IDNK
ANP32A
LAPTM5
PAH
PDCL
DHRS13
GIN1
PPP1R14C
CAMK1D
GNAT2
C1orf21
NOG
SMCO4
CYP2U1
RBX1
CMTM6
ACLY
SLC25A15
SLFN5
IMPDH1
TPM4
IQCC
PDHB
EARS2
C18orf25
CNPY4
ZNF584
IRS2
RP11-286N22.8
KCNAB1
LTBP1
RND3
NIPAL3
KBTBD4
LIMS1
BECN1
PCTP
FAM105A
GALNT3
NHEJ1
CXCL8
SRR
DHRS4L1
SLC16A3
DNAJB1
SYTL3
SYTL2
FRMD6
ZNF175
C6orf118
EIF2S1
TMEM200B
AP000295.9
SLC31A2
TGFB1
MANF
SLC4A4
HK2
VDAC3
HFE
ICAM1
TIMM21
PDCL3
AP3B1
NPEPPS
RWDD2B
CAPZB
LAPTM4A
PDCD5
CDY2A
PPAP2A
PFKL
DDAH2
MRFAP1
HDHD2
TLN2
MFSD1
NUDT4
TAX1BP3
ZNF177
RHOA
TMEM9B
ARSD
YKT6
ZNF778
NELFE
MSN
EDEM3
TMEM98
MXRA7
CDH2
KHNYN
ITGB8
ARHGAP11A
MECR
NFKB1
GABPA
CUTC
MR1
MAPRE1
MANBA
CGB5
ENOPH1
ATG16L1
CHMP7
ELL2
CCT7
LINC01119
KIAA0100
NQO2
DSG2
CCDC77
DUSP1
DCTN5
SH3BP5
NAB2
IKBKE
C5orf42
INSIG2
PGRMC1
DHODH
GLOD4
PRSS35
LHFP
ITGA2
TOMM20
GPN1
DAW1
RAP2A
IL32
BMS1
ANXA2
RAP1A
ARG2
SLC5A3
COX7A2L
ATG16L2
FAM107B
GALNT2
CHML
DCUN1D2
IFNAR2
IL11RA
MRGBP
MAP3K7CL
ALYREF
FAM83F
HEATR3
MMP23B
MB
RPL7L1
ADAM17
PMP22
SEMA5B
CDYL2
FTCDNL1
IFNAR1
RLF
RHBDL2
OR10AC1P
ZRANB1
CNKSR3
RSRC1
ADAMTS9
SYNC
PGAM2
CTRB1
TENM2
ZNF34
SCN11A
DYNC1I1
MIS18BP1
PRAMEF4
LRRC38
B4GALT6
PPP1R3C
MUM1
TRIB2
DHX38
CSRP1
RBM5
RAB22A
ASRGL1
MTAP
ACTR1B
TPI1
CALM3
PRELID2
ACVR2A
SUGCT
FKBP9
EIF2B1
RP11-159G9.5
VTI1B
TUBA1A
GOLGA8M
HTRA1
CLVS1
TMEM101
ACRC
RAB1A
PPM1H
FAS
SLC31A1
CTGF
ASB9
ZP1
HN1L
DLG5
STX12
CST1
JOSD1
TMEM231
GOLGA8B
SLC7A1
TRMT2B
SUN2
GLYATL1
ZNF32
TRIM59
WDR45B
SPRY1
RAD51
C17orf58
EIF3CL
LETMD1
SHMT2
CBFA2T2
LDHAL6A
PARK7
PPARD
STK19
CRISPLD2
KIF4A
XPNPEP1
PARPBP
MGC13053
ACTN2
CYP2C8
SLC15A4
NT5E
EXT2
GTF2E1
KLHL20
GMPR2
TMEM64
PTDSS1
RNF139
CFAP69
MYOM2
TARDBP
TGFBI
PCSK2
SLC25A26
NTAN1
CA9
TES
ADAMTS16
SREK1
SCFD2
MAEL
GPR107
WWC2
CCBL2
DUSP2
GPR55
BCHE
DNAJC9
HADHB
HNRNPLL
PREP
ARPC1B
HEG1
CNOT8
QSER1
BC067269
ANKRD13A
MCC
RBM14-RBM4
SNIP1
QSOX1
UTP14A
KLF5
FKBP5
ANK2
NDUFA9
MTERF3
COPS7A
CNTNAP3B
NBPF8
TIMM22
EDEM1
NOM1
SLC35F2
NEDD8-MDP1
HAS2
NKX2-8
BRK1
FBXO22
FAHD1
AC020922.1
NEURL1
GRK5
CASP2
EIF5
PHACTR2
SLAMF7
CHST2
UST
P4HA2
SDCCAG8
THYN1
DCAF12
TOR3A
SGMS2
CREBZF
CYB5D2
P3H2
MKKS
STC1
TMEM192
C9orf38
PCGF3
PANK2
DKK3
FAM115C
UPRT
PTPN18
DCDC2
WRNIP1
ATG10
SART3
FNBP1L
TTPAL
C1orf63
OLFM1
B3GNT8
PDIA3
SLC1A4
CYB5B
MRFAP1L1
GALK2
ZNF259
FABP4
HIAT1
HRASLS
TNNC1
SEC24C
ARHGAP10
NBPF14
PACSIN2
COMMD9
2-Mar
RBM4
BAMBI
PSMD2
ZBTB9
SERPINB7
HSPA1L
SLC39A14
C1QTNF6
PANX1
TXNRD3
RPA2
SLC25A6
WFDC10B
TBC1D2B
BZW2
KY
STXBP6
PGBD2
C12orf76
ANXA4
NBPF10
MMAB
RAB30
MATN1
RAB4A
DUXA
AKAP12
PTPN21
ITPR1
STK38L
EEF1B2
POLR1E
OARD1
TUFT1
CAMK4
WNT5A
NRP2
HILPDA
C5orf30
AK125437
NDEL1
CBWD1
STX18
LPAR6
HARBI1
SNX24
RTFDC1
