# Supplementary material for: The up‐regulation of NDRG1 by HIF counteracts the cancer‐promoting effect of HIF in VHL‐deficient clear cell renal cell carcinoma
Source: Cell Prolif. 2020 Jun 14;53(7):e12853. doi: 10.1111/cpr.12853 (PMC7377940; doi:10.1111/cpr.12853)
Supplement: Supplementary file 5 — Data S5 [file CPR-53-e12853-s005.xlsx]

## Sheet: List
Supplementary Data 5
1045 genes at methylation level regulated by both VHL and hypoxia in 786-O cells by Venn
UHRF1
UGP2
TUBAL3
TRA2A
TNFAIP6
TMEM236
TJP2
TBC1D2
TAF1L
SVIL
STX7
SIAH3
SAMD4A
RPS20
RBFOX3
PTPRZ1
PRAMEF15
PDE11A
OR52J3
OMG
NGF
NAT8
MMS22L
MGEA5
METTL17
LIMD1
KBTBD6
IFI27
HCRTR1
FAM9B
EYA1
DSN1
DSE
DMKN
DGKH
DEFB115
CXCL5
CTBP2
CD38
CACNG5
C4orf19
C14orf79
BTBD16
BDNF
ARHGAP24
AREG
YBX1
CALR
G0S2
TLR4
AZIN1
UTP11L
RPL37
RPS9
SH3BGRL3
ARHGEF3
PCED1B
TTYH2
CYCS
RRM2
9-Sep
UGT8
PRPF38A
MAPKAPK5
SPIN4
CTXN2
C15orf54
RPL36AL
NXT2
XBP1
H1F0
MRPL17
OTUD6B
C7orf31
TUBB
KLF1
ABCF3
CPSF3
DHX36
ATMIN
PCSK5
SNAPC5
RNF217
PDIA3
RPS12
ARL6
CAPS
GATB
CCDC73
CTPS1
DOK3
MAGI2
FAM126A
NOL7
EEF1A1
R3HCC1
OSBPL9
KCNJ8
EHF
C1orf131
ARID3B
C6orf229
SLITRK2
ZNF214
MYLK
WIBG
FBF1
DHTKD1
SLC15A4
NGFRAP1
DCAF7
CLDN20
RPS21
CNOT11
C1orf189
ZC3H12D
RIMS2
CRIPAK
OR10K1
LAIR1
C2orf88
GDI1
HSD3B7
LIN9
DGAT2L6
ANAPC15
PNMA6A
RSPRY1
WDR38
BAIAP2
SLC35G5
MTRNR2L1
MCRS1
HTR2B
EEF1B2
SLC3A1
PTS
PTPN20B
MED27
C2orf78
TRAPPC3L
RPL23
COL4A4
APOA1BP
SET
KMT2D
HOXA6
CR2
TCEAL4
BRSK2
ACTR3
SNX10
SLC30A4
RGS3
PRLR
PDZD8
CUX2
ZNF276
TYW1B
PECR
FRMPD4
SLC25A12
HMGA1
FPR1
ZNF502
TIPARP
SUGP2
SPATA6
TMEM168
LDHAL6A
TRIM34
SPINK5
RNF5
NDUFA8
CDCP2
C21orf58
C16orf89
BTBD11
ALKBH8
FAM208A
VGLL2
TBC1D22A
ORM1
NAPRT
TBC1D9B
STXBP3
MLX
GNA12
LECT2
HHLA3
DCBLD2
AAMP
MTRNR2L2
BRF1
GDF9
CD99
GGTLC2
ZBP1
S100A8
TMEM110-MUSTN1
TMEM110
SPRR2D
MAP2K6
TBX3
TIRAP
BCAR3
TRERF1
EFCAB5
PI3
HSPA1A
EI24
RPLP1
NUTM2B
FBXO44
ZNF700
RABL2A
COL4A3BP
ARHGDIG
ZNF239
LRRC8A
COX7A2
BCAP29
MRPL41
HSPA2
LOC101929983
KRTAP13-2
SNAP23
FAM213A
OVCA2
ELF5
CDH17
DCTN1
CLDN18
C5orf28
SHFM1
GADD45A
RPS7
LRGUK
GAREM
STRA6
C6orf226
AFF3
PPP1R35
DIAPH1
SLC13A3
CHML
C2orf74
MAGEE2
VPS18
STIL
SLC12A4
HOXB1
DHRS4
RBM15B
LHX9
FKBP11
POC5
OR10J1
GLRX3
C12orf56
ADAT2
NAA20
ASIC3
HSPA4
LCE1B
DUSP1
TNS3
ADPRHL1
SCP2D1
GPR182
CAPSL
AGT
RHBDL2
GSTM2
SLC23A2
MKS1
MBLAC2
ZNF331
TIMM13
SNTG1
SEL1L
KIAA1683
SIPA1L1
RPL13
KCTD5
FAM221A
ANLN
ZNF454
KCTD6
ADAMTS13
WWTR1
IL1F10
FBXW12
BTRC
FNTB
RAB12
OR4C46
MEFV
ITIH3
DDIT4
CLVS2
ATG14
TSSK4
TBCE
MEP1A
GALP
TMOD4
MRPS16
DUSP18
KLF10
FCER1G
LRRIQ4
HIST2H4B
HIST2H4A
HEYL
CLCN7
AFAP1L2
USP47
SCAMP5
PSMB4
PCDHGA8
MYO1H
GPER1
ADK
RIMKLA
MAGED1
IFI35
ZNF706
RBMS1
NUB1
SGK2
SENP8
MID1IP1
FCHO1
ATP5I
TRAM1L1
GHR
ERI2
CEL
RCVRN
LILRB3
KCNQ4
HSPA1B
CDKL3
PPFIA2
CRISPLD2
ZNF653
KCTD10
TMEM215
PCDHGA12
GCNT2
ARHGEF18
SFXN2
NAA30
HMGCS1
C19orf12
PIR
CSTB
SLC5A3
NUTM2A
MRPS6
KIR2DL1
PPP1R18
CYP2W1
TPP1
SCMH1
EDC3
DIRAS3
C5orf34
KRTAP4-2
KIAA0586
TEX11
LINC00452
DHX33
ARFIP2
AHRR
EBPL
ACTN3
LSM5
PALD1
DSCR3
ZNF645
SZRD1
METTL13
FGF1
ENTPD6
TOM1
RPS27
APP
ABAT
SMIM22
PROSER3
PLOD1
MTHFD2
LRRC1
IFIT3
ADAM19
TAS2R5
CCR6
C1orf228
UBE2F
TNIP1
NSL1
CTNNBL1
PCDHA10
IL9
CROCC
ATP2C2
RBM4B
EMCN
ADAM12
ATP8A2
RFX4
PRPF18
JUND
IL18BP
GORAB
ETV1
UFSP1
SYS1
SEC14L1
RIPPLY2
OR3A1
EGLN1
CABIN1
ZNF726
TAF1B
R3HDM4
PRAMEF6
ZBTB20
SCN7A
PSMC4
MCM10
HDAC9
FRS2
GP6
IRF2BPL
INCA1
EHD2
ADAM30
PXDN
PSORS1C1
PPIL1
HRH1
FABP7
DPPA4
ADAM17
TBCCD1
C21orf59
ZNF845
SRM
SRRT
RPS5
PIK3CB
MICALCL
CHTF18
ACOT2
ZNF638
RASSF2
PPARGC1B
LGALS12
KCNAB1
FGR
TEX13B
SLITRK3
PHF23
ELAVL4
C9orf3
NUFIP1
GRAMD1C
FRK
BCL2L2
ZP3
PYURF
PIGY
DDI2
RABGEF1
MOV10
TELO2
RNF125
RBM20
METTL6
DNAJA4
ZFP41
USHBP1
TSPAN10
SRSF3
OR2A12
EGR2
DEDD2
NHP2L1
EIF2AK2
C16orf58
TUFT1
PMPCB
HLA-E
UMODL1
MAP1S
ANKRD53
RPL7
JTB
HOXB13
FAIM3
DST
CCM2
ATP5J2-PTCD1
ATP5J2
ZNHIT6
SERPIND1
SCG2
NOP10
AHCYL2
JAM2
IQCA1
ARL1
SMKR1
SLC7A7
SLC26A6
PALM2
INTS8
C9orf57
RGS12
PRSS41
NUP43
NIN
MAP6D1
SSX2IP
ENDOG
ZNF106
GHITM
CSNK1G1
COPS6
CBLL1
VWC2
SLC16A11
PACSIN2
KLHL17
IFT88
GALNT15
FBXO18
C4B_2
C4B
C4A
ALB
RBM24
MAP2K7
FYB
DLX1
CD46
CALN1
USP27X
LNPEP
C6orf99
WSB2
SPINK6
CLDN7
C8orf33
VPS37B
NUP205
LYG1
AP2M1
RHPN1
MCM3AP
CUL2
VTCN1
VPS13D
UBXN1
RHBDF1
EFCAB6
BTG2
TINAG
SERPINB1
RRAS2
RNF20
GOLGA8J
EIF3M
TAF13
MT1B
ZNF304
TRMT12
TBX20
SLC6A2
KCNIP2
CETP
APCS
ZNF556
TBC1D14
SLC25A28
PYROXD1
PDE4B
FKTN
TBR1
SLC35G3
PGLS
BNC1
TTC3
SLK
PASK
LOC728485
GALNTL5
EPB41
DEF8
CT47A9
CT47A8
CT47A5
CT47A4
CT47A3
CT47A2
CT47A12
CT47A1
CT47A11
CT47A10
PACSIN1
OR4N2
IER3
IAH1
GAGE8
GAGE2E
EFCAB14
OR56A1
FOXA2
CLCC1
SPRED1
OPRK1
MATK
F12
ELMO1
C8orf37
TMEM68
SRSF7
NHP2
ZNF571
TOP1MT
MEAF6
KRTAP10-6
CYB561
C9orf47
C17orf104
VGLL4
STK3
RGS20
PPIL2
REP15
LRRC49
ID2
CEP57L1
BARX2
ZCCHC13
PEF1
MSMP
LYST
LTBR
GRAP
CYR61
C16orf52
BTN2A1
ATP2B4
ANXA2R
AMBN
TNP2
RAB11FIP3
DPP8
TTPAL
SYT6
NPHS1
CMTR1
CBWD6
A4GALT
ZNF597
TMEM55B
TMEM263
SERPINA2
RPE65
MEST
EEPD1
ADIPOR1
ZNF670
USP2
SLC6A12
RBMY1F
IL1A
EXOSC1
SLC18A2
GTF2IRD2B
GTF2IRD2
WDR54
NNAT
FAM73A
CACYBP
NFKB1
GSTK1
TARS2
NDST1
HNRNPU
AMBP
ALX1
ACOT7
GRPEL2
ZSWIM3
PRDM2
OLAH
NSUN5
PHOSPHO2-KLHL23
PHOSPHO2
IKZF4
ADPRHL2
PPM1D
PLOD3
PKN3
KRTAP2-3
HSFX2
HERC4
CCNA1
C7orf65
BFAR
ATP6V1H
ANKRD34B
ZNHIT2
TMEM204
TAF5
CABP5
ZNF225
TBCEL
PSMD12
C19orf24
RAB40C
NBPF10
HIPK4
DDI1
C11orf85
TRAPPC13
RHNO1
IQSEC1
GPX3
UQCRB
TVP23B
PPP1R3G
EPDR1
CEACAM5
WFDC11
MIR205HG
DOC2A
DMRT1
CHMP4C
IMPA1
GAGE2B
FADD
SRRM2
NTAN1
GSDMC
ZNF77
ZNF547
MEGF10
CC2D2A
PDZD11
NXPH2
AGPAT1
PDE4DIP
HSPA4L
USP17L5
USP17L30
USP17L29
USP17L28
USP17L27
USP17L26
USP17L25
USP17L24
KCNE2
G3BP2
AGXT2
SLC45A4
SGPL1
PXYLP1
ARFGEF2
VAMP8
SYBU
PRKAG2
GAR1
CD9
ZNF284
TBC1D12
SLC39A8
MRGPRX4
LIFR
CD302
CA3
VPS13B
FAM184A
ACTBL2
UNKL
TAS2R31
SGTA
PCDHB3
MRPS21
ABL2
ZNF266
DAP
PRAMEF10
TRMT10C
CTAGE15
SHISA3
KPNA5
SLC2A13
SCN4B
NAP1L5
CD226
LUC7L2
SPPL2A
MOSPD3
FCRL1
TSSK2
PDLIM1
GKN2
COX8A
CDR1
RLN2
CHMP4B
PAPSS2
FAM135A
CHKA
TESK1
RAB14
PIK3R4
PFKFB2
EYA3
CAB39
C20orf96
ADAMTS1
ZNF302
SPDYE5
LZIC
LRP12
SRD5A2
GPT
LHB
GPRIN2
CTCFL
RBMY1B
LIMS3L
LIMS3
ALG12
F13A1
DIO3
AQP1
OXR1
PRR20E
PRR20D
PRR20C
PRR20B
PRR20A
NPIPA8
NPIPA7
AMY1A
SPDYE3
SCRT1
ST6GALNAC6
ZNF528
BOLA2B
BOLA2
RGAG4
LYNX1
HAPLN4
IL22
ATP9A
SLC7A2
MBD3L4
GARS
ACKR1
MAP6
OPN4
CLIP4
TSKS
HNF4A
GAGE2A
RXFP3
NRN1
FAM231A
SLC22A18AS
DTX2
PPIAL4F
PPIAL4E
PPIAL4D
FN3KRP
CSH2
GAGE2D
USP17L13
TMEM88
SPATC1
ADAP1
ABCB5
DAB2IP
PLA2G10
MBD3L5
NKPD1
GRIK5
CTSK
TSPY4
SEC22B
ZRANB1
CTAGE4
FAM168A
SECTM1
CBFA2T2
C6
SPDYE6
FABP6
CDH24
TMEM101
RTN4RL2
POTEH
HPCAL1
ARHGAP27
HGH1
FUZ
PDE2A
ZC3H4
GOLGA6A
INHBA
FPR2
ENPP2
RAB35
SULT1A1
USP50
SAMD9
SPATS1
NPEPL1
GAL3ST4
RTN2
PRNP
TFR2
AMY1B
SLC17A2
GAP43
3-Sep
PRM3
MIOS
CA9
PHC2
SLC46A2
ELK4
EIF3C
LRRC37A3
INPP5D
MEPE
FRA10AC1
RUNX1T1
PPARD
ZNF667
LDLRAD4
DENND1C
LIMS1
CRYBB1
GOLGA6L9
ADORA2A
MAPK8IP3
LRRN3
STBD1
VMO1
CCL28
HIBADH
OR10J5
PGR
FAM65B
ADAMTS9
DHX35
C16orf70
SCOC
SULT1A2
LOC102723859
C10orf128
GAGE12J
NAAA
TRHR
SPANXA2
SPANXA1
ZBTB18
CASP7
RARRES1
MPI
NBPF9
NBPF8
POFUT1
SEMG2
NDUFAF6
GOLGA6B
CCS
BRINP1
BDKRB1
TAS2R4
ZNF195
AGO2
PNPLA1
NPBWR1
FADS2
CAMSAP3
GOLGA8A
AS3MT
NEUROG3
RSPH10B2
RSPH10B
SMIM17
ICE1
FBXO17
PTPN18
ACAA2
TMEM37
SPATA31D4
COL27A1
AMBRA1
ERICH4
SLC6A13
CHCHD5
TFPI2
ESR2
SMARCA4
TP53TG3C
CNOT4
IQCF1
RACGAP1
SLC26A7
TNIP3
CHCHD2
OR2B11
CALD1
NID1
RMND5B
WNT10B
TMIGD2
SLC25A17
RNF126
RMDN2
PITX2
NCOA2
MRGPRX3
LBX1
JAGN1
HSD17B8
FAM111A
DIXDC1
CLEC18A
CD86
CAPN8
C7orf50
C1orf198
ARHGAP30
