# Supplementary material for: The up‐regulation of NDRG1 by HIF counteracts the cancer‐promoting effect of HIF in VHL‐deficient clear cell renal cell carcinoma
Source: Cell Prolif. 2020 Jun 14;53(7):e12853. doi: 10.1111/cpr.12853 (PMC7377940; doi:10.1111/cpr.12853)
Supplement: Supplementary file 6 — Data S6 [file CPR-53-e12853-s006.xlsx]

## Sheet: RCC4_EV vs.RCC4_VHL proteins
Supplementary Data 6. Differentially expressed proteins obtained by comparing RCC4 / EV with RCC4 / VHL cells.
AccessionNumber	MolecularWeight	P value	log2Fold Change	change
TAGL_HUMAN	23 kDa	0.00053	4.02	Up(206)
PLSL_HUMAN	70 kDa	0.00014	3.69	Up(206)
NDRG1_HUMAN	43 kDa	0.0001	2.52	Up(206)
LOXL2_HUMAN	87 kDa	0.043	2.19	Up(206)
GTR1_HUMAN	54 kDa	0.0001	2.07	Up(206)
MXRA7_HUMAN	21 kDa	0.0063	1.88	Up(206)
RAB9A_HUMAN	23 kDa	0.0028	1.88	Up(206)
KDEL2_HUMAN	59 kDa	0.014	1.88	Up(206)
CO7A1_HUMAN	295 kDa	0.015	1.83	Up(206)
SH3K1_HUMAN	73 kDa	0.0059	1.8	Up(206)
LDHA_HUMAN	37 kDa	0.0001	1.69	Up(206)
LAT1_HUMAN	55 kDa	0.029	1.67	Up(206)
4F2_HUMAN	68 kDa	0.0001	1.6	Up(206)
ENOG_HUMAN	47 kDa	0.0001	1.6	Up(206)
F162A_HUMAN	17 kDa	0.0093	1.58	Up(206)
AAAT_HUMAN	57 kDa	0.00081	1.56	Up(206)
SPSY_HUMAN	41 kDa	0.0046	1.56	Up(206)
CDCP1_HUMAN	93 kDa	0.0012	1.52	Up(206)
PRDX4_HUMAN	31 kDa	0.0031	1.51	Up(206)
GLGB_HUMAN	80 kDa	0.0001	1.5	Up(206)
TPM4_HUMAN	29 kDa	0.0001	1.49	Up(206)
SPTC2_HUMAN	63 kDa	0.035	1.47	Up(206)
MAGD2_HUMAN	65 kDa	0.0001	1.44	Up(206)
PGK1_HUMAN	45 kDa	0.0001	1.4	Up(206)
RRAS_HUMAN	23 kDa	0.017	1.4	Up(206)
PCP_HUMAN	56 kDa	0.00019	1.37	Up(206)
ERO1A_HUMAN	54 kDa	0.00013	1.36	Up(206)
ACOT9_HUMAN	50 kDa	0.0001	1.32	Up(206)
CATZ_HUMAN	34 kDa	0.0078	1.32	Up(206)
ZN100_HUMAN	63 kDa	0.025	1.31	Up(206)
HUWE1_HUMAN	482 kDa	0.0022	1.3	Up(206)
ATLA3_HUMAN	61 kDa	0.0001	1.29	Up(206)
MA1B1_HUMAN	80 kDa	0.028	1.26	Up(206)
AKA12_HUMAN	191 kDa	0.0001	1.25	Up(206)
ITPR3_HUMAN	304 kDa	0.0001	1.25	Up(206)
PCAT1_HUMAN	59 kDa	0.012	1.24	Up(206)
BASI_HUMAN	42 kDa	0.0029	1.21	Up(206)
RAB32_HUMAN	25 kDa	0.013	1.12	Up(206)
TXND5_HUMAN	48 kDa	0.0001	1.11	Up(206)
LIMA1_HUMAN	85 kDa	0.0001	1.11	Up(206)
UBA6_HUMAN	118 kDa	0.0001	1.11	Up(206)
TMX1_HUMAN	32 kDa	0.00098	1.1	Up(206)
MICA2_HUMAN	127 kDa	0.014	1.1	Up(206)
AL1B1_HUMAN	57 kDa	0.0001	1.08	Up(206)
VIME_HUMAN	54 kDa	0.0001	1.07	Up(206)
CD166_HUMAN	65 kDa	0.00054	1.06	Up(206)
ACTN1_HUMAN	103 kDa	0.0001	1.05	Up(206)
NBAS_HUMAN	269 kDa	0.00014	1.05	Up(206)
TTYH3_HUMAN	58 kDa	0.0022	1.05	Up(206)
K2C80_HUMAN	51 kDa	0.0028	1.05	Up(206)
MYH14_HUMAN	228 kDa	0.0017	1.05	Up(206)
CSKP_HUMAN	105 kDa	0.032	1.02	Up(206)
PFKAP_HUMAN	86 kDa	0.0001	1.01	Up(206)
SYIC_HUMAN	145 kDa	0.00088	1.01	Up(206)
WDR1_HUMAN	66 kDa	0.0001	1	Up(206)
TMM43_HUMAN	45 kDa	0.0023	1	Up(206)
IASPP_HUMAN	89 kDa	0.008	1	Up(206)
MANF_HUMAN	21 kDa	0.044	0.99	Up(206)
SH3B4_HUMAN	107 kDa	0.024	0.98	Up(206)
HACD3_HUMAN	43 kDa	0.031	0.98	Up(206)
PLOD1_HUMAN	84 kDa	0.0001	0.97	Up(206)
IBP3_HUMAN	32 kDa	0.012	0.96	Up(206)
EPHA2_HUMAN	108 kDa	0.00038	0.96	Up(206)
CUL4B_HUMAN	104 kDa	0.0086	0.95	Up(206)
DFNA5_HUMAN	55 kDa	0.003	0.95	Up(206)
RFC1_HUMAN	128 kDa	0.022	0.95	Up(206)
PRAF3_HUMAN	22 kDa	0.01	0.94	Up(206)
F127A_HUMAN	13 kDa	0.022	0.94	Up(206)
KAD4_HUMAN	25 kDa	0.0001	0.93	Up(206)
AMPH_HUMAN	76 kDa	0.0042	0.93	Up(206)
ANXA3_HUMAN	36 kDa	0.0001	0.92	Up(206)
SPTC1_HUMAN	53 kDa	0.014	0.92	Up(206)
ANKL2_HUMAN	104 kDa	0.022	0.91	Up(206)
GPX1_HUMAN	22 kDa	0.0092	0.91	Up(206)
K1C9_HUMAN	62 kDa	0.00017	0.9	Up(206)
SEC63_HUMAN	88 kDa	0.0063	0.9	Up(206)
TLDC1_HUMAN	51 kDa	0.0076	0.9	Up(206)
AT131_HUMAN	133 kDa	0.012	0.9	Up(206)
LACTB_HUMAN	61 kDa	0.0031	0.89	Up(206)
MYH9_HUMAN	227 kDa	0.0001	0.88	Up(206)
RAB5C_HUMAN	23 kDa	0.00019	0.88	Up(206)
SH24A_HUMAN	53 kDa	0.017	0.88	Up(206)
NSDHL_HUMAN	42 kDa	0.0085	0.87	Up(206)
VAPB_HUMAN	27 kDa	0.0006	0.87	Up(206)
AKAP2_HUMAN	95 kDa	0.0001	0.86	Up(206)
P4HA1_HUMAN	61 kDa	0.0001	0.84	Up(206)
TSP1_HUMAN	129 kDa	0.0001	0.84	Up(206)
BIN1_HUMAN	65 kDa	0.021	0.83	Up(206)
CDC42_HUMAN	21 kDa	0.013	0.82	Up(206)
HEAT1_HUMAN	242 kDa	0.00059	0.82	Up(206)
RTN4_HUMAN	130 kDa	0.0025	0.81	Up(206)
RAB23_HUMAN	27 kDa	0.019	0.81	Up(206)
K1C10_HUMAN	59 kDa	0.0029	0.8	Up(206)
ZCCHL_HUMAN	33 kDa	0.0001	0.8	Up(206)
GALT7_HUMAN	75 kDa	0.022	0.8	Up(206)
HACD2_HUMAN	28 kDa	0.022	0.8	Up(206)
ZO2_HUMAN	134 kDa	0.0001	0.79	Up(206)
RALA_HUMAN	24 kDa	0.00011	0.79	Up(206)
LRP1_HUMAN	505 kDa	0.0001	0.78	Up(206)
TOP2B_HUMAN	183 kDa	0.0024	0.78	Up(206)
RBM3_HUMAN	17 kDa	0.0017	0.77	Up(206)
GNAI3_HUMAN	41 kDa	0.0074	0.77	Up(206)
XPO2_HUMAN	110 kDa	0.00053	0.76	Up(206)
GNA11_HUMAN	42 kDa	0.00012	0.76	Up(206)
ALDOA_HUMAN	39 kDa	0.0001	0.75	Up(206)
PYR1_HUMAN	243 kDa	0.0001	0.75	Up(206)
PGM1_HUMAN	61 kDa	0.0001	0.75	Up(206)
SYCM_HUMAN	62 kDa	0.00024	0.75	Up(206)
HXK2_HUMAN	102 kDa	0.0021	0.75	Up(206)
AMPD2_HUMAN	101 kDa	0.0001	0.75	Up(206)
TXTP_HUMAN	34 kDa	0.016	0.75	Up(206)
STAT3_HUMAN	88 kDa	0.0064	0.75	Up(206)
CN37_HUMAN	48 kDa	0.00015	0.74	Up(206)
MYL6_HUMAN	17 kDa	0.018	0.73	Up(206)
K2C1_HUMAN	66 kDa	0.0065	0.73	Up(206)
CD109_HUMAN	162 kDa	0.0087	0.73	Up(206)
BAX_HUMAN	21 kDa	0.0068	0.72	Up(206)
UD19_HUMAN	60 kDa	0.0072	0.72	Up(206)
P4HA2_HUMAN	61 kDa	0.0001	0.71	Up(206)
PGRC2_HUMAN	24 kDa	0.0096	0.71	Up(206)
JIP4_HUMAN	146 kDa	0.00063	0.71	Up(206)
EMC4_HUMAN	20 kDa	0.016	0.71	Up(206)
RHOG_HUMAN	21 kDa	0.017	0.7	Up(206)
MYH10_HUMAN	229 kDa	0.0001	0.7	Up(206)
MUTA_HUMAN	83 kDa	0.028	0.7	Up(206)
WDR3_HUMAN	106 kDa	0.03	0.7	Up(206)
NOL9_HUMAN	79 kDa	0.027	0.7	Up(206)
K22E_HUMAN	65 kDa	0.027	0.69	Up(206)
OFUT1_HUMAN	44 kDa	0.0022	0.69	Up(206)
FLNA_HUMAN	281 kDa	0.0001	0.68	Up(206)
EGFR_HUMAN	134 kDa	0.0029	0.68	Up(206)
CAN1_HUMAN	82 kDa	0.0001	0.68	Up(206)
6PGL_HUMAN	28 kDa	0.013	0.68	Up(206)
HPRT_HUMAN	25 kDa	0.026	0.68	Up(206)
GNAI2_HUMAN	40 kDa	0.022	0.68	Up(206)
GNAQ_HUMAN	42 kDa	0.012	0.68	Up(206)
STT3B_HUMAN	94 kDa	0.033	0.68	Up(206)
CHID1_HUMAN	45 kDa	0.0049	0.68	Up(206)
NT5D1_HUMAN	52 kDa	0.0047	0.68	Up(206)
TBA4A_HUMAN	50 kDa	0.0061	0.67	Up(206)
USO1_HUMAN	108 kDa	0.0011	0.67	Up(206)
RAB2A_HUMAN	24 kDa	0.00014	0.66	Up(206)
ERLN1_HUMAN	39 kDa	0.0004	0.66	Up(206)
LRRF2_HUMAN	82 kDa	0.024	0.66	Up(206)
PLOD2_HUMAN	85 kDa	0.0001	0.64	Up(206)
C1TM_HUMAN	106 kDa	0.0001	0.64	Up(206)
RBM10_HUMAN	104 kDa	0.016	0.64	Up(206)
RAB1A_HUMAN	23 kDa	0.0018	0.63	Up(206)
PO210_HUMAN	205 kDa	0.00016	0.63	Up(206)
RAB8A_HUMAN	24 kDa	0.0038	0.63	Up(206)
PVR_HUMAN	45 kDa	0.00015	0.63	Up(206)
TES_HUMAN	48 kDa	0.0001	0.62	Up(206)
DDRGK_HUMAN	36 kDa	0.0001	0.62	Up(206)
COPB_HUMAN	107 kDa	0.015	0.62	Up(206)
AGM1_HUMAN	60 kDa	0.00033	0.62	Up(206)
VTI1B_HUMAN	27 kDa	0.0023	0.62	Up(206)
IMDH2_HUMAN	56 kDa	0.0001	0.61	Up(206)
CAV1_HUMAN	20 kDa	0.00021	0.61	Up(206)
PEG10_HUMAN	80 kDa	0.0001	0.61	Up(206)
ACAD9_HUMAN	69 kDa	0.012	0.61	Up(206)
RINI_HUMAN	50 kDa	0.01	0.61	Up(206)
ABD12_HUMAN	45 kDa	0.039	0.61	Up(206)
DJC13_HUMAN	254 kDa	0.021	0.61	Up(206)
ENOA_HUMAN	47 kDa	0.0001	0.6	Up(206)
FKBP9_HUMAN	63 kDa	0.0043	0.6	Up(206)
SEP10_HUMAN	53 kDa	0.00054	0.6	Up(206)
RAB5A_HUMAN	24 kDa	0.011	0.6	Up(206)
PROF1_HUMAN	15 kDa	0.043	0.59	Up(206)
BAP31_HUMAN	28 kDa	0.029	0.59	Up(206)
NAT10_HUMAN	116 kDa	0.00089	0.59	Up(206)
SC22B_HUMAN	25 kDa	0.0014	0.59	Up(206)
SUN2_HUMAN	80 kDa	0.0073	0.59	Up(206)
GOGB1_HUMAN	376 kDa	0.0001	0.59	Up(206)
TOP2A_HUMAN	174 kDa	0.0001	0.59	Up(206)
GAPR1_HUMAN	17 kDa	0.01	0.59	Up(206)
OXSR1_HUMAN	58 kDa	0.0037	0.59	Up(206)
NCLN_HUMAN	63 kDa	0.00017	0.58	Up(206)
LGUL_HUMAN	21 kDa	0.017	0.58	Up(206)
UTP6_HUMAN	70 kDa	0.0097	0.58	Up(206)
TAB1_HUMAN	55 kDa	0.026	0.58	Up(206)
UD16_HUMAN	61 kDa	0.00047	0.57	Up(206)
ERGI1_HUMAN	33 kDa	0.018	0.57	Up(206)
MRE11_HUMAN	81 kDa	0.027	0.57	Up(206)
HMOX2_HUMAN	36 kDa	0.00025	0.56	Up(206)
ALDOC_HUMAN	39 kDa	0.013	0.56	Up(206)
NOL6_HUMAN	128 kDa	0.017	0.56	Up(206)
CNPY3_HUMAN	31 kDa	0.025	0.56	Up(206)
PROSC_HUMAN	30 kDa	0.01	0.56	Up(206)
PRP8_HUMAN	274 kDa	0.0001	0.55	Up(206)
UXS1_HUMAN	48 kDa	0.0013	0.55	Up(206)
UBA1_HUMAN	118 kDa	0.0001	0.54	Up(206)
RL10A_HUMAN	25 kDa	0.017	0.54	Up(206)
LRC59_HUMAN	35 kDa	0.00015	0.54	Up(206)
HEM6_HUMAN	50 kDa	0.014	0.54	Up(206)
PFKAL_HUMAN	85 kDa	0.0041	0.54	Up(206)
PSMD3_HUMAN	61 kDa	0.036	0.54	Up(206)
RPN2_HUMAN	69 kDa	0.0001	0.53	Up(206)
IMB1_HUMAN	97 kDa	0.0001	0.53	Up(206)
SRPRB_HUMAN	30 kDa	0.0001	0.53	Up(206)
NUDC3_HUMAN	41 kDa	0.0099	0.53	Up(206)
KPYM_HUMAN	58 kDa	0.0002	0.52	Up(206)
HCDH_HUMAN	34 kDa	0.0075	0.52	Up(206)
LMAN1_HUMAN	58 kDa	0.006	0.51	Up(206)
RAB6A_HUMAN	24 kDa	0.0001	0.51	Up(206)
BLVRB_HUMAN	22 kDa	0.0014	0.51	Up(206)
FYCO1_HUMAN	167 kDa	0.045	0.51	Up(206)
PHB_HUMAN	30 kDa	0.0001	-0.51	Down(253)
QCR2_HUMAN	48 kDa	0.0001	-0.51	Down(253)
RM04_HUMAN	35 kDa	0.0023	-0.51	Down(253)
GCC1_HUMAN	88 kDa	0.041	-0.51	Down(253)
OGDHL_HUMAN	114 kDa	0.013	-0.51	Down(253)
NPM_HUMAN	33 kDa	0.0001	-0.52	Down(253)
MTA2_HUMAN	75 kDa	0.0002	-0.52	Down(253)
NQO1_HUMAN	31 kDa	0.0022	-0.52	Down(253)
WIPF2_HUMAN	46 kDa	0.033	-0.52	Down(253)
BASP1_HUMAN	23 kDa	0.0016	-0.53	Down(253)
QCR7_HUMAN	14 kDa	0.015	-0.53	Down(253)
KANK2_HUMAN	91 kDa	0.00094	-0.53	Down(253)
ACADS_HUMAN	44 kDa	0.03	-0.53	Down(253)
ATPD_HUMAN	17 kDa	0.011	-0.53	Down(253)
RMXL1_HUMAN	42 kDa	0.0001	-0.53	Down(253)
SC16A_HUMAN	234 kDa	0.0055	-0.53	Down(253)
IF4B_HUMAN	69 kDa	0.00027	-0.54	Down(253)
FUS_HUMAN	53 kDa	0.00072	-0.54	Down(253)
P3H2_HUMAN	81 kDa	0.017	-0.54	Down(253)
ACOC_HUMAN	98 kDa	0.0001	-0.54	Down(253)
NDUA6_HUMAN	18 kDa	0.025	-0.54	Down(253)
T2FA_HUMAN	58 kDa	0.0081	-0.54	Down(253)
G6PD_HUMAN	59 kDa	0.00028	-0.55	Down(253)
DECR_HUMAN	36 kDa	0.0043	-0.55	Down(253)
RT09_HUMAN	46 kDa	0.01	-0.55	Down(253)
ODPX_HUMAN	54 kDa	0.0012	-0.55	Down(253)
HEMH_HUMAN	48 kDa	0.041	-0.55	Down(253)
AT2B4_HUMAN	138 kDa	0.033	-0.55	Down(253)
PRDX1_HUMAN	22 kDa	0.00035	-0.56	Down(253)
PHB2_HUMAN	33 kDa	0.0001	-0.56	Down(253)
ACADV_HUMAN	70 kDa	0.0001	-0.56	Down(253)
MDHC_HUMAN	36 kDa	0.0001	-0.56	Down(253)
CLPX_HUMAN	69 kDa	0.0031	-0.56	Down(253)
ENAH_HUMAN	67 kDa	0.00045	-0.56	Down(253)
RFIP1_HUMAN	137 kDa	0.016	-0.56	Down(253)
TBB6_HUMAN	50 kDa	0.0012	-0.56	Down(253)
RT26_HUMAN	24 kDa	0.00039	-0.56	Down(253)
TSNAX_HUMAN	33 kDa	0.011	-0.56	Down(253)
FXR2_HUMAN	74 kDa	0.01	-0.56	Down(253)
SYHM_HUMAN	57 kDa	0.018	-0.56	Down(253)
1433G_HUMAN	28 kDa	0.006	-0.57	Down(253)
NDUS1_HUMAN	79 kDa	0.00048	-0.57	Down(253)
CT2NL_HUMAN	70 kDa	0.04	-0.57	Down(253)
LYAG_HUMAN	105 kDa	0.0001	-0.57	Down(253)
SAHH2_HUMAN	59 kDa	0.0012	-0.57	Down(253)
AIFM1_HUMAN	67 kDa	0.0001	-0.58	Down(253)
ECHB_HUMAN	51 kDa	0.0001	-0.58	Down(253)
EFTS_HUMAN	35 kDa	0.005	-0.58	Down(253)
PRC2C_HUMAN	317 kDa	0.006	-0.58	Down(253)
PSME3_HUMAN	30 kDa	0.02	-0.58	Down(253)
RM23_HUMAN	18 kDa	0.036	-0.58	Down(253)
CHAP1_HUMAN	89 kDa	0.023	-0.59	Down(253)
MAT2B_HUMAN	38 kDa	0.00035	-0.59	Down(253)
DCUP_HUMAN	41 kDa	0.0003	-0.59	Down(253)
MA7D1_HUMAN	93 kDa	0.0056	-0.59	Down(253)
ERAL1_HUMAN	48 kDa	0.029	-0.59	Down(253)
FAAA_HUMAN	46 kDa	0.007	-0.59	Down(253)
HYOU1_HUMAN	111 kDa	0.0001	-0.6	Down(253)
ODO1_HUMAN	116 kDa	0.0001	-0.6	Down(253)
ATPG_HUMAN	33 kDa	0.0018	-0.6	Down(253)
EFGM_HUMAN	83 kDa	0.0001	-0.6	Down(253)
RM47_HUMAN	29 kDa	0.018	-0.6	Down(253)
TTC1_HUMAN	34 kDa	0.023	-0.6	Down(253)
MYG1_HUMAN	42 kDa	0.0016	-0.6	Down(253)
RT21_HUMAN	11 kDa	0.036	-0.6	Down(253)
ARFP1_HUMAN	42 kDa	0.025	-0.6	Down(253)
DSRAD_HUMAN	136 kDa	0.0001	-0.61	Down(253)
DDX5_HUMAN	69 kDa	0.0001	-0.61	Down(253)
AIMP1_HUMAN	34 kDa	0.0021	-0.61	Down(253)
MPPB_HUMAN	54 kDa	0.00013	-0.61	Down(253)
MMP14_HUMAN	66 kDa	0.046	-0.61	Down(253)
ERP29_HUMAN	29 kDa	0.0001	-0.62	Down(253)
RBBP4_HUMAN	48 kDa	0.027	-0.62	Down(253)
VATD_HUMAN	28 kDa	0.038	-0.62	Down(253)
IDE_HUMAN	118 kDa	0.035	-0.62	Down(253)
TRAP1_HUMAN	80 kDa	0.0001	-0.63	Down(253)
MAP1B_HUMAN	271 kDa	0.0001	-0.63	Down(253)
AT5F1_HUMAN	29 kDa	0.00049	-0.63	Down(253)
PSIP1_HUMAN	60 kDa	0.0031	-0.63	Down(253)
RT29_HUMAN	46 kDa	0.0042	-0.63	Down(253)
ACOX1_HUMAN	74 kDa	0.01	-0.63	Down(253)
ATPB_HUMAN	57 kDa	0.0001	-0.64	Down(253)
ECH1_HUMAN	36 kDa	0.013	-0.64	Down(253)
IDHC_HUMAN	47 kDa	0.0076	-0.64	Down(253)
CLCB_HUMAN	25 kDa	0.0078	-0.64	Down(253)
RO60_HUMAN	61 kDa	0.0003	-0.64	Down(253)
RS25_HUMAN	14 kDa	0.018	-0.64	Down(253)
IF2M_HUMAN	81 kDa	0.033	-0.64	Down(253)
FAF1_HUMAN	74 kDa	0.0012	-0.64	Down(253)
PDIP2_HUMAN	42 kDa	0.00037	-0.65	Down(253)
OGFR_HUMAN	73 kDa	0.033	-0.65	Down(253)
S10AD_HUMAN	11 kDa	0.0036	-0.65	Down(253)
CS043_HUMAN	18 kDa	0.0035	-0.65	Down(253)
FA84B_HUMAN	34 kDa	0.023	-0.65	Down(253)
MAN1_HUMAN	100 kDa	0.015	-0.66	Down(253)
CISY_HUMAN	52 kDa	0.0001	-0.67	Down(253)
TFAM_HUMAN	29 kDa	0.0046	-0.67	Down(253)
PCY1A_HUMAN	42 kDa	0.035	-0.67	Down(253)
KAD2_HUMAN	26 kDa	0.0001	-0.68	Down(253)
PNPT1_HUMAN	86 kDa	0.0001	-0.68	Down(253)
PML_HUMAN	98 kDa	0.0001	-0.68	Down(253)
E41L3_HUMAN	121 kDa	0.0034	-0.68	Down(253)
GNPI1_HUMAN	33 kDa	0.034	-0.68	Down(253)
NP1L1_HUMAN	45 kDa	0.0001	-0.69	Down(253)
SYYC_HUMAN	59 kDa	0.0001	-0.69	Down(253)
AK1A1_HUMAN	37 kDa	0.00051	-0.69	Down(253)
EF1B_HUMAN	25 kDa	0.013	-0.69	Down(253)
PSME1_HUMAN	29 kDa	0.0001	-0.69	Down(253)
COQ9_HUMAN	36 kDa	0.00085	-0.69	Down(253)
PPIH_HUMAN	19 kDa	0.026	-0.69	Down(253)
WASL_HUMAN	55 kDa	0.00049	-0.69	Down(253)
ATP5H_HUMAN	18 kDa	0.0036	-0.7	Down(253)
MAOM_HUMAN	65 kDa	0.0001	-0.7	Down(253)
PRDX6_HUMAN	25 kDa	0.0001	-0.7	Down(253)
RPAC1_HUMAN	39 kDa	0.033	-0.7	Down(253)
RPF2_HUMAN	36 kDa	0.027	-0.7	Down(253)
RM48_HUMAN	24 kDa	0.0094	-0.7	Down(253)
DREB_HUMAN	71 kDa	0.0001	-0.71	Down(253)
ATP5I_HUMAN	8 kDa	0.017	-0.71	Down(253)
TENS3_HUMAN	155 kDa	0.0071	-0.71	Down(253)
PAR6B_HUMAN	41 kDa	0.016	-0.71	Down(253)
PGES2_HUMAN	42 kDa	0.0067	-0.71	Down(253)
COX5A_HUMAN	17 kDa	0.0016	-0.72	Down(253)
SRRM2_HUMAN	300 kDa	0.0001	-0.72	Down(253)
MCCB_HUMAN	61 kDa	0.00022	-0.72	Down(253)
SRFB1_HUMAN	49 kDa	0.0031	-0.72	Down(253)
GRP75_HUMAN	74 kDa	0.0001	-0.74	Down(253)
PDP1_HUMAN	61 kDa	0.0001	-0.74	Down(253)
CPT2_HUMAN	74 kDa	0.023	-0.74	Down(253)
SET_HUMAN	33 kDa	0.016	-0.75	Down(253)
NFS1_HUMAN	50 kDa	0.012	-0.75	Down(253)
SLIRP_HUMAN	12 kDa	0.0027	-0.75	Down(253)
ACBP_HUMAN	10 kDa	0.0018	-0.75	Down(253)
SPG20_HUMAN	73 kDa	0.00075	-0.75	Down(253)
RM03_HUMAN	39 kDa	0.028	-0.76	Down(253)
THYN1_HUMAN	26 kDa	0.00087	-0.76	Down(253)
HEXI1_HUMAN	41 kDa	0.0001	-0.77	Down(253)
VDAC2_HUMAN	32 kDa	0.0057	-0.78	Down(253)
SUCB1_HUMAN	50 kDa	0.00064	-0.78	Down(253)
SYSM_HUMAN	58 kDa	0.013	-0.78	Down(253)
PGAM5_HUMAN	32 kDa	0.0001	-0.79	Down(253)
PNPH_HUMAN	32 kDa	0.022	-0.79	Down(253)
DDX21_HUMAN	87 kDa	0.0001	-0.8	Down(253)
TGM2_HUMAN	77 kDa	0.00074	-0.8	Down(253)
TCP4_HUMAN	14 kDa	0.0085	-0.8	Down(253)
H1X_HUMAN	22 kDa	0.011	-0.8	Down(253)
BAG3_HUMAN	62 kDa	0.0001	-0.81	Down(253)
SYWC_HUMAN	53 kDa	0.014	-0.81	Down(253)
HTSF1_HUMAN	86 kDa	0.027	-0.81	Down(253)
T2FB_HUMAN	28 kDa	0.025	-0.81	Down(253)
ATPA_HUMAN	60 kDa	0.0001	-0.82	Down(253)
LDHB_HUMAN	37 kDa	0.00012	-0.82	Down(253)
MPPA_HUMAN	58 kDa	0.0034	-0.82	Down(253)
RM41_HUMAN	15 kDa	0.0078	-0.82	Down(253)
PKHA5_HUMAN	127 kDa	0.0001	-0.83	Down(253)
NRP1_HUMAN	103 kDa	0.0062	-0.83	Down(253)
COA7_HUMAN	26 kDa	0.033	-0.83	Down(253)
HDGF_HUMAN	27 kDa	0.0001	-0.84	Down(253)
IDH3A_HUMAN	40 kDa	0.00041	-0.84	Down(253)
RBM47_HUMAN	64 kDa	0.0049	-0.84	Down(253)
SHC1_HUMAN	63 kDa	0.0034	-0.84	Down(253)
RT07_HUMAN	28 kDa	0.00041	-0.85	Down(253)
DHB4_HUMAN	80 kDa	0.0001	-0.86	Down(253)
CCD86_HUMAN	40 kDa	0.0075	-0.86	Down(253)
NAGA_HUMAN	44 kDa	0.0061	-0.86	Down(253)
CYB5_HUMAN	15 kDa	0.00052	-0.88	Down(253)
TP53B_HUMAN	214 kDa	0.0077	-0.88	Down(253)
CNDP2_HUMAN	53 kDa	0.0001	-0.9	Down(253)
AL4A1_HUMAN	62 kDa	0.0001	-0.9	Down(253)
ADRO_HUMAN	54 kDa	0.0001	-0.91	Down(253)
PRDX3_HUMAN	28 kDa	0.0055	-0.91	Down(253)
GCDH_HUMAN	48 kDa	0.0061	-0.91	Down(253)
ASSY_HUMAN	47 kDa	0.00016	-0.91	Down(253)
CCD51_HUMAN	46 kDa	0.013	-0.91	Down(253)
THIM_HUMAN	42 kDa	0.0001	-0.92	Down(253)
GSTK1_HUMAN	25 kDa	0.0001	-0.92	Down(253)
VAPA_HUMAN	28 kDa	0.0013	-0.94	Down(253)
H12_HUMAN	21 kDa	0.036	-0.95	Down(253)
ECHP_HUMAN	79 kDa	0.0001	-0.95	Down(253)
IF16_HUMAN	88 kDa	0.0042	-0.95	Down(253)
PCCB_HUMAN	58 kDa	0.0001	-0.95	Down(253)
ALDR_HUMAN	36 kDa	0.029	-0.96	Down(253)
TCOF_HUMAN	152 kDa	0.0001	-0.97	Down(253)
AMPB_HUMAN	73 kDa	0.0001	-0.98	Down(253)
PCCA_HUMAN	80 kDa	0.0001	-0.98	Down(253)
AATC_HUMAN	46 kDa	0.00047	-0.98	Down(253)
SYNCI_HUMAN	55 kDa	0.00017	-0.99	Down(253)
PPCEL_HUMAN	84 kDa	0.02	-1.01	Down(253)
MARCS_HUMAN	32 kDa	0.00068	-1.02	Down(253)
AB1IP_HUMAN	73 kDa	0.00021	-1.02	Down(253)
RM37_HUMAN	48 kDa	0.0016	-1.04	Down(253)
ABLM1_HUMAN	88 kDa	0.048	-1.04	Down(253)
PPME1_HUMAN	42 kDa	0.0018	-1.06	Down(253)
K1522_HUMAN	107 kDa	0.0013	-1.06	Down(253)
ACADM_HUMAN	47 kDa	0.0001	-1.09	Down(253)
COX5B_HUMAN	14 kDa	0.0048	-1.09	Down(253)
PYM1_HUMAN	23 kDa	0.011	-1.1	Down(253)
PALM_HUMAN	42 kDa	0.011	-1.11	Down(253)
KGUA_HUMAN	22 kDa	0.022	-1.12	Down(253)
ICAM1_HUMAN	58 kDa	0.019	-1.13	Down(253)
H14_HUMAN	22 kDa	0.018	-1.13	Down(253)
TRXR1_HUMAN	71 kDa	0.0001	-1.14	Down(253)
PHLA1_HUMAN	45 kDa	0.0031	-1.14	Down(253)
SP110_HUMAN	78 kDa	0.026	-1.15	Down(253)
RT36_HUMAN	11 kDa	0.025	-1.16	Down(253)
STAT1_HUMAN	87 kDa	0.0001	-1.17	Down(253)
ANXA1_HUMAN	39 kDa	0.0001	-1.17	Down(253)
ANXA6_HUMAN	76 kDa	0.0001	-1.17	Down(253)
FARP1_HUMAN	119 kDa	0.00017	-1.17	Down(253)
NLTP_HUMAN	59 kDa	0.0001	-1.18	Down(253)
NOLC1_HUMAN	74 kDa	0.006	-1.19	Down(253)
HMGB1_HUMAN	25 kDa	0.0022	-1.2	Down(253)
FRIH_HUMAN	21 kDa	0.0001	-1.21	Down(253)
K2C8_HUMAN	54 kDa	0.0001	-1.22	Down(253)
B2MG_HUMAN	14 kDa	0.016	-1.22	Down(253)
SCO2_HUMAN	30 kDa	0.0004	-1.22	Down(253)
AL9A1_HUMAN	54 kDa	0.0001	-1.23	Down(253)
DTX3L_HUMAN	84 kDa	0.003	-1.23	Down(253)
RLA2_HUMAN	12 kDa	0.0011	-1.25	Down(253)
THTR_HUMAN	33 kDa	0.0001	-1.25	Down(253)
CO4A2_HUMAN	168 kDa	0.01	-1.25	Down(253)
DYN1_HUMAN	97 kDa	0.048	-1.26	Down(253)
NIPS1_HUMAN	33 kDa	0.00032	-1.28	Down(253)
HAP28_HUMAN	21 kDa	0.0038	-1.3	Down(253)
PP4R1_HUMAN	107 kDa	0.037	-1.33	Down(253)
NHRF1_HUMAN	39 kDa	0.00032	-1.35	Down(253)
AFG32_HUMAN	89 kDa	0.0001	-1.36	Down(253)
MALT1_HUMAN	92 kDa	0.0077	-1.38	Down(253)
DDAH1_HUMAN	31 kDa	0.0001	-1.44	Down(253)
VWA8_HUMAN	215 kDa	0.0088	-1.44	Down(253)
SQSTM_HUMAN	48 kDa	0.00071	-1.45	Down(253)
UBP14_HUMAN	56 kDa	0.0001	-1.48	Down(253)
PSB8_HUMAN	30 kDa	0.04	-1.48	Down(253)
ECHM_HUMAN	31 kDa	0.0001	-1.49	Down(253)
CAH2_HUMAN	29 kDa	0.002	-1.5	Down(253)
K1C18_HUMAN	48 kDa	0.0001	-1.52	Down(253)
HOGA1_HUMAN	35 kDa	0.00043	-1.59	Down(253)
HS12A_HUMAN	75 kDa	0.033	-1.62	Down(253)
ATP5J_HUMAN	13 kDa	0.00036	-1.64	Down(253)
DPP4_HUMAN	88 kDa	0.0001	-1.68	Down(253)
CADH6_HUMAN	88 kDa	0.0001	-1.69	Down(253)
GCSP_HUMAN	113 kDa	0.0001	-1.8	Down(253)
SODM_HUMAN	25 kDa	0.0001	-1.86	Down(253)
CD97_HUMAN	92 kDa	0.024	-1.99	Down(253)
CO3_HUMAN	187 kDa	0.031	-2.01	Down(253)
PSB9_HUMAN	23 kDa	0.0032	-2.12	Down(253)
SMAP_HUMAN	20 kDa	0.00051	-2.27	Down(253)
NIBAN_HUMAN	103 kDa	0.032	-2.28	Down(253)
CMBL_HUMAN	28 kDa	0.03	-2.28	Down(253)
SDPR_HUMAN	47 kDa	0.0001	-2.29	Down(253)
AL1A1_HUMAN	55 kDa	0.0001	-2.41	Down(253)
CRYAB_HUMAN	20 kDa	0.048	-2.45	Down(253)
HPSE_HUMAN	61 kDa	0.0096	-2.46	Down(253)
