# Supplementary material for: The up‐regulation of NDRG1 by HIF counteracts the cancer‐promoting effect of HIF in VHL‐deficient clear cell renal cell carcinoma
Source: Cell Prolif. 2020 Jun 14;53(7):e12853. doi: 10.1111/cpr.12853 (PMC7377940; doi:10.1111/cpr.12853)
Supplement: Supplementary file 7 — Data S7 [file CPR-53-e12853-s007.xlsx]

## Sheet: RCC4VHL_Hvs.RCC4VHL_N proteins
Supplementary Data 7. Differentially expressed proteins obtained by comparing RCC4/VHL cells under hypoxic conditions with RCC4/VHL cells under normoxic conditions.
Gene Name	Pvalue	log2 Fold Change	change
NDRG1_HUMAN	0.0001	2.49	Up(71)
PAI1_HUMAN	0.011	2.11	Up(71)
GTR1_HUMAN	0.0001	1.8	Up(71)
F162A_HUMAN	0.014	1.54	Up(71)
ERO1A_HUMAN	0.0042	1.37	Up(71)
TGM2_HUMAN	0.0011	1.19	Up(71)
PDK1_HUMAN	0.034	1.16	Up(71)
P4HA1_HUMAN	0.0001	1.14	Up(71)
UAP1_HUMAN	0.00073	1.14	Up(71)
STEA3_HUMAN	0.035	1.13	Up(71)
GDN_HUMAN	0.043	1.12	Up(71)
HXK2_HUMAN	0.0001	1.09	Up(71)
HPCL1_HUMAN	0.0013	1.07	Up(71)
PTPRF_HUMAN	0.0001	1	Up(71)
CDCP1_HUMAN	0.0056	0.97	Up(71)
NSMA3_HUMAN	0.036	0.95	Up(71)
LRP1_HUMAN	0.0001	0.93	Up(71)
BGH3_HUMAN	0.00064	0.93	Up(71)
PGK1_HUMAN	0.0001	0.92	Up(71)
ITPR3_HUMAN	0.00032	0.89	Up(71)
HACD3_HUMAN	0.012	0.89	Up(71)
TENS1_HUMAN	0.03	0.86	Up(71)
K1C14_HUMAN	0.033	0.85	Up(71)
GLGB_HUMAN	0.0001	0.84	Up(71)
IBP3_HUMAN	0.0011	0.81	Up(71)
STT3A_HUMAN	0.013	0.79	Up(71)
CAV1_HUMAN	0.0043	0.78	Up(71)
SP3_HUMAN	0.045	0.78	Up(71)
PLOD2_HUMAN	0.0001	0.75	Up(71)
P4HA2_HUMAN	0.0001	0.74	Up(71)
ZCCHL_HUMAN	0.04	0.74	Up(71)
LDHA_HUMAN	0.0001	0.73	Up(71)
SHPS1_HUMAN	0.004	0.73	Up(71)
ADA10_HUMAN	0.0078	0.72	Up(71)
MICA2_HUMAN	0.041	0.72	Up(71)
K22E_HUMAN	0.0088	0.7	Up(71)
RRAS_HUMAN	0.012	0.7	Up(71)
DPYL2_HUMAN	0.00042	0.67	Up(71)
K1C17_HUMAN	0.049	0.67	Up(71)
SH3B4_HUMAN	0.024	0.65	Up(71)
TPP2_HUMAN	0.021	0.64	Up(71)
APOL2_HUMAN	0.0043	0.63	Up(71)
GPR56_HUMAN	0.015	0.63	Up(71)
SNR40_HUMAN	0.018	0.63	Up(71)
MRE11_HUMAN	0.017	0.62	Up(71)
EGLN1_HUMAN	0.0063	0.62	Up(71)
MP2K1_HUMAN	0.035	0.62	Up(71)
IKIP_HUMAN	0.0012	0.61	Up(71)
TSP1_HUMAN	0.00088	0.61	Up(71)
TDIF1_HUMAN	0.023	0.61	Up(71)
RL18A_HUMAN	0.046	0.6	Up(71)
AT1A1_HUMAN	0.0001	0.59	Up(71)
PBIP1_HUMAN	0.043	0.59	Up(71)
TOR1A_HUMAN	0.0037	0.59	Up(71)
AKA12_HUMAN	0.0001	0.58	Up(71)
CPNE3_HUMAN	0.04	0.58	Up(71)
SMD3_HUMAN	0.046	0.58	Up(71)
PTRF_HUMAN	0.0001	0.57	Up(71)
CPSF2_HUMAN	0.025	0.57	Up(71)
MFGM_HUMAN	0.014	0.57	Up(71)
PDCD4_HUMAN	0.021	0.56	Up(71)
STXB2_HUMAN	0.00018	0.55	Up(71)
PELP1_HUMAN	0.029	0.55	Up(71)
SUN1_HUMAN	0.046	0.55	Up(71)
ANXA4_HUMAN	0.0037	0.54	Up(71)
AKAP2_HUMAN	0.03	0.54	Up(71)
DSG2_HUMAN	0.0071	0.54	Up(71)
IASPP_HUMAN	0.048	0.54	Up(71)
CD97_HUMAN	0.041	0.53	Up(71)
K2C80_HUMAN	0.017	0.51	Up(71)
LYAG_HUMAN	0.036	0.51	Up(71)
GRP75_HUMAN	0.0001	-0.51	Down(73)
QCR7_HUMAN	0.0071	-0.51	Down(73)
RBP56_HUMAN	0.03	-0.51	Down(73)
SLIRP_HUMAN	0.0037	-0.51	Down(73)
DHX30_HUMAN	0.048	-0.51	Down(73)
HSP7C_HUMAN	0.018	-0.52	Down(73)
PAIRB_HUMAN	0.00046	-0.54	Down(73)
COX5A_HUMAN	0.039	-0.54	Down(73)
RT31_HUMAN	0.0018	-0.54	Down(73)
LETM1_HUMAN	0.00012	-0.55	Down(73)
ERF3A_HUMAN	0.01	-0.55	Down(73)
ATP5H_HUMAN	0.04	-0.56	Down(73)
CISY_HUMAN	0.0072	-0.56	Down(73)
RL35_HUMAN	0.018	-0.56	Down(73)
ACBP_HUMAN	0.047	-0.56	Down(73)
CC124_HUMAN	0.017	-0.56	Down(73)
SODC_HUMAN	0.0057	-0.57	Down(73)
GRPE1_HUMAN	0.021	-0.57	Down(73)
ITB3_HUMAN	0.008	-0.57	Down(73)
NDUF4_HUMAN	0.029	-0.57	Down(73)
CLCA_HUMAN	0.028	-0.59	Down(73)
RT07_HUMAN	0.0001	-0.59	Down(73)
EMD_HUMAN	0.0085	-0.59	Down(73)
AT5F1_HUMAN	0.013	-0.6	Down(73)
PGAM5_HUMAN	0.0001	-0.6	Down(73)
TFAM_HUMAN	0.0001	-0.61	Down(73)
ALDR_HUMAN	0.027	-0.63	Down(73)
CAH2_HUMAN	0.0026	-0.63	Down(73)
CD99_HUMAN	0.025	-0.63	Down(73)
RM03_HUMAN	0.0026	-0.63	Down(73)
KCY_HUMAN	0.04	-0.64	Down(73)
RM12_HUMAN	0.019	-0.64	Down(73)
NDUB9_HUMAN	0.016	-0.65	Down(73)
STAT1_HUMAN	0.0001	-0.66	Down(73)
AFG32_HUMAN	0.011	-0.67	Down(73)
RM50_HUMAN	0.021	-0.68	Down(73)
GRSF1_HUMAN	0.0002	-0.69	Down(73)
G3BP2_HUMAN	0.041	-0.71	Down(73)
MIC26_HUMAN	0.012	-0.71	Down(73)
ICAL_HUMAN	0.0022	-0.72	Down(73)
RIR1_HUMAN	0.014	-0.72	Down(73)
PRC2C_HUMAN	0.00049	-0.74	Down(73)
COX6C_HUMAN	0.036	-0.79	Down(73)
YBOX1_HUMAN	0.0001	-0.8	Down(73)
MANF_HUMAN	0.012	-0.82	Down(73)
HDGF_HUMAN	0.0001	-0.83	Down(73)
CWC15_HUMAN	0.017	-0.83	Down(73)
RNPS1_HUMAN	0.026	-0.84	Down(73)
S10AD_HUMAN	0.0071	-0.84	Down(73)
H2AX_HUMAN	0.038	-0.87	Down(73)
HMGB2_HUMAN	0.012	-0.88	Down(73)
CGNL1_HUMAN	0.025	-0.92	Down(73)
EDF1_HUMAN	0.021	-0.95	Down(73)
NOLC1_HUMAN	0.00016	-0.97	Down(73)
MYCBP_HUMAN	0.005	-0.99	Down(73)
BAG3_HUMAN	0.0001	-1.06	Down(73)
H2A1D_HUMAN (+4)	0.017	-1.09	Down(73)
MARCS_HUMAN	0.00021	-1.12	Down(73)
TIM14_HUMAN	0.04	-1.22	Down(73)
SMAP_HUMAN	0.0098	-1.52	Down(73)
S10AB_HUMAN	0.0001	-1.53	Down(73)
CLCB_HUMAN	0.0048	-1.7	Down(73)
CDV3_HUMAN	0.022	-1.72	Down(73)
RT36_HUMAN	0.026	-1.81	Down(73)
COX5B_HUMAN	0.00061	-1.91	Down(73)
H12_HUMAN	0.0001	-1.98	Down(73)
ATP5J_HUMAN	0.00019	-2.06	Down(73)
H13_HUMAN	0.00034	-2.1	Down(73)
CX6B1_HUMAN	0.013	-2.16	Down(73)
RLA2_HUMAN	0.001	-2.2	Down(73)
H14_HUMAN	0.0001	-2.25	Down(73)
PYM1_HUMAN	0.037	-2.27	Down(73)
HAP28_HUMAN	0.0024	-2.51	Down(73)
