# Supplementary material for: The up‐regulation of NDRG1 by HIF counteracts the cancer‐promoting effect of HIF in VHL‐deficient clear cell renal cell carcinoma
Source: Cell Prolif. 2020 Jun 14;53(7):e12853. doi: 10.1111/cpr.12853 (PMC7377940; doi:10.1111/cpr.12853)
Supplement: Supplementary file 8 — Data S8 [file CPR-53-e12853-s008.xlsx]

## Sheet: 786O
Supplementary Data 8. There were 11 common proteins regulated by both VHL and hypoxia in 786-O and RCC4 cell lines.
				786-O/EV in normox. vs. 786-O/VHL in normox.				786-O/VHL in hypox. vs. 786-O/VHL in normox.
Protein IDs	Peptide counts (unique)	Sequence coverage [%]	Score	Ratio M/L normalized	log2 fold change	Ratio M/L variability [%]	P value	Ratio H/M normalized	log2 fold change	Ratio H/M variability [%]	p value
sp|P18859|ATP5J_HUMAN	5	51.9	110.23	0.60775	1.07	59.218	0.021	0.562233	-0.77	63.458	0.0001
sp|P42224|STAT1_HUMAN	31	42.7	323.31	8.48589	-2.64	62.487	0.0001	0.735903	-0.52	42.82	0.0001
sp|P29966|MARCS_HUMAN	9	37.3	217.39	0.528554	0.79	86.943	0.0088	0.365257	-1.14	81.743	0.0041
sp|P51858|HDGF_HUMAN	17	80.8	323.31	0.620259	0.94	78.683	0.014	0.35048	-1.12	96.811	0.0011
sp|Q99584|S10AD_HUMAN	6	49	39.068	0.43883	1.43	18.883	0.0022	0.573752	-0.91	38.876	0.035
sp|O15460|P4HA2_HUMAN	19	45.8	323.31	0.752402	0.55	58.405	0.00012	2.11026	0.87	39.35	0.0001
sp|P13674|P4HA1_HUMAN	22	45.7	176.54	0.749116	0.58	31.969	0.0001	1.70647	0.63	30.393	0.0001
sp|P17936|IBP3_HUMAN	7	25.8	162.18	0.240598	2.14	61.96	0.0054	7.5682	2.6	66.266	0.0024
sp|Q02952|AKA12_HUMAN	20	20.1	203.2	0.577179	0.91	43.526	0.0001	2.82763	1.21	66.136	0.0001
sp|P11166|GTR1_HUMAN	7	12.2	241.73	4.09821	-1.59	48.437	0.00063	3.52379	1.21	92.532	0.0047
sp|Q92597|NDRG1_HUMAN	8	34.5	274.15	0.390116	1.57	58.192	0.00024	3.66475	1.8	36.306	0.00075
			RCC4/EV in normox. vs. RCC4/VHL in normox.				RCC4/VHL in hypox. vs. RCC4/VHL in normox.
Protein IDs	Peptide counts (unique)	Score	Ratio M/L normalized	log2Foldchange	Ratio M/L variability [%]	P value	Ratio H/M normalized	log2Foldchange	Ratio H/M variability [%]	P value
sp|P18859|ATP5J_HUMAN	7	296.97	1.9834	-1.64	109.4	0.00036	0.36974	-2.06	46.267	0.00019
sp|P42224|STAT1_HUMAN	36	323.31	2.2185	-1.17	92.901	0.0001	0.66271	-0.66	60.036	0.0001
sp|P29966|MARCS_HUMAN	13	323.31	1.2137	-1.02	73.987	0.00068	0.69258	-1.12	65.504	0.00021
sp|P51858|HDGF_HUMAN	14	323.31	1.4577	-0.84	61.644	0.0001	0.79777	-0.83	61.126	0.0001
sp|Q99584|S10AD_HUMAN	5	56.937	1.1457	-0.65	40.833	0.0036	0.61881	-0.84	21.767	0.0071
sp|O15460|P4HA2_HUMAN	22	323.31	0.77161	0.71	64.876	0.0001	1.4171	0.74	35.151	0.0001
sp|P13674|P4HA1_HUMAN	27	323.31	0.67047	0.84	87.485	0.0001	1.8137	1.14	44.836	0.0001
sp|P17936|IBP3_HUMAN	6	18.676	0.74769	0.96	76.049	0.012	1.3056	0.81	29.663	0.0011
sp|Q02952|AKA12_HUMAN	65	323.31	0.55905	1.25	100.07	0.0001	1.003	0.58	62.025	0.0001
sp|P11166|GTR1_HUMAN	8	273.7	0.321	2.07	147.74	0.0001	3.0188	1.8	101.14	0.0001
sp|Q92597|NDRG1_HUMAN	6	229.83	6.5373	2.52	193.67	0.0001	0.95857	2.49	100.52	0.0001
