# Supplementary material for: The up‐regulation of NDRG1 by HIF counteracts the cancer‐promoting effect of HIF in VHL‐deficient clear cell renal cell carcinoma
Source: Cell Prolif. 2020 Jun 14;53(7):e12853. doi: 10.1111/cpr.12853 (PMC7377940; doi:10.1111/cpr.12853)
Supplement: Supplementary file 9 — Data S9 [file CPR-53-e12853-s009.xlsx]

## Sheet: Sheet1
Supplementary Data 9. Gene-specific primers used in qRT-PCR
NDRG1-R	AGAGAAGTGACGCTGGAACC
NDRG1-F	CTGCACCTGTTCATCAATGC
SIRT1-F	TACCGAGATAACCTTCTGTTCG
SIRT1-R	GTTCGAGGATCTGTGCCAAT
CCND1-F CAGAGGCGGAGGAGAACAAA
CCND1-R ATGGAGGGCGGATTGGAA
Snail-F	CTCTGAAGATGCACATCCGAA
Snail-R	GGCTTCTCACCAGTGTGGGT
Slug-F	TCGGACCCACACATTACC
Slug-R	TCTCTCAATCTAGCCATCAGC
Zeb2-F	TGAGGATGACGGTATTGC
Zeb2-R	ATCTCGTTGTTGTGCCAG
MMP-2-F	AGATCTTCTTCTTCAAGGACCGGTT
MMP2-R	GGCTGGTCAGTGGCTTGGGGTA
ADAM12-F	TTTCCACCACCCTCTCAGAC
ADAM12-R	GCCTCTGAAACTCTCGGTTG
Vim-F	CCAACCTTTTCTTCCCTGAA
Vim-R	TTGAGTGGGTGTCAACCAGA
VEGFa-F	AAAAACGAAAGCGCAAGAAA
VEGFa-R	TTTCTCCGCTCTGAACAAGG
Cav-1-F	TATGACGCGCACACCAAGGA
Cav-1-R	GCCCAGATGTGCAGGAAGGA
VCAM-1-F	AAAAGCGGAGACAGGAGAC
VCAM-1-R	AGCACGAGAAGCTCAGGAGA
GAPDH-R	CTCCGACGCCTGCTTCAC
GAPDH-F	CCTGACCTGCCGTCTAGAAA
